# Supplementary material for: Revealing the novel complexity of plant long non-coding RNA by strand-specific and whole transcriptome sequencing for evolutionarily representative plant species
Source: BMC Genomics. 2022 May 19;23(Suppl 4):381. doi: 10.1186/s12864-022-08602-9 (PMC9118565; doi:10.1186/s12864-022-08602-9)
Supplement: Supplementary file 2 — Additional file 2. RNA-seq datasets. [file 12864_2022_8602_MOESM2_ESM.xlsx]

## Sheet: Sheet1
Species	Accession	Library Type	Sequencing Type	Bases(Gb)	Tissue	Cultivar/Ecotype	Platform	Age/Stage	Mapping Rate(%)
A.thaliana	*	Ribi-zero, strand-specific	PE150	8.9	flower	Col-0	Illumina HiSeq 2500		91.3
	*	Ribi-zero, strand-specific	PE150	9.1	silique	Col-0	Illumina HiSeq 2500		91.8
	*	Ribi-zero, strand-specific	PE150	9.4	stem	Col-0	Illumina HiSeq 2500		93.2
	*	Ribi-zero, strand-specific	PE150	7.3	leaf	Col-0	Illumina HiSeq 2500		90.2
	SRX1084126	SS,Script-seq v2	PE51	2.8	root	Col-0	Illumina HiSeq 2000		93.7
	SRX1084127	SS,Script-seq v2	PE51	2.6	root	Col-0	Illumina HiSeq 2000		93.6
	SRX1084128	SS,Script-seq v2	PE51	2.5	root	Col-0	Illumina HiSeq 2000		94.1
	SRX705981	SS,TruSeq	SE101	5	shoot	Col-0	Illumina HiSeq 2000		93.2
	SRX705982	SS,TruSeq	SE101	6.2	shoot	Col-0	Illumina HiSeq 2000		95.1
	SRX705983	SS,TruSeq	SE101	6.6	shoot	Col-0	Illumina HiSeq 2000		95.3
	SRX1337668	TruSeq strand-specific	PE100	4.5	shoot apex	Col-0	Illumina HiSeq 1500		99.8
	SRX1337669	TruSeq strand-specific	PE100	4	shoot apex	Col-0	Illumina HiSeq 1500		99.8
	SRX1337670	TruSeq strand-specific	PE100	4.3	shoot apex	Col-0	Illumina HiSeq 1500		99.8
	SRX2242692	ribozero, TruSeq Stranded Total RNA sample preparation kit	PE100	3.3	seedling	WT	Illumina HiSeq 2500		97.3
	SRX2242693	ribozero, TruSeq Stranded Total RNA sample preparation kit	PE100	7.6	seedling	WT	Illumina HiSeq 2500		98.1
	SRX2242694	ribozero, TruSeq Stranded Total RNA sample preparation kit	PE100	3.2	seedling	WT	Illumina HiSeq 2500		97.2
	SRX2313252	ployA, SS	SE36	1.1	embryos	Col-0/Cvi-0 hybrids	Illumina GA II	8-cell staged embryos	40.4
	SRX2313253	ployA, SS	SE36	0.96	embryos	Col-0/Cvi-0 hybrids	Illumina GA II	8-cell staged embryos	34.5
	SRX1084120	Script-seq v2 RNA-seq library prep kit	PE51	2.5	endodermis	Col-0	Illumina HiSeq 2000		91.8
	SRX1084121	Script-seq v2 RNA-seq library prep kit	PE51	3.3	endodermis	Col-0	Illumina HiSeq 2000		88.1
	SRX1084122	Script-seq v2 RNA-seq library prep kit	PE51	2.3	endodermis	Col-0	Illumina HiSeq 2000		91.3
	ERX546044	cDNA,ss,TruSeq	PE100	4.9	seed	ft-1	Illumina HiSeq 2500		61.7
	ERX546050	cDNA,ss,TruSeq	PE100	5.7	seed	ft-1	Illumina HiSeq 2500		69.3
	ERX546048	cDNA,ss,TruSeq	PE100	5.9	seed	ft-1	Illumina HiSeq 2500		67
	SRX647290	PolyA, Truseq	SE80	5.7	endosperm	Cvi female X Col-0 male	Illumina HiSeq 2000		80
	SRX647293	PolyA, Truseq	SE80	4.5	endosperm	Cvi female X Col-0 male	Illumina HiSeq 2000		76.1
A.lyrata	*	Ribi-zero, strand-specific	PE150	8.3	leaf		Illumina HiSeq 2500		77.3
	*	Ribi-zero, strand-specific	PE150	13	flower		Illumina HiSeq 2500		79.7
	*	Ribi-zero, strand-specific	PE150	11.3	root		Illumina HiSeq 2500		75.3
	*	Ribi-zero, strand-specific	PE150	12.4	stem		Illumina HiSeq 2500		81.8
	SRX297999	polyA,SS	SE82	2.2	seed		Illumina GA II		92.1
C.reinhardtii	SRX3041721	Ribominus, strand-specific	SE51	1.2	whole plant	CC4351	Illumina HiSeq 2000		53.3
	SRX3041722	Ribominus, strand-specific	SE51	1.2	whole plant	CC4351	Illumina HiSeq 2000		50
	SRX3041722	Ribominus, strand-specific	SE51	1.1	whole plant	CC4351	Illumina HiSeq 2000		54.7
	SRX3041722	Ribominus, strand-specific	SE51	1.1	whole plant	CC4351	Illumina HiSeq 2000		39.6
O.sativa(Japonica)	SRX374431	ribo-zero,SS	SE96	2.5	root	nipponbare	Illumina HiSeq 1000	24 days	64.2
	SRX374432	ribo-zero,SS	SE96	1.8	root	nipponbare	Illumina HiSeq 1000	24 days	68.6
	SRX374433	ribo-zero,SS	SE96	2.6	root	nipponbare	Illumina HiSeq 1000	24 days	77.6
	SRX670646	ribo-zero,SS	SE101	1.7	root	nipponbare	Illumina HiSeq 1000	52 days	51.4
	SRX670647	ribo-zero,SS	SE101	4	root	nipponbare	Illumina HiSeq 1000	52 days	54.9
	SRX670648	ribo-zero,SS	SE101	3.2	root	nipponbare	Illumina HiSeq 1000	52 days	50.1
	SRX1423934	ribo-zero,SS	PE51	4.2	leaf	Azuenca	Illumina HiSeq 2000	14day	88.9
	SRX1423935	ribo-zero,SS	PE51	5.5	leaf	Azuenca	Illumina HiSeq 2000	14day	89
	SRX1423936	ribo-zero,SS	PE51	4.3	leaf	Azuenca	Illumina HiSeq 2000	14day	89.8
	SRX1423938	ribo-zero,SS	PE51	4.2	leaf	Azuenca	Illumina HiSeq 2000	14day	87.9
	*	Ribi-zero, strand-specific	PE100	3	leaf	Japonica	Illumina HiSeq 2500	mature	87.7
	SRX738069	ribo-zero,SS	PE100	10.3	anther	nipponbare	Illumina HiSeq 2000	anthers before flowering	75
	SRX738075	ribo-zero,SS	PE100	10.2	pistil	nipponbare	Illumina HiSeq 2000	pistils before flowering	84.7
	SRX738076	ribo-zero,SS	PE100	11.1	seed	Japonica	Illumina HiSeq 2000	spikelets 5 days after pollination	93.3
	*	Ribi-zero, strand-specific	PE150	8.02	stem	Japonica	Illumina HiSeq 2500	mature	53.8
P.trichocarpa	*	ribo-zero,first strand	PE150	15.62	root		Illumina HiSeq 2500		85.3
	*	ribo-zero,first strand	PE150	21.62	stem		Illumina HiSeq 2500		87.6
	*	ribo-zero,first strand	PE150	19.16	leaf		Illumina HiSeq 2500		80.8
	*	ribo-zero,first strand	PE150	22.95	shoot-tip		Illumina HiSeq 2500	seedling	82.8
S.moellendorfii	*	ribo-zero,first strand	PE125	13.5	Root		Illumina HiSeq 2500	mature	53.3
	*	ribo-zero,first strand	PE125	15.8	Stem		Illumina HiSeq 2500	mature	74
	*	ribo-zero,first strand	PE125	14.8	Leaf		Illumina HiSeq 2500	mature	72.7
S.lycopersicum	SRX342072	strand-specific,dUTP	PE101	2.5	roots	Micro-Tom	Illumina HiSeq 2000	40 days	74.2
	SRX342072	strand-specific,dUTP	PE101	3.4	roots	Micro-Tom	Illumina HiSeq 2000	40 days	74.9
	SRX342199	strand-specific,dUTP	PE101	1.7	roots	Micro-Tom	Illumina HiSeq 2000	40 days	54.6
	SRX342199	strand-specific,dUTP	PE101	2.5	roots	Micro-Tom	Illumina HiSeq 2000	40 days	58.7
	SRX1227046	PolyA,strand-specific,TruSeq	PE199	2.9	flower	LA2397	MiSeq		82.7
	SRX1152009	PolyA,strand-specific,TruSeq	PE199	2.3	flower	LA2397	MiSeq		97.9
	SRX179898	strand-specific	SE45	0.69	flower bud	LA1589	Illumina HiSeq 2000	flower buds 9 days before anthesis and earlier stages	95
	SRX179898	strand-specific	SE45	0.95	flower bud	LA1589	Illumina HiSeq 2000	flower buds 9 days before anthesis and earlier stages	94
	SRX179898	strand-specific	SE45	0.94	flower bud	LA1589	Illumina HiSeq 2000	flower buds 9 days before anthesis and earlier stages	89.1
	SRX179898	strand-specific	SE45	0.75	flower bud	LA1589	Illumina HiSeq 2000	flower buds 9 days before anthesis and earlier stages	88
	SRX1182187	strand-specific,TruSeq	PE100	3.4	stem	M82	Illumina HiSeq 2500	3-week	95.7
	SRX1182188	strand-specific,TruSeq	PE100	2.8	stem	M82	Illumina HiSeq 2500	3-week	94.9
	SRX1182185	strand-specific,TruSeq	PE100	5.3	stem	M82	Illumina HiSeq 2500	3-week	95.6
	SRX1182186	strand-specific,TruSeq	PE100	4.6	stem	M82	Illumina HiSeq 2500	3-week	95.2
	SRX1437327	ribo-zero,strand-specific	PE100	3.3	leaf	Lukullus	Illumina HiSeq 2000	1 month	71.5
	SRX1437328	ribo-zero,strand-specific	PE100	3.2	leaf	Lukullus	Illumina HiSeq 2000	1 month	72.4
	SRX1436670	ribo-zero,strand-specific	PE101	5.6	leaf	Lukullus	Illumina HiSeq 2000	1 month	76.9
	SRX1437035	ribo-zero,strand-specific	PE101	7.8	leaf	Lukullus	Illumina HiSeq 2000	1 month	68.4
	SRX220756	strand-specific	SE51	0.533	seed	SUN1642	Illumina HiSeq 2000		95.9
	SRX220758	strand-specific	SE51	0.756	seed	SUN1642	Illumina HiSeq 2000		96
	SRX220759	strand-specific	SE51	1.233	seed	SUN1642	Illumina HiSeq 2000		96.5
	SRX220760	strand-specific	SE51	0.705	seed	SUN1642	Illumina HiSeq 2000		96.2
	SRX220705	strand-specific	SE51	0.755	seed	SUN1642	Illumina HiSeq 2000		95.4
	SRX220706	strand-specific	SE51	1.046	seed	SUN1642	Illumina HiSeq 2000		96.2
	SRX220707	strand-specific	SE51	1.197	seed	SUN1642	Illumina HiSeq 2000		96.6
	SRX220708	strand-specific	SE51	0.848	seed	SUN1642	Illumina HiSeq 2000		95.6
	SRX220794	strand-specific	SE51	0.924	seed	SUN1642	Illumina HiSeq 2000		96.3
	SRX220795	strand-specific	SE51	1.062	seed	SUN1642	Illumina HiSeq 2000		97
	SRX220796	strand-specific	SE51	0.77	seed	SUN1642	Illumina HiSeq 2000		96.7
	SRX220797	strand-specific	SE51	0.584	seed	SUN1642	Illumina HiSeq 2000		96.7
	SRX220772	strand-specific	SE51	0.701	seed	SUN1642	Illumina HiSeq 2000		95.6
	SRX220773	strand-specific	SE51	1.023	seed	SUN1642	Illumina HiSeq 2000		96.7
	SRX220774	strand-specific	SE51	0.837	seed	SUN1642	Illumina HiSeq 2000		96.3
	SRX220776	strand-specific	SE51	0.553	seed	SUN1642	Illumina HiSeq 2000		95.7
	SRX652417	rRNA remove,SS	PE100	7.2	fruits	rin mutant	Illumina HiSeq 2000		91.2
	SRX652416	rRNA remove,SS	PE100	7	fruits	rin mutant	Illumina HiSeq 2000		87.3
	SRX652413	rRNA remove,SS	PE100	6.8	fruits	AC mutant	Illumina HiSeq 2000		89.7
	SRX652415	rRNA remove,SS	PE100	7	fruits	AC mutant	Illumina HiSeq 2000		91.6
Z.mays	ERX1067353	strand-specific	PE101	2	root	B73	Illumina HiSeq 2000	14 days	65.6
	ERX1067353	strand-specific	PE101	2	root	B73	Illumina HiSeq 2000	14 days	65.4
	ERX1067359	strand-specific	PE101	1.3	root	B73	Illumina HiSeq 2000	14 days	64.2
	ERX1067359	strand-specific	PE101	1.3	root	B73	Illumina HiSeq 2000	14 days	64
	ERX1067365	strand-specific	PE101	3.68	root	B73	Illumina HiSeq 2000	14 days	72.7
	ERX1067365	strand-specific	PE101	3.69	root	B73	Illumina HiSeq 2000	14 days	72.6
	SRX507806	strand-specific	SE101	10.9	root	B73	Illumina HiSeq 2500	2 weeks	91.8
	SRX1195205	strand-specific	PE90	4.9	root	AC7643	Illumina HiSeq 2000	three-leaf-stage	66.1
	SRX2156055	strand-specific	PE150	11.5	root	AC7643	Illumina HiSeq X Ten	three-leaf-stage	61.2
	SRX1195233	strand-specific	PE90	4.9	root	AC7729/TZSRW	Illumina HiSeq 2000	three-leaf-stage	70.1
	SRX2158437	strand-specific	PE150	10.2	root	AC7729/TZSRW	Illumina HiSeq 4000	three-leaf-stage	60.9
	ERX1067350	strand-specific	PE101	1.46	embryo	B73	Illumina HiSeq 2000	14 days	65
	ERX1067350	strand-specific	PE101	1.46	embryo	B73	Illumina HiSeq 2000	14 days	64.8
	ERX1067351	strand-specific	PE101	1.85	endosperm	B73	Illumina HiSeq 2000	14 days	71
	ERX1067351	strand-specific	PE101	1.85	endosperm	B73	Illumina HiSeq 2000	14 days	70.8
	ERX1067356	strand-specific	PE101	3.8	embryo	B73	Illumina HiSeq 2000	14 days	69
	ERX1067356	strand-specific	PE101	3.8	embryo	B73	Illumina HiSeq 2000	14 days	68.9
	ERX1067357	strand-specific	PE101	2.46	endosperm	B73	Illumina HiSeq 2000	14 days	77
	ERX1067357	strand-specific	PE101	2.46	endosperm	B73	Illumina HiSeq 2000	14 days	76.9
	ERX1067362	strand-specific	PE101	2.47	embryo	B73	Illumina HiSeq 2000	14 days	70.8
	ERX1067362	strand-specific	PE101	2.48	embryo	B73	Illumina HiSeq 2000	14 days	70.7
	ERX1067363	strand-specific	PE101	3	endosperm	B73	Illumina HiSeq 2000	14 days	72.9
	ERX1067363	strand-specific	PE101	3	endosperm	B73	Illumina HiSeq 2000	14 days	72.8
	ERX1067349	strand-specific	PE101	3.3	unmature ear	B73	Illumina HiSeq 2000	14 days	59.7
	ERX1067349	strand-specific	PE101	3.3	unmature ear	B73	Illumina HiSeq 2000	14 days	59.4
	ERX1067354	strand-specific	PE101	1.9	unmature tassel	B73	Illumina HiSeq 2000	14 days	69.5
	ERX1067354	strand-specific	PE101	1.8	unmature tassel	B73	Illumina HiSeq 2000	14 days	69.4
	ERX1067355	strand-specific	PE101	2.7	ear	B73	Illumina HiSeq 2000	14 days	69.5
	ERX1067355	strand-specific	PE101	2.7	ear	B73	Illumina HiSeq 2000	14 days	69.4
	ERX1067360	strand-specific	PE101	1.5	tassel	B73	Illumina HiSeq 2000	14 days	74.8
	ERX1067360	strand-specific	PE101	1.5	tassel	B73	Illumina HiSeq 2000	14 days	74.7
	ERX1067361	strand-specific	PE101	1.5	ear	B73	Illumina HiSeq 2000	14 days	66.8
	ERX1067361	strand-specific	PE101	1.5	ear	B73	Illumina HiSeq 2000	14 days	66.7
	ERX1067366	strand-specific	PE101	4.5	tassel	B73	Illumina HiSeq 2000	14 days	76.2
	ERX1067366	strand-specific	PE101	4.5	tassel	B73	Illumina HiSeq 2000	14 days	76.1
	SRX1099831	polyA,dUTP	SE101	2.2	4-6 cm stage developing ear	B73-near-isogenic	Illumina HiSeq 2500		94.4
	SRX1099832	polyA,dUTP	SE101	1.1	4-6 cm stage developing ear	B73-near-isogenic	Illumina HiSeq 2500		93.4
	SRX1099833	polyA,dUTP	SE101	2.5	4-6 cm stage developing ear	B73-near-isogenic	Illumina HiSeq 2500		94.2
	SRX708753	unspecified,dUTP	SE101	2.1	4-6 cm stage developing ear	B73-near-isogenic	Illumina HiSeq 2500		92.7
	SRX708779	unspecified,dUTP	SE101	3.5	4-6 cm stage developing ear	B73-near-isogenic	Illumina HiSeq 2500		91.9
	SRX708783	unspecified,dUTP	SE101	1.3	4-6 cm stage developing ear	B73-near-isogenic	Illumina HiSeq 2500		92.2
	SRX1241283	SS	SE101	1.3	leaf	B73	Illumina HiSeq 2500	2 weeks	89.2
	SRX1241315	SS	SE101	1.55	leaf	B73	Illumina HiSeq 2500	2 weeks	87
	SRX1241316	SS	SE101	1.1	leaf	B73	Illumina HiSeq 2500	2 weeks	75.1
	SRX1241348	SS	SE101	0.92	leaf	B73	Illumina HiSeq 2500	2 weeks	75.7
	SRX1241349	SS	SE101	1.3	leaf	B73	Illumina HiSeq 2500	2 weeks	89.5
	SRX1241525	SS	SE101	1.8	leaf	B73	Illumina HiSeq 2500	2 weeks	89.1
	SRX1241546	SS	SE101	2.1	leaf	B73	Illumina HiSeq 2500	2 weeks	87
	SRX1241547	SS	SE101	1.2	leaf	B73	Illumina HiSeq 2500	2 weeks	87.6
	SRX1241548	SS	SE101	0.91	leaf	B73	Illumina HiSeq 2500	2 weeks	72.7
	SRX1241549	SS	SE101	1.5	leaf	B73	Illumina HiSeq 2500	2 weeks	90
	SRX711042	SS,dUTP	SE101	0.945	leaf	B73_TIL01	Illumina HiSeq 2000		85
	SRX711043	SS,dUTP	SE101	0.948	leaf	B73_TIL01	Illumina HiSeq 2000		84.8
	SRX711044	SS,dUTP	SE101	0.984	leaf	B73_TIL01	Illumina HiSeq 2000		86.2
	SRX711045	SS,dUTP	SE101	0.835	leaf	B73_TIL01	Illumina HiSeq 2000		80.7
	SRX711046	SS,dUTP	SE101	1.099	leaf	B73_TIL03	Illumina HiSeq 2000		87.6
	SRX711047	SS,dUTP	SE101	0.944	leaf	B73_TIL03	Illumina HiSeq 2000		81.9
	SRX711048	SS,dUTP	SE101	0.847	leaf	B73_TIL05	Illumina HiSeq 2000		67.4
	SRX711049	SS,dUTP	SE101	0.637	leaf	B73_TIL05	Illumina HiSeq 2000		82
	SRX711050	SS,dUTP	SE101	1.091	leaf	B73_TIL05	Illumina HiSeq 2000		86.8
	SRX711051	SS,dUTP	SE101	1.099	leaf	B73_TIL05	Illumina HiSeq 2000		86.4
	SRX711052	SS,dUTP	SE101	1.058	leaf	B73_TIL09	Illumina HiSeq 2000		87.1
	SRX711053	SS,dUTP	SE101	0.919	leaf	B73_TIL09	Illumina HiSeq 2000		81.3
	SRX711054	SS,dUTP	SE101	0.994	leaf	B73_TIL09	Illumina HiSeq 2000		85.7
	SRX711055	SS,dUTP	SE101	0.929	leaf	B73_TIL09	Illumina HiSeq 2000		87.4
	SRX711056	SS,dUTP	SE101	1.06	leaf	B73_TIL11	Illumina HiSeq 2000		87.9
	SRX711057	SS,dUTP	SE101	0.917	leaf	B73_TIL11	Illumina HiSeq 2000		84.3
	SRX711058	SS,dUTP	SE101	1.138	leaf	B73_TIL11	Illumina HiSeq 2000		84.3
	SRX711059	SS,dUTP	SE101	1.143	leaf	B73_TIL11	Illumina HiSeq 2000		84.1
	SRX711060	SS,dUTP	SE101	0.98	leaf	B73_TIL14	Illumina HiSeq 2000		84.7
	SRX711061	SS,dUTP	SE101	0.903	leaf	B73_TIL14	Illumina HiSeq 2000		86.1
	SRX711062	SS,dUTP	SE101	0.883	leaf	B73_TIL14	Illumina HiSeq 2000		87.3
	SRX711063	SS,dUTP	SE101	0.664	leaf	B73_TIL14	Illumina HiSeq 2000		81.3
	SRX711064	SS,dUTP	SE101	1.109	leaf	B73_TIL25	Illumina HiSeq 2000		85.5
	SRX711065	SS,dUTP	SE101	1.111	leaf	B73_TIL25	Illumina HiSeq 2000		85.3
	SRX711066	SS,dUTP	SE101	1.138	leaf	B73_TIL25	Illumina HiSeq 2000		86.4
	SRX711067	SS,dUTP	SE101	1.031	leaf	B73_TIL25	Illumina HiSeq 2000		80.5
	SRX711068	SS,dUTP	SE101	1.192	leaf	B73_TIL25	Illumina HiSeq 2000		68
	SRX711069	SS,dUTP	SE101	0.925	leaf	B73_TIL25	Illumina HiSeq 2000		82.1
	SRX711164	SS,dUTP	SE101	0.803	leaf	B73	Illumina HiSeq 2000		92.2
	SRX711165	SS,dUTP	SE101	0.968	leaf	B73	Illumina HiSeq 2000		93
	SRX711193	SS,dUTP	SE101	1.106	stem	B73_TIL01	Illumina HiSeq 2000		86.7
	SRX711194	SS,dUTP	SE101	1.102	stem	B73_TIL01	Illumina HiSeq 2000		86.4
	SRX711195	SS,dUTP	SE101	1.014	stem	B73_TIL01	Illumina HiSeq 2000		87.1
	SRX711196	SS,dUTP	SE101	1.021	stem	B73_TIL01	Illumina HiSeq 2000		87.1
	SRX711197	SS,dUTP	SE101	0.861	stem	B73_TIL03	Illumina HiSeq 2000		85.2
	SRX711198	SS,dUTP	SE101	0.876	stem	B73_TIL03	Illumina HiSeq 2000		85
	SRX711199	SS,dUTP	SE101	0.998	stem	B73_TIL05	Illumina HiSeq 2000		87.6
	SRX711200	SS,dUTP	SE101	0.999	stem	B73_TIL05	Illumina HiSeq 2000		87.6
	SRX711201	SS,dUTP	SE101	0.899	stem	B73_TIL05	Illumina HiSeq 2000		68
	SRX711202	SS,dUTP	SE101	0.71	stem	B73_TIL05	Illumina HiSeq 2000		82.3
	SRX711203	SS,dUTP	SE101	1.102	stem	B73_TIL09	Illumina HiSeq 2000		85.8
	SRX711204	SS,dUTP	SE101	1.151	stem	B73_TIL09	Illumina HiSeq 2000		86.1
	SRX711205	SS,dUTP	SE101	1.1	stem	B73_TIL11	Illumina HiSeq 2000		69.7
	SRX711206	SS,dUTP	SE101	0.854	stem	B73_TIL11	Illumina HiSeq 2000		84
	SRX711207	SS,dUTP	SE101	1.264	stem	B73_TIL11	Illumina HiSeq 2000		86.8
	SRX711208	SS,dUTP	SE101	1.262	stem	B73_TIL11	Illumina HiSeq 2000		86.5
	SRX711209	SS,dUTP	SE101	1.033	stem	B73_TIL14	Illumina HiSeq 2000		86
	SRX711210	SS,dUTP	SE101	1.057	stem	B73_TIL14	Illumina HiSeq 2000		86.2
	SRX711211	SS,dUTP	SE101	1.104	stem	B73_TIL14	Illumina HiSeq 2000		85.8
	SRX711212	SS,dUTP	SE101	1.105	stem	B73_TIL14	Illumina HiSeq 2000		85.5
	SRX711213	SS,dUTP	SE101	1.164	stem	B73_TIL25	Illumina HiSeq 2000		87.1
	SRX711214	SS,dUTP	SE101	1.168	stem	B73_TIL25	Illumina HiSeq 2000		87.1
	SRX711215	SS,dUTP	SE101	1.134	stem	B73_TIL25	Illumina HiSeq 2000		87
	SRX711216	SS,dUTP	SE101	1.143	stem	B73_TIL25	Illumina HiSeq 2000		87
	SRX711313	SS,dUTP	SE101	0.83	stem	B73	Illumina HiSeq 2000		93
	SRX711314	SS,dUTP	SE101	1.062	stem	B73	Illumina HiSeq 2000		93.5
	SRX711315	SS,dUTP	SE101	0.754	stem	CML103	Illumina HiSeq 2000		82.5
	SRX711316	SS,dUTP	SE101	0.76	stem	CML103	Illumina HiSeq 2000		80.6
	SRX711317	SS,dUTP	SE101	0.96	stem	Ki3	Illumina HiSeq 2000		83.2
	SRX711318	SS,dUTP	SE101	0.99	stem	Ki3	Illumina HiSeq 2000		82.5
	SRX711319	SS,dUTP	SE101	0.912	stem	Mo17	Illumina HiSeq 2000		85.1
	SRX711320	SS,dUTP	SE101	0.949	stem	Mo17	Illumina HiSeq 2000		84.5
	SRX711321	SS,dUTP	SE101	0.89	stem	Oh43	Illumina HiSeq 2000		84.4
	SRX711322	SS,dUTP	SE101	1.007	stem	Oh43	Illumina HiSeq 2000		84.4
	SRX711323	SS,dUTP	SE101	0.826	stem	TIL01	Illumina HiSeq 2000		78.9
	SRX711324	SS,dUTP	SE101	0.672	stem	TIL01	Illumina HiSeq 2000		79
	SRX711325	SS,dUTP	SE101	0.931	stem	TIL03	Illumina HiSeq 2000		82.2
	SRX711326	SS,dUTP	SE101	0.909	stem	TIL05	Illumina HiSeq 2000		80.3
	SRX711327	SS,dUTP	SE101	1.069	stem	TIL05	Illumina HiSeq 2000		79.5
	SRX711328	SS,dUTP	SE101	1.071	stem	TIL09	Illumina HiSeq 2000		81.6
	SRX711329	SS,dUTP	SE101	0.882	stem	TIL09	Illumina HiSeq 2000		80.5
	SRX711330	SS,dUTP	SE101	1.009	stem	TIL10	Illumina HiSeq 2000		79.5
	SRX711331	SS,dUTP	SE101	1.219	stem	TIL10	Illumina HiSeq 2000		80.3
	SRX711332	SS,dUTP	SE101	0.902	stem	TIL11	Illumina HiSeq 2000		80.8
	SRX711333	SS,dUTP	SE101	1.106	stem	TIL11	Illumina HiSeq 2000		80.6
	SRX711334	SS,dUTP	SE101	0.781	stem	TIL14	Illumina HiSeq 2000		80.1
	SRX711335	SS,dUTP	SE101	0.952	stem	TIL14	Illumina HiSeq 2000		80.4
	SRX711336	SS,dUTP	SE101	0.963	stem	TIL15	Illumina HiSeq 2000		78.8
	SRX711337	SS,dUTP	SE101	0.879	stem	TIL15	Illumina HiSeq 2000		79.6
	SRX711338	SS,dUTP	SE101	0.752	stem	TIL25	Illumina HiSeq 2000		79.2
	SRX711339	SS,dUTP	SE101	0.974	stem	TIL25	Illumina HiSeq 2000		78.9
	SRX711340	SS,dUTP	SE101	0.787	stem	W22	Illumina HiSeq 2000		83.9
	SRX711341	SS,dUTP	SE101	0.801	stem	W22	Illumina HiSeq 2000		85.2
*	Reads sequenced in this study
SRX...	Reads downloaded from SRA database
SS	strand-specific
