# Supplementary material for: Revealing the novel complexity of plant long non-coding RNA by strand-specific and whole transcriptome sequencing for evolutionarily representative plant species
Source: BMC Genomics. 2022 May 19;23(Suppl 4):381. doi: 10.1186/s12864-022-08602-9 (PMC9118565; doi:10.1186/s12864-022-08602-9)
Supplement: Supplementary file 3 — Additional file 3. lncRNA-gff3. [file 12864_2022_8602_MOESM3_ESM.xlsx]

## Sheet: A.lyrata
scaffold_1	Phytozome_v1.0	lncRNA	6402	7043	.	+	u	ID=Alyr_00000002;Parent=XLOC_000001
scaffold_1	Phytozome_v1.0	exon	6402	6577	.	+	u	ID=Alyr_00000002.1;Parent=Alyr_00000002
scaffold_1	Phytozome_v1.0	exon	6654	7043	.	+	u	ID=Alyr_00000002.2;Parent=Alyr_00000002
scaffold_1	Phytozome_v1.0	lncRNA	488021	488610	.	+	u	ID=Alyr_00000123;Parent=XLOC_000056
scaffold_1	Phytozome_v1.0	exon	488021	488220	.	+	u	ID=Alyr_00000123.1;Parent=Alyr_00000123
scaffold_1	Phytozome_v1.0	exon	488406	488610	.	+	u	ID=Alyr_00000123.2;Parent=Alyr_00000123
scaffold_1	Phytozome_v1.0	lncRNA	545432	545701	.	+	u	ID=Alyr_00000142;Parent=XLOC_000063
scaffold_1	Phytozome_v1.0	exon	545432	545701	.	+	u	ID=Alyr_00000142.1;Parent=Alyr_00000142
scaffold_1	Phytozome_v1.0	lncRNA	648067	648957	.	+	u	ID=Alyr_00000166;Parent=XLOC_000073
scaffold_1	Phytozome_v1.0	exon	648067	648957	.	+	u	ID=Alyr_00000166.1;Parent=Alyr_00000166
scaffold_1	Phytozome_v1.0	lncRNA	726140	726807	.	+	x	ID=Alyr_00000193;Parent=XLOC_000088
scaffold_1	Phytozome_v1.0	exon	726140	726807	.	+	x	ID=Alyr_00000193.1;Parent=Alyr_00000193
scaffold_1	Phytozome_v1.0	lncRNA	909549	910366	.	+	u	ID=Alyr_00000233;Parent=XLOC_000111
scaffold_1	Phytozome_v1.0	exon	909549	909894	.	+	u	ID=Alyr_00000233.1;Parent=Alyr_00000233
scaffold_1	Phytozome_v1.0	exon	910020	910366	.	+	u	ID=Alyr_00000233.2;Parent=Alyr_00000233
scaffold_1	Phytozome_v1.0	lncRNA	935455	936181	.	+	u	ID=Alyr_00000247;Parent=XLOC_000116
scaffold_1	Phytozome_v1.0	exon	935455	935736	.	+	u	ID=Alyr_00000247.1;Parent=Alyr_00000247
scaffold_1	Phytozome_v1.0	exon	935998	936181	.	+	u	ID=Alyr_00000247.2;Parent=Alyr_00000247
scaffold_1	Phytozome_v1.0	lncRNA	945664	946752	.	+	u	ID=Alyr_00000249;Parent=XLOC_000118
scaffold_1	Phytozome_v1.0	exon	945664	946752	.	+	u	ID=Alyr_00000249.1;Parent=Alyr_00000249
scaffold_1	Phytozome_v1.0	lncRNA	1125583	1126544	.	+	x	ID=Alyr_00000297;Parent=XLOC_000142
scaffold_1	Phytozome_v1.0	exon	1125583	1126544	.	+	x	ID=Alyr_00000297.1;Parent=Alyr_00000297
scaffold_1	Phytozome_v1.0	lncRNA	1247791	1248115	.	+	u	ID=Alyr_00000330;Parent=XLOC_000160
scaffold_1	Phytozome_v1.0	exon	1247791	1247850	.	+	u	ID=Alyr_00000330.1;Parent=Alyr_00000330
scaffold_1	Phytozome_v1.0	exon	1247948	1248115	.	+	u	ID=Alyr_00000330.2;Parent=Alyr_00000330
scaffold_1	Phytozome_v1.0	lncRNA	1386858	1391137	.	+	u	ID=Alyr_00000360;Parent=XLOC_000173
scaffold_1	Phytozome_v1.0	exon	1386858	1387194	.	+	u	ID=Alyr_00000360.1;Parent=Alyr_00000360
scaffold_1	Phytozome_v1.0	exon	1387454	1387619	.	+	u	ID=Alyr_00000360.2;Parent=Alyr_00000360
scaffold_1	Phytozome_v1.0	exon	1390485	1391137	.	+	u	ID=Alyr_00000360.3;Parent=Alyr_00000360
scaffold_1	Phytozome_v1.0	lncRNA	1388706	1388946	.	+	u	ID=Alyr_00000361;Parent=XLOC_000174
scaffold_1	Phytozome_v1.0	exon	1388706	1388946	.	+	u	ID=Alyr_00000361.1;Parent=Alyr_00000361
scaffold_1	Phytozome_v1.0	lncRNA	1389032	1389554	.	+	u	ID=Alyr_00000362;Parent=XLOC_000175
scaffold_1	Phytozome_v1.0	exon	1389032	1389554	.	+	u	ID=Alyr_00000362.1;Parent=Alyr_00000362
scaffold_1	Phytozome_v1.0	lncRNA	1422992	1424279	.	+	x	ID=Alyr_00000366;Parent=XLOC_000178
scaffold_1	Phytozome_v1.0	exon	1422992	1423302	.	+	x	ID=Alyr_00000366.1;Parent=Alyr_00000366
scaffold_1	Phytozome_v1.0	exon	1423503	1424279	.	+	x	ID=Alyr_00000366.2;Parent=Alyr_00000366
scaffold_1	Phytozome_v1.0	lncRNA	1422992	1424279	.	+	x	ID=Alyr_00000367;Parent=XLOC_000178
scaffold_1	Phytozome_v1.0	exon	1422992	1423260	.	+	x	ID=Alyr_00000367.1;Parent=Alyr_00000367
scaffold_1	Phytozome_v1.0	exon	1423503	1424279	.	+	x	ID=Alyr_00000367.2;Parent=Alyr_00000367
scaffold_1	Phytozome_v1.0	lncRNA	1618471	1619446	.	+	x	ID=Alyr_00000409;Parent=XLOC_000201
scaffold_1	Phytozome_v1.0	exon	1618471	1619136	.	+	x	ID=Alyr_00000409.1;Parent=Alyr_00000409
scaffold_1	Phytozome_v1.0	exon	1619249	1619446	.	+	x	ID=Alyr_00000409.2;Parent=Alyr_00000409
scaffold_1	Phytozome_v1.0	lncRNA	1707832	1711372	.	+	x	ID=Alyr_00000421;Parent=XLOC_000208
scaffold_1	Phytozome_v1.0	exon	1707832	1708355	.	+	x	ID=Alyr_00000421.1;Parent=Alyr_00000421
scaffold_1	Phytozome_v1.0	exon	1709514	1711372	.	+	x	ID=Alyr_00000421.2;Parent=Alyr_00000421
scaffold_1	Phytozome_v1.0	lncRNA	1735908	1736508	.	+	u	ID=Alyr_00000427;Parent=XLOC_000211
scaffold_1	Phytozome_v1.0	exon	1735908	1736508	.	+	u	ID=Alyr_00000427.1;Parent=Alyr_00000427
scaffold_1	Phytozome_v1.0	lncRNA	2164263	2165980	.	+	x	ID=Alyr_00000521;Parent=XLOC_000257
scaffold_1	Phytozome_v1.0	exon	2164263	2165980	.	+	x	ID=Alyr_00000521.1;Parent=Alyr_00000521
scaffold_1	Phytozome_v1.0	lncRNA	2230221	2230890	.	+	u	ID=Alyr_00000533;Parent=XLOC_000266
scaffold_1	Phytozome_v1.0	exon	2230221	2230890	.	+	u	ID=Alyr_00000533.1;Parent=Alyr_00000533
scaffold_1	Phytozome_v1.0	lncRNA	2230221	2231553	.	+	x	ID=Alyr_00000534;Parent=XLOC_000266
scaffold_1	Phytozome_v1.0	exon	2230221	2230572	.	+	x	ID=Alyr_00000534.1;Parent=Alyr_00000534
scaffold_1	Phytozome_v1.0	exon	2231427	2231553	.	+	x	ID=Alyr_00000534.2;Parent=Alyr_00000534
scaffold_1	Phytozome_v1.0	lncRNA	2231158	2231553	.	+	x	ID=Alyr_00000535;Parent=XLOC_000266
scaffold_1	Phytozome_v1.0	exon	2231158	2231553	.	+	x	ID=Alyr_00000535.1;Parent=Alyr_00000535
scaffold_1	Phytozome_v1.0	lncRNA	2270519	2270995	.	+	x	ID=Alyr_00000547;Parent=XLOC_000273
scaffold_1	Phytozome_v1.0	exon	2270519	2270995	.	+	x	ID=Alyr_00000547.1;Parent=Alyr_00000547
scaffold_1	Phytozome_v1.0	lncRNA	2460929	2462369	.	+	x	ID=Alyr_00000590;Parent=XLOC_000294
scaffold_1	Phytozome_v1.0	exon	2460929	2462369	.	+	x	ID=Alyr_00000590.1;Parent=Alyr_00000590
scaffold_1	Phytozome_v1.0	lncRNA	2498917	2500553	.	+	x	ID=Alyr_00000598;Parent=XLOC_000300
scaffold_1	Phytozome_v1.0	exon	2498917	2499404	.	+	x	ID=Alyr_00000598.1;Parent=Alyr_00000598
scaffold_1	Phytozome_v1.0	exon	2499759	2500553	.	+	x	ID=Alyr_00000598.2;Parent=Alyr_00000598
scaffold_1	Phytozome_v1.0	lncRNA	2600079	2601567	.	+	x	ID=Alyr_00000615;Parent=XLOC_000309
scaffold_1	Phytozome_v1.0	exon	2600079	2600229	.	+	x	ID=Alyr_00000615.1;Parent=Alyr_00000615
scaffold_1	Phytozome_v1.0	exon	2600833	2600958	.	+	x	ID=Alyr_00000615.2;Parent=Alyr_00000615
scaffold_1	Phytozome_v1.0	exon	2601233	2601567	.	+	x	ID=Alyr_00000615.3;Parent=Alyr_00000615
scaffold_1	Phytozome_v1.0	lncRNA	2600079	2603236	.	+	x	ID=Alyr_00000616;Parent=XLOC_000309
scaffold_1	Phytozome_v1.0	exon	2600079	2600229	.	+	x	ID=Alyr_00000616.1;Parent=Alyr_00000616
scaffold_1	Phytozome_v1.0	exon	2600833	2600958	.	+	x	ID=Alyr_00000616.2;Parent=Alyr_00000616
scaffold_1	Phytozome_v1.0	exon	2602000	2602470	.	+	x	ID=Alyr_00000616.3;Parent=Alyr_00000616
scaffold_1	Phytozome_v1.0	exon	2602635	2602727	.	+	x	ID=Alyr_00000616.4;Parent=Alyr_00000616
scaffold_1	Phytozome_v1.0	exon	2602822	2603236	.	+	x	ID=Alyr_00000616.5;Parent=Alyr_00000616
scaffold_1	Phytozome_v1.0	lncRNA	2623647	2625259	.	+	x	ID=Alyr_00000623;Parent=XLOC_000311
scaffold_1	Phytozome_v1.0	exon	2623647	2623717	.	+	x	ID=Alyr_00000623.1;Parent=Alyr_00000623
scaffold_1	Phytozome_v1.0	exon	2623819	2625259	.	+	x	ID=Alyr_00000623.2;Parent=Alyr_00000623
scaffold_1	Phytozome_v1.0	lncRNA	2788482	2789200	.	+	u	ID=Alyr_00000667;Parent=XLOC_000330
scaffold_1	Phytozome_v1.0	exon	2788482	2788781	.	+	u	ID=Alyr_00000667.1;Parent=Alyr_00000667
scaffold_1	Phytozome_v1.0	exon	2788918	2789200	.	+	u	ID=Alyr_00000667.2;Parent=Alyr_00000667
scaffold_1	Phytozome_v1.0	lncRNA	2859023	2859426	.	+	u	ID=Alyr_00000677;Parent=XLOC_000337
scaffold_1	Phytozome_v1.0	exon	2859023	2859426	.	+	u	ID=Alyr_00000677.1;Parent=Alyr_00000677
scaffold_1	Phytozome_v1.0	lncRNA	2860463	2862638	.	+	x	ID=Alyr_00000678;Parent=XLOC_000338
scaffold_1	Phytozome_v1.0	exon	2860463	2861737	.	+	x	ID=Alyr_00000678.1;Parent=Alyr_00000678
scaffold_1	Phytozome_v1.0	exon	2861832	2862638	.	+	x	ID=Alyr_00000678.2;Parent=Alyr_00000678
scaffold_1	Phytozome_v1.0	lncRNA	2880595	2881146	.	+	u	ID=Alyr_00000683;Parent=XLOC_000343
scaffold_1	Phytozome_v1.0	exon	2880595	2881146	.	+	u	ID=Alyr_00000683.1;Parent=Alyr_00000683
scaffold_1	Phytozome_v1.0	lncRNA	3034743	3035237	.	+	u	ID=Alyr_00000719;Parent=XLOC_000359
scaffold_1	Phytozome_v1.0	exon	3034743	3035237	.	+	u	ID=Alyr_00000719.1;Parent=Alyr_00000719
scaffold_1	Phytozome_v1.0	lncRNA	3286718	3287834	.	+	x	ID=Alyr_00000788;Parent=XLOC_000383
scaffold_1	Phytozome_v1.0	exon	3286718	3287834	.	+	x	ID=Alyr_00000788.1;Parent=Alyr_00000788
scaffold_1	Phytozome_v1.0	lncRNA	3328729	3329143	.	+	u	ID=Alyr_00000806;Parent=XLOC_000389
scaffold_1	Phytozome_v1.0	exon	3328729	3329143	.	+	u	ID=Alyr_00000806.1;Parent=Alyr_00000806
scaffold_1	Phytozome_v1.0	lncRNA	3329267	3329746	.	+	u	ID=Alyr_00000807;Parent=XLOC_000390
scaffold_1	Phytozome_v1.0	exon	3329267	3329746	.	+	u	ID=Alyr_00000807.1;Parent=Alyr_00000807
scaffold_1	Phytozome_v1.0	lncRNA	3596890	3597902	.	+	x	ID=Alyr_00000871;Parent=XLOC_000424
scaffold_1	Phytozome_v1.0	exon	3596890	3596891	.	+	x	ID=Alyr_00000871.1;Parent=Alyr_00000871
scaffold_1	Phytozome_v1.0	exon	3597124	3597194	.	+	x	ID=Alyr_00000871.2;Parent=Alyr_00000871
scaffold_1	Phytozome_v1.0	exon	3597329	3597902	.	+	x	ID=Alyr_00000871.3;Parent=Alyr_00000871
scaffold_1	Phytozome_v1.0	lncRNA	3788023	3788733	.	+	x	ID=Alyr_00000920;Parent=XLOC_000453
scaffold_1	Phytozome_v1.0	exon	3788023	3788273	.	+	x	ID=Alyr_00000920.1;Parent=Alyr_00000920
scaffold_1	Phytozome_v1.0	exon	3788484	3788733	.	+	x	ID=Alyr_00000920.2;Parent=Alyr_00000920
scaffold_1	Phytozome_v1.0	lncRNA	3801409	3803345	.	+	x	ID=Alyr_00000921;Parent=XLOC_000454
scaffold_1	Phytozome_v1.0	exon	3801409	3803345	.	+	x	ID=Alyr_00000921.1;Parent=Alyr_00000921
scaffold_1	Phytozome_v1.0	lncRNA	3862844	3863697	.	+	x	ID=Alyr_00000936;Parent=XLOC_000463
scaffold_1	Phytozome_v1.0	exon	3862844	3863697	.	+	x	ID=Alyr_00000936.1;Parent=Alyr_00000936
scaffold_1	Phytozome_v1.0	lncRNA	4072531	4072846	.	+	x	ID=Alyr_00000976;Parent=XLOC_000487
scaffold_1	Phytozome_v1.0	exon	4072531	4072846	.	+	x	ID=Alyr_00000976.1;Parent=Alyr_00000976
scaffold_1	Phytozome_v1.0	lncRNA	4467255	4467740	.	+	u	ID=Alyr_00001067;Parent=XLOC_000534
scaffold_1	Phytozome_v1.0	exon	4467255	4467542	.	+	u	ID=Alyr_00001067.1;Parent=Alyr_00001067
scaffold_1	Phytozome_v1.0	exon	4467653	4467740	.	+	u	ID=Alyr_00001067.2;Parent=Alyr_00001067
scaffold_1	Phytozome_v1.0	lncRNA	4467259	4467740	.	+	u	ID=Alyr_00001068;Parent=XLOC_000534
scaffold_1	Phytozome_v1.0	exon	4467259	4467542	.	+	u	ID=Alyr_00001068.1;Parent=Alyr_00001068
scaffold_1	Phytozome_v1.0	exon	4467646	4467740	.	+	u	ID=Alyr_00001068.2;Parent=Alyr_00001068
scaffold_1	Phytozome_v1.0	lncRNA	4478877	4479576	.	+	u	ID=Alyr_00001072;Parent=XLOC_000536
scaffold_1	Phytozome_v1.0	exon	4478877	4479576	.	+	u	ID=Alyr_00001072.1;Parent=Alyr_00001072
scaffold_1	Phytozome_v1.0	lncRNA	4479642	4479848	.	+	u	ID=Alyr_00001073;Parent=XLOC_000537
scaffold_1	Phytozome_v1.0	exon	4479642	4479848	.	+	u	ID=Alyr_00001073.1;Parent=Alyr_00001073
scaffold_1	Phytozome_v1.0	lncRNA	4752327	4752557	.	+	u	ID=Alyr_00001138;Parent=XLOC_000574
scaffold_1	Phytozome_v1.0	exon	4752327	4752557	.	+	u	ID=Alyr_00001138.1;Parent=Alyr_00001138
scaffold_1	Phytozome_v1.0	lncRNA	4853844	4854903	.	+	x	ID=Alyr_00001163;Parent=XLOC_000588
scaffold_1	Phytozome_v1.0	exon	4853844	4854903	.	+	x	ID=Alyr_00001163.1;Parent=Alyr_00001163
scaffold_1	Phytozome_v1.0	lncRNA	4979731	4980758	.	+	u	ID=Alyr_00001193;Parent=XLOC_000602
scaffold_1	Phytozome_v1.0	exon	4979731	4980758	.	+	u	ID=Alyr_00001193.1;Parent=Alyr_00001193
scaffold_1	Phytozome_v1.0	lncRNA	5225492	5226584	.	+	u	ID=Alyr_00001246;Parent=XLOC_000635
scaffold_1	Phytozome_v1.0	exon	5225492	5226584	.	+	u	ID=Alyr_00001246.1;Parent=Alyr_00001246
scaffold_1	Phytozome_v1.0	lncRNA	5394465	5394672	.	+	u	ID=Alyr_00001283;Parent=XLOC_000654
scaffold_1	Phytozome_v1.0	exon	5394465	5394672	.	+	u	ID=Alyr_00001283.1;Parent=Alyr_00001283
scaffold_1	Phytozome_v1.0	lncRNA	5458906	5460168	.	+	x	ID=Alyr_00001304;Parent=XLOC_000662
scaffold_1	Phytozome_v1.0	exon	5458906	5458938	.	+	x	ID=Alyr_00001304.1;Parent=Alyr_00001304
scaffold_1	Phytozome_v1.0	exon	5459265	5460168	.	+	x	ID=Alyr_00001304.2;Parent=Alyr_00001304
scaffold_1	Phytozome_v1.0	lncRNA	5461213	5461854	.	+	u	ID=Alyr_00001305;Parent=XLOC_000663
scaffold_1	Phytozome_v1.0	exon	5461213	5461854	.	+	u	ID=Alyr_00001305.1;Parent=Alyr_00001305
scaffold_1	Phytozome_v1.0	lncRNA	5550960	5559917	.	+	u	ID=Alyr_00001320;Parent=XLOC_000673
scaffold_1	Phytozome_v1.0	exon	5550960	5551530	.	+	u	ID=Alyr_00001320.1;Parent=Alyr_00001320
scaffold_1	Phytozome_v1.0	exon	5551629	5551794	.	+	u	ID=Alyr_00001320.2;Parent=Alyr_00001320
scaffold_1	Phytozome_v1.0	exon	5551917	5552472	.	+	u	ID=Alyr_00001320.3;Parent=Alyr_00001320
scaffold_1	Phytozome_v1.0	exon	5559879	5559917	.	+	u	ID=Alyr_00001320.4;Parent=Alyr_00001320
scaffold_1	Phytozome_v1.0	lncRNA	5550960	5559917	.	+	u	ID=Alyr_00001321;Parent=XLOC_000673
scaffold_1	Phytozome_v1.0	exon	5550960	5551530	.	+	u	ID=Alyr_00001321.1;Parent=Alyr_00001321
scaffold_1	Phytozome_v1.0	exon	5551719	5551794	.	+	u	ID=Alyr_00001321.2;Parent=Alyr_00001321
scaffold_1	Phytozome_v1.0	exon	5551884	5552472	.	+	u	ID=Alyr_00001321.3;Parent=Alyr_00001321
scaffold_1	Phytozome_v1.0	exon	5559879	5559917	.	+	u	ID=Alyr_00001321.4;Parent=Alyr_00001321
scaffold_1	Phytozome_v1.0	lncRNA	5924386	5925173	.	+	x	ID=Alyr_00001392;Parent=XLOC_000711
scaffold_1	Phytozome_v1.0	exon	5924386	5925173	.	+	x	ID=Alyr_00001392.1;Parent=Alyr_00001392
scaffold_1	Phytozome_v1.0	lncRNA	5996644	5997009	.	+	u	ID=Alyr_00001412;Parent=XLOC_000723
scaffold_1	Phytozome_v1.0	exon	5996644	5997009	.	+	u	ID=Alyr_00001412.1;Parent=Alyr_00001412
scaffold_1	Phytozome_v1.0	lncRNA	6319913	6320467	.	+	x	ID=Alyr_00001476;Parent=XLOC_000759
scaffold_1	Phytozome_v1.0	exon	6319913	6320467	.	+	x	ID=Alyr_00001476.1;Parent=Alyr_00001476
scaffold_1	Phytozome_v1.0	lncRNA	6395612	6396579	.	+	u	ID=Alyr_00001486;Parent=XLOC_000767
scaffold_1	Phytozome_v1.0	exon	6395612	6396579	.	+	u	ID=Alyr_00001486.1;Parent=Alyr_00001486
scaffold_1	Phytozome_v1.0	lncRNA	6532139	6533013	.	+	u	ID=Alyr_00001536;Parent=XLOC_000788
scaffold_1	Phytozome_v1.0	exon	6532139	6533013	.	+	u	ID=Alyr_00001536.1;Parent=Alyr_00001536
scaffold_1	Phytozome_v1.0	lncRNA	6539538	6539835	.	+	u	ID=Alyr_00001537;Parent=XLOC_000789
scaffold_1	Phytozome_v1.0	exon	6539538	6539835	.	+	u	ID=Alyr_00001537.1;Parent=Alyr_00001537
scaffold_1	Phytozome_v1.0	lncRNA	6554794	6555328	.	+	u	ID=Alyr_00001541;Parent=XLOC_000792
scaffold_1	Phytozome_v1.0	exon	6554794	6555110	.	+	u	ID=Alyr_00001541.1;Parent=Alyr_00001541
scaffold_1	Phytozome_v1.0	exon	6555315	6555328	.	+	u	ID=Alyr_00001541.2;Parent=Alyr_00001541
scaffold_1	Phytozome_v1.0	lncRNA	6716601	6717975	.	+	u	ID=Alyr_00001579;Parent=XLOC_000817
scaffold_1	Phytozome_v1.0	exon	6716601	6717144	.	+	u	ID=Alyr_00001579.1;Parent=Alyr_00001579
scaffold_1	Phytozome_v1.0	exon	6717290	6717975	.	+	u	ID=Alyr_00001579.2;Parent=Alyr_00001579
scaffold_1	Phytozome_v1.0	lncRNA	6901932	6903726	.	+	x	ID=Alyr_00001646;Parent=XLOC_000854
scaffold_1	Phytozome_v1.0	exon	6901932	6902040	.	+	x	ID=Alyr_00001646.1;Parent=Alyr_00001646
scaffold_1	Phytozome_v1.0	exon	6902739	6902878	.	+	x	ID=Alyr_00001646.2;Parent=Alyr_00001646
scaffold_1	Phytozome_v1.0	exon	6902990	6903077	.	+	x	ID=Alyr_00001646.3;Parent=Alyr_00001646
scaffold_1	Phytozome_v1.0	exon	6903161	6903726	.	+	x	ID=Alyr_00001646.4;Parent=Alyr_00001646
scaffold_1	Phytozome_v1.0	lncRNA	6903055	6903726	.	+	x	ID=Alyr_00001647;Parent=XLOC_000854
scaffold_1	Phytozome_v1.0	exon	6903055	6903077	.	+	x	ID=Alyr_00001647.1;Parent=Alyr_00001647
scaffold_1	Phytozome_v1.0	exon	6903156	6903726	.	+	x	ID=Alyr_00001647.2;Parent=Alyr_00001647
scaffold_1	Phytozome_v1.0	lncRNA	6912118	6912448	.	+	x	ID=Alyr_00001648;Parent=XLOC_000855
scaffold_1	Phytozome_v1.0	exon	6912118	6912448	.	+	x	ID=Alyr_00001648.1;Parent=Alyr_00001648
scaffold_1	Phytozome_v1.0	lncRNA	7025597	7026350	.	+	x	ID=Alyr_00001692;Parent=XLOC_000870
scaffold_1	Phytozome_v1.0	exon	7025597	7026350	.	+	x	ID=Alyr_00001692.1;Parent=Alyr_00001692
scaffold_1	Phytozome_v1.0	lncRNA	7060071	7060457	.	+	u	ID=Alyr_00001699;Parent=XLOC_000875
scaffold_1	Phytozome_v1.0	exon	7060071	7060457	.	+	u	ID=Alyr_00001699.1;Parent=Alyr_00001699
scaffold_1	Phytozome_v1.0	lncRNA	7077562	7078006	.	+	x	ID=Alyr_00001702;Parent=XLOC_000877
scaffold_1	Phytozome_v1.0	exon	7077562	7078006	.	+	x	ID=Alyr_00001702.1;Parent=Alyr_00001702
scaffold_1	Phytozome_v1.0	lncRNA	7213649	7215884	.	+	x	ID=Alyr_00001734;Parent=XLOC_000899
scaffold_1	Phytozome_v1.0	exon	7213649	7215884	.	+	x	ID=Alyr_00001734.1;Parent=Alyr_00001734
scaffold_1	Phytozome_v1.0	lncRNA	7363063	7363513	.	+	x	ID=Alyr_00001783;Parent=XLOC_000920
scaffold_1	Phytozome_v1.0	exon	7363063	7363513	.	+	x	ID=Alyr_00001783.1;Parent=Alyr_00001783
scaffold_1	Phytozome_v1.0	lncRNA	7386723	7387083	.	+	x	ID=Alyr_00001793;Parent=XLOC_000923
scaffold_1	Phytozome_v1.0	exon	7386723	7387083	.	+	x	ID=Alyr_00001793.1;Parent=Alyr_00001793
scaffold_1	Phytozome_v1.0	lncRNA	7594849	7595617	.	+	u	ID=Alyr_00001832;Parent=XLOC_000948
scaffold_1	Phytozome_v1.0	exon	7594849	7595617	.	+	u	ID=Alyr_00001832.1;Parent=Alyr_00001832
scaffold_1	Phytozome_v1.0	lncRNA	7648019	7648547	.	+	u	ID=Alyr_00001848;Parent=XLOC_000956
scaffold_1	Phytozome_v1.0	exon	7648019	7648547	.	+	u	ID=Alyr_00001848.1;Parent=Alyr_00001848
scaffold_1	Phytozome_v1.0	lncRNA	7649234	7649631	.	+	x	ID=Alyr_00001849;Parent=XLOC_000957
scaffold_1	Phytozome_v1.0	exon	7649234	7649631	.	+	x	ID=Alyr_00001849.1;Parent=Alyr_00001849
scaffold_1	Phytozome_v1.0	lncRNA	7653676	7654489	.	+	u	ID=Alyr_00001850;Parent=XLOC_000958
scaffold_1	Phytozome_v1.0	exon	7653676	7654489	.	+	u	ID=Alyr_00001850.1;Parent=Alyr_00001850
scaffold_1	Phytozome_v1.0	lncRNA	7696941	7698553	.	+	x	ID=Alyr_00001857;Parent=XLOC_000963
scaffold_1	Phytozome_v1.0	exon	7696941	7698553	.	+	x	ID=Alyr_00001857.1;Parent=Alyr_00001857
scaffold_1	Phytozome_v1.0	lncRNA	7759200	7759718	.	+	u	ID=Alyr_00001871;Parent=XLOC_000971
scaffold_1	Phytozome_v1.0	exon	7759200	7759718	.	+	u	ID=Alyr_00001871.1;Parent=Alyr_00001871
scaffold_1	Phytozome_v1.0	lncRNA	7815117	7816097	.	+	u	ID=Alyr_00001894;Parent=XLOC_000986
scaffold_1	Phytozome_v1.0	exon	7815117	7815205	.	+	u	ID=Alyr_00001894.1;Parent=Alyr_00001894
scaffold_1	Phytozome_v1.0	exon	7815331	7816097	.	+	u	ID=Alyr_00001894.2;Parent=Alyr_00001894
scaffold_1	Phytozome_v1.0	lncRNA	7890423	7890847	.	+	u	ID=Alyr_00001917;Parent=XLOC_000993
scaffold_1	Phytozome_v1.0	exon	7890423	7890847	.	+	u	ID=Alyr_00001917.1;Parent=Alyr_00001917
scaffold_1	Phytozome_v1.0	lncRNA	7972473	7973798	.	+	u	ID=Alyr_00001926;Parent=XLOC_000998
scaffold_1	Phytozome_v1.0	exon	7972473	7972780	.	+	u	ID=Alyr_00001926.1;Parent=Alyr_00001926
scaffold_1	Phytozome_v1.0	exon	7973463	7973798	.	+	u	ID=Alyr_00001926.2;Parent=Alyr_00001926
scaffold_1	Phytozome_v1.0	lncRNA	7972817	7973301	.	+	u	ID=Alyr_00001927;Parent=XLOC_000999
scaffold_1	Phytozome_v1.0	exon	7972817	7973301	.	+	u	ID=Alyr_00001927.1;Parent=Alyr_00001927
scaffold_1	Phytozome_v1.0	lncRNA	8099077	8099946	.	+	u	ID=Alyr_00001972;Parent=XLOC_001020
scaffold_1	Phytozome_v1.0	exon	8099077	8099946	.	+	u	ID=Alyr_00001972.1;Parent=Alyr_00001972
scaffold_1	Phytozome_v1.0	lncRNA	8160129	8160779	.	+	x	ID=Alyr_00001982;Parent=XLOC_001026
scaffold_1	Phytozome_v1.0	exon	8160129	8160779	.	+	x	ID=Alyr_00001982.1;Parent=Alyr_00001982
scaffold_1	Phytozome_v1.0	lncRNA	8172070	8172564	.	+	x	ID=Alyr_00001985;Parent=XLOC_001028
scaffold_1	Phytozome_v1.0	exon	8172070	8172564	.	+	x	ID=Alyr_00001985.1;Parent=Alyr_00001985
scaffold_1	Phytozome_v1.0	lncRNA	8202107	8202707	.	+	u	ID=Alyr_00001996;Parent=XLOC_001033
scaffold_1	Phytozome_v1.0	exon	8202107	8202298	.	+	u	ID=Alyr_00001996.1;Parent=Alyr_00001996
scaffold_1	Phytozome_v1.0	exon	8202457	8202707	.	+	u	ID=Alyr_00001996.2;Parent=Alyr_00001996
scaffold_1	Phytozome_v1.0	lncRNA	8208034	8209197	.	+	u	ID=Alyr_00001998;Parent=XLOC_001035
scaffold_1	Phytozome_v1.0	exon	8208034	8208170	.	+	u	ID=Alyr_00001998.1;Parent=Alyr_00001998
scaffold_1	Phytozome_v1.0	exon	8208274	8208381	.	+	u	ID=Alyr_00001998.2;Parent=Alyr_00001998
scaffold_1	Phytozome_v1.0	exon	8208524	8208757	.	+	u	ID=Alyr_00001998.3;Parent=Alyr_00001998
scaffold_1	Phytozome_v1.0	exon	8208860	8209197	.	+	u	ID=Alyr_00001998.4;Parent=Alyr_00001998
scaffold_1	Phytozome_v1.0	lncRNA	8209294	8210224	.	+	u	ID=Alyr_00001999;Parent=XLOC_001036
scaffold_1	Phytozome_v1.0	exon	8209294	8209654	.	+	u	ID=Alyr_00001999.1;Parent=Alyr_00001999
scaffold_1	Phytozome_v1.0	exon	8209731	8209794	.	+	u	ID=Alyr_00001999.2;Parent=Alyr_00001999
scaffold_1	Phytozome_v1.0	exon	8209900	8210224	.	+	u	ID=Alyr_00001999.3;Parent=Alyr_00001999
scaffold_1	Phytozome_v1.0	lncRNA	8531450	8533398	.	+	u	ID=Alyr_00002052;Parent=XLOC_001067
scaffold_1	Phytozome_v1.0	exon	8531450	8533398	.	+	u	ID=Alyr_00002052.1;Parent=Alyr_00002052
scaffold_1	Phytozome_v1.0	lncRNA	8759503	8766572	.	+	x	ID=Alyr_00002099;Parent=XLOC_001097
scaffold_1	Phytozome_v1.0	exon	8759503	8759556	.	+	x	ID=Alyr_00002099.1;Parent=Alyr_00002099
scaffold_1	Phytozome_v1.0	exon	8764889	8764986	.	+	x	ID=Alyr_00002099.2;Parent=Alyr_00002099
scaffold_1	Phytozome_v1.0	exon	8765662	8766016	.	+	x	ID=Alyr_00002099.3;Parent=Alyr_00002099
scaffold_1	Phytozome_v1.0	exon	8766165	8766572	.	+	x	ID=Alyr_00002099.4;Parent=Alyr_00002099
scaffold_1	Phytozome_v1.0	lncRNA	8764940	8766572	.	+	x	ID=Alyr_00002100;Parent=XLOC_001097
scaffold_1	Phytozome_v1.0	exon	8764940	8764986	.	+	x	ID=Alyr_00002100.1;Parent=Alyr_00002100
scaffold_1	Phytozome_v1.0	exon	8765662	8766016	.	+	x	ID=Alyr_00002100.2;Parent=Alyr_00002100
scaffold_1	Phytozome_v1.0	exon	8766170	8766572	.	+	x	ID=Alyr_00002100.3;Parent=Alyr_00002100
scaffold_1	Phytozome_v1.0	lncRNA	8765170	8766572	.	+	x	ID=Alyr_00002101;Parent=XLOC_001097
scaffold_1	Phytozome_v1.0	exon	8765170	8766016	.	+	x	ID=Alyr_00002101.1;Parent=Alyr_00002101
scaffold_1	Phytozome_v1.0	exon	8766165	8766572	.	+	x	ID=Alyr_00002101.2;Parent=Alyr_00002101
scaffold_1	Phytozome_v1.0	lncRNA	8767105	8768221	.	+	x	ID=Alyr_00002102;Parent=XLOC_001098
scaffold_1	Phytozome_v1.0	exon	8767105	8768221	.	+	x	ID=Alyr_00002102.1;Parent=Alyr_00002102
scaffold_1	Phytozome_v1.0	lncRNA	8768566	8769283	.	+	x	ID=Alyr_00002103;Parent=XLOC_001099
scaffold_1	Phytozome_v1.0	exon	8768566	8769283	.	+	x	ID=Alyr_00002103.1;Parent=Alyr_00002103
scaffold_1	Phytozome_v1.0	lncRNA	8793622	8794088	.	+	x	ID=Alyr_00002107;Parent=XLOC_001102
scaffold_1	Phytozome_v1.0	exon	8793622	8794088	.	+	x	ID=Alyr_00002107.1;Parent=Alyr_00002107
scaffold_1	Phytozome_v1.0	lncRNA	8952566	8952790	.	+	u	ID=Alyr_00002149;Parent=XLOC_001123
scaffold_1	Phytozome_v1.0	exon	8952566	8952790	.	+	u	ID=Alyr_00002149.1;Parent=Alyr_00002149
scaffold_1	Phytozome_v1.0	lncRNA	9092382	9092867	.	+	x	ID=Alyr_00002171;Parent=XLOC_001137
scaffold_1	Phytozome_v1.0	exon	9092382	9092867	.	+	x	ID=Alyr_00002171.1;Parent=Alyr_00002171
scaffold_1	Phytozome_v1.0	lncRNA	9196147	9197092	.	+	x	ID=Alyr_00002192;Parent=XLOC_001149
scaffold_1	Phytozome_v1.0	exon	9196147	9197092	.	+	x	ID=Alyr_00002192.1;Parent=Alyr_00002192
scaffold_1	Phytozome_v1.0	lncRNA	9225431	9227072	.	+	u	ID=Alyr_00002197;Parent=XLOC_001154
scaffold_1	Phytozome_v1.0	exon	9225431	9226004	.	+	u	ID=Alyr_00002197.1;Parent=Alyr_00002197
scaffold_1	Phytozome_v1.0	exon	9226147	9226225	.	+	u	ID=Alyr_00002197.2;Parent=Alyr_00002197
scaffold_1	Phytozome_v1.0	exon	9226502	9227072	.	+	u	ID=Alyr_00002197.3;Parent=Alyr_00002197
scaffold_1	Phytozome_v1.0	lncRNA	9290716	9292359	.	+	u	ID=Alyr_00002207;Parent=XLOC_001158
scaffold_1	Phytozome_v1.0	exon	9290716	9290946	.	+	u	ID=Alyr_00002207.1;Parent=Alyr_00002207
scaffold_1	Phytozome_v1.0	exon	9291024	9291152	.	+	u	ID=Alyr_00002207.2;Parent=Alyr_00002207
scaffold_1	Phytozome_v1.0	exon	9291283	9291374	.	+	u	ID=Alyr_00002207.3;Parent=Alyr_00002207
scaffold_1	Phytozome_v1.0	exon	9291593	9291684	.	+	u	ID=Alyr_00002207.4;Parent=Alyr_00002207
scaffold_1	Phytozome_v1.0	exon	9292014	9292359	.	+	u	ID=Alyr_00002207.5;Parent=Alyr_00002207
scaffold_1	Phytozome_v1.0	lncRNA	9290716	9292359	.	+	u	ID=Alyr_00002208;Parent=XLOC_001158
scaffold_1	Phytozome_v1.0	exon	9290716	9290946	.	+	u	ID=Alyr_00002208.1;Parent=Alyr_00002208
scaffold_1	Phytozome_v1.0	exon	9291024	9291152	.	+	u	ID=Alyr_00002208.2;Parent=Alyr_00002208
scaffold_1	Phytozome_v1.0	exon	9291283	9291374	.	+	u	ID=Alyr_00002208.3;Parent=Alyr_00002208
scaffold_1	Phytozome_v1.0	exon	9291593	9291748	.	+	u	ID=Alyr_00002208.4;Parent=Alyr_00002208
scaffold_1	Phytozome_v1.0	exon	9292014	9292359	.	+	u	ID=Alyr_00002208.5;Parent=Alyr_00002208
scaffold_1	Phytozome_v1.0	lncRNA	9290716	9292359	.	+	u	ID=Alyr_00002209;Parent=XLOC_001158
scaffold_1	Phytozome_v1.0	exon	9290716	9290946	.	+	u	ID=Alyr_00002209.1;Parent=Alyr_00002209
scaffold_1	Phytozome_v1.0	exon	9291024	9291152	.	+	u	ID=Alyr_00002209.2;Parent=Alyr_00002209
scaffold_1	Phytozome_v1.0	exon	9291283	9291374	.	+	u	ID=Alyr_00002209.3;Parent=Alyr_00002209
scaffold_1	Phytozome_v1.0	exon	9291590	9291662	.	+	u	ID=Alyr_00002209.4;Parent=Alyr_00002209
scaffold_1	Phytozome_v1.0	exon	9292014	9292359	.	+	u	ID=Alyr_00002209.5;Parent=Alyr_00002209
scaffold_1	Phytozome_v1.0	lncRNA	9452878	9453849	.	+	x	ID=Alyr_00002239;Parent=XLOC_001181
scaffold_1	Phytozome_v1.0	exon	9452878	9453849	.	+	x	ID=Alyr_00002239.1;Parent=Alyr_00002239
scaffold_1	Phytozome_v1.0	lncRNA	9620556	9620762	.	+	u	ID=Alyr_00002261;Parent=XLOC_001202
scaffold_1	Phytozome_v1.0	exon	9620556	9620762	.	+	u	ID=Alyr_00002261.1;Parent=Alyr_00002261
scaffold_1	Phytozome_v1.0	lncRNA	9838046	9839488	.	+	x	ID=Alyr_00002305;Parent=XLOC_001232
scaffold_1	Phytozome_v1.0	exon	9838046	9839488	.	+	x	ID=Alyr_00002305.1;Parent=Alyr_00002305
scaffold_1	Phytozome_v1.0	lncRNA	9879954	9880730	.	+	x	ID=Alyr_00002314;Parent=XLOC_001238
scaffold_1	Phytozome_v1.0	exon	9879954	9880730	.	+	x	ID=Alyr_00002314.1;Parent=Alyr_00002314
scaffold_1	Phytozome_v1.0	lncRNA	10021659	10022027	.	+	u	ID=Alyr_00002330;Parent=XLOC_001250
scaffold_1	Phytozome_v1.0	exon	10021659	10022027	.	+	u	ID=Alyr_00002330.1;Parent=Alyr_00002330
scaffold_1	Phytozome_v1.0	lncRNA	10221473	10222144	.	+	u	ID=Alyr_00002394;Parent=XLOC_001282
scaffold_1	Phytozome_v1.0	exon	10221473	10221996	.	+	u	ID=Alyr_00002394.1;Parent=Alyr_00002394
scaffold_1	Phytozome_v1.0	exon	10222058	10222144	.	+	u	ID=Alyr_00002394.2;Parent=Alyr_00002394
scaffold_1	Phytozome_v1.0	lncRNA	10281800	10283336	.	+	x	ID=Alyr_00002419;Parent=XLOC_001294
scaffold_1	Phytozome_v1.0	exon	10281800	10283336	.	+	x	ID=Alyr_00002419.1;Parent=Alyr_00002419
scaffold_1	Phytozome_v1.0	lncRNA	10281838	10283336	.	+	u	ID=Alyr_00002420;Parent=XLOC_001294
scaffold_1	Phytozome_v1.0	exon	10281838	10282084	.	+	u	ID=Alyr_00002420.1;Parent=Alyr_00002420
scaffold_1	Phytozome_v1.0	exon	10282787	10283336	.	+	u	ID=Alyr_00002420.2;Parent=Alyr_00002420
scaffold_1	Phytozome_v1.0	lncRNA	10281838	10283336	.	+	u	ID=Alyr_00002421;Parent=XLOC_001294
scaffold_1	Phytozome_v1.0	exon	10281838	10282084	.	+	u	ID=Alyr_00002421.1;Parent=Alyr_00002421
scaffold_1	Phytozome_v1.0	exon	10282792	10283336	.	+	u	ID=Alyr_00002421.2;Parent=Alyr_00002421
scaffold_1	Phytozome_v1.0	lncRNA	10281875	10283336	.	+	u	ID=Alyr_00002422;Parent=XLOC_001294
scaffold_1	Phytozome_v1.0	exon	10281875	10282084	.	+	u	ID=Alyr_00002422.1;Parent=Alyr_00002422
scaffold_1	Phytozome_v1.0	exon	10282764	10283336	.	+	u	ID=Alyr_00002422.2;Parent=Alyr_00002422
scaffold_1	Phytozome_v1.0	lncRNA	10287636	10288330	.	+	u	ID=Alyr_00002427;Parent=XLOC_001296
scaffold_1	Phytozome_v1.0	exon	10287636	10288330	.	+	u	ID=Alyr_00002427.1;Parent=Alyr_00002427
scaffold_1	Phytozome_v1.0	lncRNA	10333657	10334577	.	+	x	ID=Alyr_00002435;Parent=XLOC_001299
scaffold_1	Phytozome_v1.0	exon	10333657	10334577	.	+	x	ID=Alyr_00002435.1;Parent=Alyr_00002435
scaffold_1	Phytozome_v1.0	lncRNA	10335420	10336250	.	+	x	ID=Alyr_00002436;Parent=XLOC_001300
scaffold_1	Phytozome_v1.0	exon	10335420	10336250	.	+	x	ID=Alyr_00002436.1;Parent=Alyr_00002436
scaffold_1	Phytozome_v1.0	lncRNA	10391736	10392914	.	+	x	ID=Alyr_00002438;Parent=XLOC_001302
scaffold_1	Phytozome_v1.0	exon	10391736	10392914	.	+	x	ID=Alyr_00002438.1;Parent=Alyr_00002438
scaffold_1	Phytozome_v1.0	lncRNA	10609069	10609462	.	+	x	ID=Alyr_00002479;Parent=XLOC_001323
scaffold_1	Phytozome_v1.0	exon	10609069	10609462	.	+	x	ID=Alyr_00002479.1;Parent=Alyr_00002479
scaffold_1	Phytozome_v1.0	lncRNA	10616781	10617934	.	+	u	ID=Alyr_00002480;Parent=XLOC_001324
scaffold_1	Phytozome_v1.0	exon	10616781	10617070	.	+	u	ID=Alyr_00002480.1;Parent=Alyr_00002480
scaffold_1	Phytozome_v1.0	exon	10617252	10617934	.	+	u	ID=Alyr_00002480.2;Parent=Alyr_00002480
scaffold_1	Phytozome_v1.0	lncRNA	10626841	10627591	.	+	u	ID=Alyr_00002481;Parent=XLOC_001325
scaffold_1	Phytozome_v1.0	exon	10626841	10627011	.	+	u	ID=Alyr_00002481.1;Parent=Alyr_00002481
scaffold_1	Phytozome_v1.0	exon	10627245	10627591	.	+	u	ID=Alyr_00002481.2;Parent=Alyr_00002481
scaffold_1	Phytozome_v1.0	lncRNA	10673286	10674693	.	+	u	ID=Alyr_00002491;Parent=XLOC_001330
scaffold_1	Phytozome_v1.0	exon	10673286	10674693	.	+	u	ID=Alyr_00002491.1;Parent=Alyr_00002491
scaffold_1	Phytozome_v1.0	lncRNA	10677087	10677785	.	+	u	ID=Alyr_00002492;Parent=XLOC_001331
scaffold_1	Phytozome_v1.0	exon	10677087	10677785	.	+	u	ID=Alyr_00002492.1;Parent=Alyr_00002492
scaffold_1	Phytozome_v1.0	lncRNA	10680230	10680519	.	+	u	ID=Alyr_00002493;Parent=XLOC_001332
scaffold_1	Phytozome_v1.0	exon	10680230	10680519	.	+	u	ID=Alyr_00002493.1;Parent=Alyr_00002493
scaffold_1	Phytozome_v1.0	lncRNA	10874260	10874524	.	+	x	ID=Alyr_00002513;Parent=XLOC_001344
scaffold_1	Phytozome_v1.0	exon	10874260	10874524	.	+	x	ID=Alyr_00002513.1;Parent=Alyr_00002513
scaffold_1	Phytozome_v1.0	lncRNA	11133423	11133789	.	+	u	ID=Alyr_00002550;Parent=XLOC_001368
scaffold_1	Phytozome_v1.0	exon	11133423	11133789	.	+	u	ID=Alyr_00002550.1;Parent=Alyr_00002550
scaffold_1	Phytozome_v1.0	lncRNA	11144216	11144843	.	+	x	ID=Alyr_00002555;Parent=XLOC_001371
scaffold_1	Phytozome_v1.0	exon	11144216	11144843	.	+	x	ID=Alyr_00002555.1;Parent=Alyr_00002555
scaffold_1	Phytozome_v1.0	lncRNA	11146992	11147944	.	+	x	ID=Alyr_00002556;Parent=XLOC_001372
scaffold_1	Phytozome_v1.0	exon	11146992	11147944	.	+	x	ID=Alyr_00002556.1;Parent=Alyr_00002556
scaffold_1	Phytozome_v1.0	lncRNA	11205629	11206258	.	+	u	ID=Alyr_00002562;Parent=XLOC_001378
scaffold_1	Phytozome_v1.0	exon	11205629	11206258	.	+	u	ID=Alyr_00002562.1;Parent=Alyr_00002562
scaffold_1	Phytozome_v1.0	lncRNA	11425776	11427862	.	+	x	ID=Alyr_00002608;Parent=XLOC_001403
scaffold_1	Phytozome_v1.0	exon	11425776	11426608	.	+	x	ID=Alyr_00002608.1;Parent=Alyr_00002608
scaffold_1	Phytozome_v1.0	exon	11426828	11427178	.	+	x	ID=Alyr_00002608.2;Parent=Alyr_00002608
scaffold_1	Phytozome_v1.0	exon	11427358	11427510	.	+	x	ID=Alyr_00002608.3;Parent=Alyr_00002608
scaffold_1	Phytozome_v1.0	exon	11427827	11427862	.	+	x	ID=Alyr_00002608.4;Parent=Alyr_00002608
scaffold_1	Phytozome_v1.0	lncRNA	11533525	11534445	.	+	x	ID=Alyr_00002645;Parent=XLOC_001417
scaffold_1	Phytozome_v1.0	exon	11533525	11534445	.	+	x	ID=Alyr_00002645.1;Parent=Alyr_00002645
scaffold_1	Phytozome_v1.0	lncRNA	11592078	11593541	.	+	x	ID=Alyr_00002660;Parent=XLOC_001425
scaffold_1	Phytozome_v1.0	exon	11592078	11593541	.	+	x	ID=Alyr_00002660.1;Parent=Alyr_00002660
scaffold_1	Phytozome_v1.0	lncRNA	11717372	11719645	.	+	u	ID=Alyr_00002668;Parent=XLOC_001430
scaffold_1	Phytozome_v1.0	exon	11717372	11719645	.	+	u	ID=Alyr_00002668.1;Parent=Alyr_00002668
scaffold_1	Phytozome_v1.0	lncRNA	11806056	11807253	.	+	x	ID=Alyr_00002689;Parent=XLOC_001442
scaffold_1	Phytozome_v1.0	exon	11806056	11807253	.	+	x	ID=Alyr_00002689.1;Parent=Alyr_00002689
scaffold_1	Phytozome_v1.0	lncRNA	11833895	11834125	.	+	u	ID=Alyr_00002692;Parent=XLOC_001445
scaffold_1	Phytozome_v1.0	exon	11833895	11834125	.	+	u	ID=Alyr_00002692.1;Parent=Alyr_00002692
scaffold_1	Phytozome_v1.0	lncRNA	11930604	11931875	.	+	u	ID=Alyr_00002709;Parent=XLOC_001454
scaffold_1	Phytozome_v1.0	exon	11930604	11930733	.	+	u	ID=Alyr_00002709.1;Parent=Alyr_00002709
scaffold_1	Phytozome_v1.0	exon	11930808	11931875	.	+	u	ID=Alyr_00002709.2;Parent=Alyr_00002709
scaffold_1	Phytozome_v1.0	lncRNA	12254287	12254879	.	+	u	ID=Alyr_00002783;Parent=XLOC_001492
scaffold_1	Phytozome_v1.0	exon	12254287	12254879	.	+	u	ID=Alyr_00002783.1;Parent=Alyr_00002783
scaffold_1	Phytozome_v1.0	lncRNA	12257918	12258337	.	+	u	ID=Alyr_00002785;Parent=XLOC_001494
scaffold_1	Phytozome_v1.0	exon	12257918	12258337	.	+	u	ID=Alyr_00002785.1;Parent=Alyr_00002785
scaffold_1	Phytozome_v1.0	lncRNA	12258458	12259656	.	+	x	ID=Alyr_00002786;Parent=XLOC_001495
scaffold_1	Phytozome_v1.0	exon	12258458	12259656	.	+	x	ID=Alyr_00002786.1;Parent=Alyr_00002786
scaffold_1	Phytozome_v1.0	lncRNA	12276207	12276447	.	+	x	ID=Alyr_00002788;Parent=XLOC_001497
scaffold_1	Phytozome_v1.0	exon	12276207	12276447	.	+	x	ID=Alyr_00002788.1;Parent=Alyr_00002788
scaffold_1	Phytozome_v1.0	lncRNA	12347645	12350970	.	+	x	ID=Alyr_00002806;Parent=XLOC_001504
scaffold_1	Phytozome_v1.0	exon	12347645	12347905	.	+	x	ID=Alyr_00002806.1;Parent=Alyr_00002806
scaffold_1	Phytozome_v1.0	exon	12348592	12348669	.	+	x	ID=Alyr_00002806.2;Parent=Alyr_00002806
scaffold_1	Phytozome_v1.0	exon	12348774	12348857	.	+	x	ID=Alyr_00002806.3;Parent=Alyr_00002806
scaffold_1	Phytozome_v1.0	exon	12348940	12349003	.	+	x	ID=Alyr_00002806.4;Parent=Alyr_00002806
scaffold_1	Phytozome_v1.0	exon	12349090	12349136	.	+	x	ID=Alyr_00002806.5;Parent=Alyr_00002806
scaffold_1	Phytozome_v1.0	exon	12349289	12349347	.	+	x	ID=Alyr_00002806.6;Parent=Alyr_00002806
scaffold_1	Phytozome_v1.0	exon	12349441	12349479	.	+	x	ID=Alyr_00002806.7;Parent=Alyr_00002806
scaffold_1	Phytozome_v1.0	exon	12349728	12349896	.	+	x	ID=Alyr_00002806.8;Parent=Alyr_00002806
scaffold_1	Phytozome_v1.0	exon	12349986	12350043	.	+	x	ID=Alyr_00002806.9;Parent=Alyr_00002806
scaffold_1	Phytozome_v1.0	exon	12350123	12350179	.	+	x	ID=Alyr_00002806.10;Parent=Alyr_00002806
scaffold_1	Phytozome_v1.0	exon	12350276	12350531	.	+	x	ID=Alyr_00002806.11;Parent=Alyr_00002806
scaffold_1	Phytozome_v1.0	exon	12350658	12350970	.	+	x	ID=Alyr_00002806.12;Parent=Alyr_00002806
scaffold_1	Phytozome_v1.0	lncRNA	12349346	12350970	.	+	x	ID=Alyr_00002807;Parent=XLOC_001504
scaffold_1	Phytozome_v1.0	exon	12349346	12349347	.	+	x	ID=Alyr_00002807.1;Parent=Alyr_00002807
scaffold_1	Phytozome_v1.0	exon	12349445	12349479	.	+	x	ID=Alyr_00002807.2;Parent=Alyr_00002807
scaffold_1	Phytozome_v1.0	exon	12349728	12349896	.	+	x	ID=Alyr_00002807.3;Parent=Alyr_00002807
scaffold_1	Phytozome_v1.0	exon	12349986	12350043	.	+	x	ID=Alyr_00002807.4;Parent=Alyr_00002807
scaffold_1	Phytozome_v1.0	exon	12350123	12350179	.	+	x	ID=Alyr_00002807.5;Parent=Alyr_00002807
scaffold_1	Phytozome_v1.0	exon	12350276	12350531	.	+	x	ID=Alyr_00002807.6;Parent=Alyr_00002807
scaffold_1	Phytozome_v1.0	exon	12350668	12350970	.	+	x	ID=Alyr_00002807.7;Parent=Alyr_00002807
scaffold_1	Phytozome_v1.0	lncRNA	12368669	12369351	.	+	u	ID=Alyr_00002808;Parent=XLOC_001505
scaffold_1	Phytozome_v1.0	exon	12368669	12368786	.	+	u	ID=Alyr_00002808.1;Parent=Alyr_00002808
scaffold_1	Phytozome_v1.0	exon	12368873	12369351	.	+	u	ID=Alyr_00002808.2;Parent=Alyr_00002808
scaffold_1	Phytozome_v1.0	lncRNA	12368669	12369351	.	+	u	ID=Alyr_00002809;Parent=XLOC_001505
scaffold_1	Phytozome_v1.0	exon	12368669	12368786	.	+	u	ID=Alyr_00002809.1;Parent=Alyr_00002809
scaffold_1	Phytozome_v1.0	exon	12368908	12369351	.	+	u	ID=Alyr_00002809.2;Parent=Alyr_00002809
scaffold_1	Phytozome_v1.0	lncRNA	12405617	12406780	.	+	x	ID=Alyr_00002816;Parent=XLOC_001510
scaffold_1	Phytozome_v1.0	exon	12405617	12406780	.	+	x	ID=Alyr_00002816.1;Parent=Alyr_00002816
scaffold_1	Phytozome_v1.0	lncRNA	12830063	12830396	.	+	u	ID=Alyr_00002881;Parent=XLOC_001542
scaffold_1	Phytozome_v1.0	exon	12830063	12830396	.	+	u	ID=Alyr_00002881.1;Parent=Alyr_00002881
scaffold_1	Phytozome_v1.0	lncRNA	12923635	12924146	.	+	u	ID=Alyr_00002896;Parent=XLOC_001552
scaffold_1	Phytozome_v1.0	exon	12923635	12924146	.	+	u	ID=Alyr_00002896.1;Parent=Alyr_00002896
scaffold_1	Phytozome_v1.0	lncRNA	12980468	12983677	.	+	x	ID=Alyr_00002907;Parent=XLOC_001558
scaffold_1	Phytozome_v1.0	exon	12980468	12981774	.	+	x	ID=Alyr_00002907.1;Parent=Alyr_00002907
scaffold_1	Phytozome_v1.0	exon	12981910	12983677	.	+	x	ID=Alyr_00002907.2;Parent=Alyr_00002907
scaffold_1	Phytozome_v1.0	lncRNA	13642048	13642456	.	+	u	ID=Alyr_00003023;Parent=XLOC_001622
scaffold_1	Phytozome_v1.0	exon	13642048	13642456	.	+	u	ID=Alyr_00003023.1;Parent=Alyr_00003023
scaffold_1	Phytozome_v1.0	lncRNA	13642834	13643422	.	+	u	ID=Alyr_00003024;Parent=XLOC_001623
scaffold_1	Phytozome_v1.0	exon	13642834	13643422	.	+	u	ID=Alyr_00003024.1;Parent=Alyr_00003024
scaffold_1	Phytozome_v1.0	lncRNA	13646986	13647582	.	+	u	ID=Alyr_00003026;Parent=XLOC_001625
scaffold_1	Phytozome_v1.0	exon	13646986	13647582	.	+	u	ID=Alyr_00003026.1;Parent=Alyr_00003026
scaffold_1	Phytozome_v1.0	lncRNA	13949447	13949655	.	+	x	ID=Alyr_00003086;Parent=XLOC_001660
scaffold_1	Phytozome_v1.0	exon	13949447	13949655	.	+	x	ID=Alyr_00003086.1;Parent=Alyr_00003086
scaffold_1	Phytozome_v1.0	lncRNA	13978340	13979022	.	+	u	ID=Alyr_00003088;Parent=XLOC_001662
scaffold_1	Phytozome_v1.0	exon	13978340	13979022	.	+	u	ID=Alyr_00003088.1;Parent=Alyr_00003088
scaffold_1	Phytozome_v1.0	lncRNA	13984602	13985165	.	+	u	ID=Alyr_00003089;Parent=XLOC_001663
scaffold_1	Phytozome_v1.0	exon	13984602	13985165	.	+	u	ID=Alyr_00003089.1;Parent=Alyr_00003089
scaffold_1	Phytozome_v1.0	lncRNA	14141968	14142763	.	+	u	ID=Alyr_00003112;Parent=XLOC_001677
scaffold_1	Phytozome_v1.0	exon	14141968	14142763	.	+	u	ID=Alyr_00003112.1;Parent=Alyr_00003112
scaffold_1	Phytozome_v1.0	lncRNA	14144229	14144759	.	+	u	ID=Alyr_00003113;Parent=XLOC_001678
scaffold_1	Phytozome_v1.0	exon	14144229	14144759	.	+	u	ID=Alyr_00003113.1;Parent=Alyr_00003113
scaffold_1	Phytozome_v1.0	lncRNA	14242316	14242737	.	+	u	ID=Alyr_00003129;Parent=XLOC_001694
scaffold_1	Phytozome_v1.0	exon	14242316	14242737	.	+	u	ID=Alyr_00003129.1;Parent=Alyr_00003129
scaffold_1	Phytozome_v1.0	lncRNA	14273976	14274246	.	+	x	ID=Alyr_00003131;Parent=XLOC_001696
scaffold_1	Phytozome_v1.0	exon	14273976	14274246	.	+	x	ID=Alyr_00003131.1;Parent=Alyr_00003131
scaffold_1	Phytozome_v1.0	lncRNA	14318770	14319003	.	+	u	ID=Alyr_00003139;Parent=XLOC_001704
scaffold_1	Phytozome_v1.0	exon	14318770	14319003	.	+	u	ID=Alyr_00003139.1;Parent=Alyr_00003139
scaffold_1	Phytozome_v1.0	lncRNA	14322005	14322499	.	+	u	ID=Alyr_00003140;Parent=XLOC_001705
scaffold_1	Phytozome_v1.0	exon	14322005	14322499	.	+	u	ID=Alyr_00003140.1;Parent=Alyr_00003140
scaffold_1	Phytozome_v1.0	lncRNA	14443990	14444760	.	+	u	ID=Alyr_00003152;Parent=XLOC_001714
scaffold_1	Phytozome_v1.0	exon	14443990	14444042	.	+	u	ID=Alyr_00003152.1;Parent=Alyr_00003152
scaffold_1	Phytozome_v1.0	exon	14444132	14444760	.	+	u	ID=Alyr_00003152.2;Parent=Alyr_00003152
scaffold_1	Phytozome_v1.0	lncRNA	14446806	14447049	.	+	u	ID=Alyr_00003153;Parent=XLOC_001715
scaffold_1	Phytozome_v1.0	exon	14446806	14447049	.	+	u	ID=Alyr_00003153.1;Parent=Alyr_00003153
scaffold_1	Phytozome_v1.0	lncRNA	14497093	14498493	.	+	x	ID=Alyr_00003160;Parent=XLOC_001721
scaffold_1	Phytozome_v1.0	exon	14497093	14497231	.	+	x	ID=Alyr_00003160.1;Parent=Alyr_00003160
scaffold_1	Phytozome_v1.0	exon	14497364	14498493	.	+	x	ID=Alyr_00003160.2;Parent=Alyr_00003160
scaffold_1	Phytozome_v1.0	lncRNA	14598153	14598668	.	+	u	ID=Alyr_00003182;Parent=XLOC_001736
scaffold_1	Phytozome_v1.0	exon	14598153	14598668	.	+	u	ID=Alyr_00003182.1;Parent=Alyr_00003182
scaffold_1	Phytozome_v1.0	lncRNA	14603092	14604477	.	+	x	ID=Alyr_00003183;Parent=XLOC_001737
scaffold_1	Phytozome_v1.0	exon	14603092	14604477	.	+	x	ID=Alyr_00003183.1;Parent=Alyr_00003183
scaffold_1	Phytozome_v1.0	lncRNA	14829369	14829740	.	+	x	ID=Alyr_00003221;Parent=XLOC_001759
scaffold_1	Phytozome_v1.0	exon	14829369	14829740	.	+	x	ID=Alyr_00003221.1;Parent=Alyr_00003221
scaffold_1	Phytozome_v1.0	lncRNA	14869684	14870339	.	+	u	ID=Alyr_00003226;Parent=XLOC_001762
scaffold_1	Phytozome_v1.0	exon	14869684	14870339	.	+	u	ID=Alyr_00003226.1;Parent=Alyr_00003226
scaffold_1	Phytozome_v1.0	lncRNA	14884795	14885412	.	+	u	ID=Alyr_00003228;Parent=XLOC_001764
scaffold_1	Phytozome_v1.0	exon	14884795	14885412	.	+	u	ID=Alyr_00003228.1;Parent=Alyr_00003228
scaffold_1	Phytozome_v1.0	lncRNA	14886227	14886548	.	+	u	ID=Alyr_00003229;Parent=XLOC_001765
scaffold_1	Phytozome_v1.0	exon	14886227	14886548	.	+	u	ID=Alyr_00003229.1;Parent=Alyr_00003229
scaffold_1	Phytozome_v1.0	lncRNA	15288009	15288301	.	+	u	ID=Alyr_00003284;Parent=XLOC_001800
scaffold_1	Phytozome_v1.0	exon	15288009	15288301	.	+	u	ID=Alyr_00003284.1;Parent=Alyr_00003284
scaffold_1	Phytozome_v1.0	lncRNA	15345178	15345730	.	+	u	ID=Alyr_00003296;Parent=XLOC_001804
scaffold_1	Phytozome_v1.0	exon	15345178	15345730	.	+	u	ID=Alyr_00003296.1;Parent=Alyr_00003296
scaffold_1	Phytozome_v1.0	lncRNA	15391181	15391656	.	+	u	ID=Alyr_00003303;Parent=XLOC_001808
scaffold_1	Phytozome_v1.0	exon	15391181	15391656	.	+	u	ID=Alyr_00003303.1;Parent=Alyr_00003303
scaffold_1	Phytozome_v1.0	lncRNA	15391892	15392735	.	+	u	ID=Alyr_00003304;Parent=XLOC_001809
scaffold_1	Phytozome_v1.0	exon	15391892	15392735	.	+	u	ID=Alyr_00003304.1;Parent=Alyr_00003304
scaffold_1	Phytozome_v1.0	lncRNA	15412506	15412830	.	+	u	ID=Alyr_00003308;Parent=XLOC_001812
scaffold_1	Phytozome_v1.0	exon	15412506	15412830	.	+	u	ID=Alyr_00003308.1;Parent=Alyr_00003308
scaffold_1	Phytozome_v1.0	lncRNA	15435309	15435756	.	+	x	ID=Alyr_00003316;Parent=XLOC_001817
scaffold_1	Phytozome_v1.0	exon	15435309	15435756	.	+	x	ID=Alyr_00003316.1;Parent=Alyr_00003316
scaffold_1	Phytozome_v1.0	lncRNA	15449309	15449677	.	+	u	ID=Alyr_00003317;Parent=XLOC_001818
scaffold_1	Phytozome_v1.0	exon	15449309	15449677	.	+	u	ID=Alyr_00003317.1;Parent=Alyr_00003317
scaffold_1	Phytozome_v1.0	lncRNA	15694620	15695356	.	+	u	ID=Alyr_00003348;Parent=XLOC_001841
scaffold_1	Phytozome_v1.0	exon	15694620	15695356	.	+	u	ID=Alyr_00003348.1;Parent=Alyr_00003348
scaffold_1	Phytozome_v1.0	lncRNA	15715123	15716173	.	+	u	ID=Alyr_00003354;Parent=XLOC_001847
scaffold_1	Phytozome_v1.0	exon	15715123	15716173	.	+	u	ID=Alyr_00003354.1;Parent=Alyr_00003354
scaffold_1	Phytozome_v1.0	lncRNA	15727692	15728121	.	+	u	ID=Alyr_00003355;Parent=XLOC_001848
scaffold_1	Phytozome_v1.0	exon	15727692	15728121	.	+	u	ID=Alyr_00003355.1;Parent=Alyr_00003355
scaffold_1	Phytozome_v1.0	lncRNA	15814995	15816431	.	+	x	ID=Alyr_00003360;Parent=XLOC_001853
scaffold_1	Phytozome_v1.0	exon	15814995	15816431	.	+	x	ID=Alyr_00003360.1;Parent=Alyr_00003360
scaffold_1	Phytozome_v1.0	lncRNA	15892698	15892969	.	+	u	ID=Alyr_00003372;Parent=XLOC_001861
scaffold_1	Phytozome_v1.0	exon	15892698	15892969	.	+	u	ID=Alyr_00003372.1;Parent=Alyr_00003372
scaffold_1	Phytozome_v1.0	lncRNA	16312816	16313066	.	+	x	ID=Alyr_00003442;Parent=XLOC_001889
scaffold_1	Phytozome_v1.0	exon	16312816	16313066	.	+	x	ID=Alyr_00003442.1;Parent=Alyr_00003442
scaffold_1	Phytozome_v1.0	lncRNA	16430633	16431290	.	+	u	ID=Alyr_00003451;Parent=XLOC_001897
scaffold_1	Phytozome_v1.0	exon	16430633	16431290	.	+	u	ID=Alyr_00003451.1;Parent=Alyr_00003451
scaffold_1	Phytozome_v1.0	lncRNA	16573609	16574929	.	+	u	ID=Alyr_00003471;Parent=XLOC_001914
scaffold_1	Phytozome_v1.0	exon	16573609	16573877	.	+	u	ID=Alyr_00003471.1;Parent=Alyr_00003471
scaffold_1	Phytozome_v1.0	exon	16574032	16574152	.	+	u	ID=Alyr_00003471.2;Parent=Alyr_00003471
scaffold_1	Phytozome_v1.0	exon	16574289	16574326	.	+	u	ID=Alyr_00003471.3;Parent=Alyr_00003471
scaffold_1	Phytozome_v1.0	exon	16574414	16574929	.	+	u	ID=Alyr_00003471.4;Parent=Alyr_00003471
scaffold_1	Phytozome_v1.0	lncRNA	16573609	16574929	.	+	u	ID=Alyr_00003472;Parent=XLOC_001914
scaffold_1	Phytozome_v1.0	exon	16573609	16573877	.	+	u	ID=Alyr_00003472.1;Parent=Alyr_00003472
scaffold_1	Phytozome_v1.0	exon	16574032	16574152	.	+	u	ID=Alyr_00003472.2;Parent=Alyr_00003472
scaffold_1	Phytozome_v1.0	exon	16574414	16574929	.	+	u	ID=Alyr_00003472.3;Parent=Alyr_00003472
scaffold_1	Phytozome_v1.0	lncRNA	16573618	16574929	.	+	u	ID=Alyr_00003473;Parent=XLOC_001914
scaffold_1	Phytozome_v1.0	exon	16573618	16573877	.	+	u	ID=Alyr_00003473.1;Parent=Alyr_00003473
scaffold_1	Phytozome_v1.0	exon	16574032	16574152	.	+	u	ID=Alyr_00003473.2;Parent=Alyr_00003473
scaffold_1	Phytozome_v1.0	exon	16574289	16574322	.	+	u	ID=Alyr_00003473.3;Parent=Alyr_00003473
scaffold_1	Phytozome_v1.0	exon	16574414	16574929	.	+	u	ID=Alyr_00003473.4;Parent=Alyr_00003473
scaffold_1	Phytozome_v1.0	lncRNA	16890439	16890688	.	+	u	ID=Alyr_00003530;Parent=XLOC_001950
scaffold_1	Phytozome_v1.0	exon	16890439	16890688	.	+	u	ID=Alyr_00003530.1;Parent=Alyr_00003530
scaffold_1	Phytozome_v1.0	lncRNA	17017216	17018280	.	+	x	ID=Alyr_00003537;Parent=XLOC_001956
scaffold_1	Phytozome_v1.0	exon	17017216	17018280	.	+	x	ID=Alyr_00003537.1;Parent=Alyr_00003537
scaffold_1	Phytozome_v1.0	lncRNA	17017216	17018280	.	+	x	ID=Alyr_00003538;Parent=XLOC_001956
scaffold_1	Phytozome_v1.0	exon	17017216	17017850	.	+	x	ID=Alyr_00003538.1;Parent=Alyr_00003538
scaffold_1	Phytozome_v1.0	exon	17018129	17018280	.	+	x	ID=Alyr_00003538.2;Parent=Alyr_00003538
scaffold_1	Phytozome_v1.0	lncRNA	17172029	17172232	.	+	u	ID=Alyr_00003556;Parent=XLOC_001968
scaffold_1	Phytozome_v1.0	exon	17172029	17172232	.	+	u	ID=Alyr_00003556.1;Parent=Alyr_00003556
scaffold_1	Phytozome_v1.0	lncRNA	17264225	17265180	.	+	x	ID=Alyr_00003567;Parent=XLOC_001977
scaffold_1	Phytozome_v1.0	exon	17264225	17265180	.	+	x	ID=Alyr_00003567.1;Parent=Alyr_00003567
scaffold_1	Phytozome_v1.0	lncRNA	17278581	17279998	.	+	u	ID=Alyr_00003571;Parent=XLOC_001978
scaffold_1	Phytozome_v1.0	exon	17278581	17278797	.	+	u	ID=Alyr_00003571.1;Parent=Alyr_00003571
scaffold_1	Phytozome_v1.0	exon	17278979	17279221	.	+	u	ID=Alyr_00003571.2;Parent=Alyr_00003571
scaffold_1	Phytozome_v1.0	exon	17279856	17279888	.	+	u	ID=Alyr_00003571.3;Parent=Alyr_00003571
scaffold_1	Phytozome_v1.0	exon	17279979	17279998	.	+	u	ID=Alyr_00003571.4;Parent=Alyr_00003571
scaffold_1	Phytozome_v1.0	lncRNA	17330560	17331327	.	+	u	ID=Alyr_00003577;Parent=XLOC_001982
scaffold_1	Phytozome_v1.0	exon	17330560	17330716	.	+	u	ID=Alyr_00003577.1;Parent=Alyr_00003577
scaffold_1	Phytozome_v1.0	exon	17331160	17331327	.	+	u	ID=Alyr_00003577.2;Parent=Alyr_00003577
scaffold_1	Phytozome_v1.0	lncRNA	17400986	17401688	.	+	x	ID=Alyr_00003595;Parent=XLOC_001987
scaffold_1	Phytozome_v1.0	exon	17400986	17401688	.	+	x	ID=Alyr_00003595.1;Parent=Alyr_00003595
scaffold_1	Phytozome_v1.0	lncRNA	17407461	17407823	.	+	u	ID=Alyr_00003596;Parent=XLOC_001988
scaffold_1	Phytozome_v1.0	exon	17407461	17407823	.	+	u	ID=Alyr_00003596.1;Parent=Alyr_00003596
scaffold_1	Phytozome_v1.0	lncRNA	17484014	17484730	.	+	x	ID=Alyr_00003602;Parent=XLOC_001994
scaffold_1	Phytozome_v1.0	exon	17484014	17484730	.	+	x	ID=Alyr_00003602.1;Parent=Alyr_00003602
scaffold_1	Phytozome_v1.0	lncRNA	17904659	17905332	.	+	u	ID=Alyr_00003648;Parent=XLOC_002022
scaffold_1	Phytozome_v1.0	exon	17904659	17905332	.	+	u	ID=Alyr_00003648.1;Parent=Alyr_00003648
scaffold_1	Phytozome_v1.0	lncRNA	17970352	17970611	.	+	x	ID=Alyr_00003651;Parent=XLOC_002024
scaffold_1	Phytozome_v1.0	exon	17970352	17970611	.	+	x	ID=Alyr_00003651.1;Parent=Alyr_00003651
scaffold_1	Phytozome_v1.0	lncRNA	18089479	18089788	.	+	u	ID=Alyr_00003660;Parent=XLOC_002033
scaffold_1	Phytozome_v1.0	exon	18089479	18089788	.	+	u	ID=Alyr_00003660.1;Parent=Alyr_00003660
scaffold_1	Phytozome_v1.0	lncRNA	18115932	18116413	.	+	u	ID=Alyr_00003663;Parent=XLOC_002036
scaffold_1	Phytozome_v1.0	exon	18115932	18116413	.	+	u	ID=Alyr_00003663.1;Parent=Alyr_00003663
scaffold_1	Phytozome_v1.0	lncRNA	18589548	18589951	.	+	u	ID=Alyr_00003671;Parent=XLOC_002041
scaffold_1	Phytozome_v1.0	exon	18589548	18589951	.	+	u	ID=Alyr_00003671.1;Parent=Alyr_00003671
scaffold_1	Phytozome_v1.0	lncRNA	21895364	21896277	.	+	u	ID=Alyr_00003706;Parent=XLOC_002064
scaffold_1	Phytozome_v1.0	exon	21895364	21896277	.	+	u	ID=Alyr_00003706.1;Parent=Alyr_00003706
scaffold_1	Phytozome_v1.0	lncRNA	21911809	21914642	.	+	x	ID=Alyr_00003707;Parent=XLOC_002065
scaffold_1	Phytozome_v1.0	exon	21911809	21914642	.	+	x	ID=Alyr_00003707.1;Parent=Alyr_00003707
scaffold_1	Phytozome_v1.0	lncRNA	21915334	21916126	.	+	x	ID=Alyr_00003708;Parent=XLOC_002066
scaffold_1	Phytozome_v1.0	exon	21915334	21916126	.	+	x	ID=Alyr_00003708.1;Parent=Alyr_00003708
scaffold_1	Phytozome_v1.0	lncRNA	21918758	21920052	.	+	u	ID=Alyr_00003709;Parent=XLOC_002067
scaffold_1	Phytozome_v1.0	exon	21918758	21919115	.	+	u	ID=Alyr_00003709.1;Parent=Alyr_00003709
scaffold_1	Phytozome_v1.0	exon	21919358	21919470	.	+	u	ID=Alyr_00003709.2;Parent=Alyr_00003709
scaffold_1	Phytozome_v1.0	exon	21919829	21920052	.	+	u	ID=Alyr_00003709.3;Parent=Alyr_00003709
scaffold_1	Phytozome_v1.0	lncRNA	21919139	21921309	.	+	x	ID=Alyr_00003710;Parent=XLOC_002067
scaffold_1	Phytozome_v1.0	exon	21919139	21919290	.	+	x	ID=Alyr_00003710.1;Parent=Alyr_00003710
scaffold_1	Phytozome_v1.0	exon	21919358	21919470	.	+	x	ID=Alyr_00003710.2;Parent=Alyr_00003710
scaffold_1	Phytozome_v1.0	exon	21919829	21919988	.	+	x	ID=Alyr_00003710.3;Parent=Alyr_00003710
scaffold_1	Phytozome_v1.0	exon	21921155	21921309	.	+	x	ID=Alyr_00003710.4;Parent=Alyr_00003710
scaffold_1	Phytozome_v1.0	lncRNA	21920117	21920381	.	+	u	ID=Alyr_00003711;Parent=XLOC_002068
scaffold_1	Phytozome_v1.0	exon	21920117	21920381	.	+	u	ID=Alyr_00003711.1;Parent=Alyr_00003711
scaffold_1	Phytozome_v1.0	lncRNA	21922267	21923091	.	+	u	ID=Alyr_00003712;Parent=XLOC_002069
scaffold_1	Phytozome_v1.0	exon	21922267	21922757	.	+	u	ID=Alyr_00003712.1;Parent=Alyr_00003712
scaffold_1	Phytozome_v1.0	exon	21922880	21923091	.	+	u	ID=Alyr_00003712.2;Parent=Alyr_00003712
scaffold_1	Phytozome_v1.0	lncRNA	21922267	21923091	.	+	u	ID=Alyr_00003713;Parent=XLOC_002069
scaffold_1	Phytozome_v1.0	exon	21922267	21922777	.	+	u	ID=Alyr_00003713.1;Parent=Alyr_00003713
scaffold_1	Phytozome_v1.0	exon	21922880	21923091	.	+	u	ID=Alyr_00003713.2;Parent=Alyr_00003713
scaffold_1	Phytozome_v1.0	lncRNA	22077954	22078443	.	+	u	ID=Alyr_00003719;Parent=XLOC_002075
scaffold_1	Phytozome_v1.0	exon	22077954	22078443	.	+	u	ID=Alyr_00003719.1;Parent=Alyr_00003719
scaffold_1	Phytozome_v1.0	lncRNA	22229009	22229486	.	+	u	ID=Alyr_00003738;Parent=XLOC_002088
scaffold_1	Phytozome_v1.0	exon	22229009	22229486	.	+	u	ID=Alyr_00003738.1;Parent=Alyr_00003738
scaffold_1	Phytozome_v1.0	lncRNA	22304150	22304508	.	+	x	ID=Alyr_00003745;Parent=XLOC_002092
scaffold_1	Phytozome_v1.0	exon	22304150	22304508	.	+	x	ID=Alyr_00003745.1;Parent=Alyr_00003745
scaffold_1	Phytozome_v1.0	lncRNA	22479916	22480606	.	+	u	ID=Alyr_00003756;Parent=XLOC_002103
scaffold_1	Phytozome_v1.0	exon	22479916	22480606	.	+	u	ID=Alyr_00003756.1;Parent=Alyr_00003756
scaffold_1	Phytozome_v1.0	lncRNA	22669436	22670061	.	+	u	ID=Alyr_00003767;Parent=XLOC_002113
scaffold_1	Phytozome_v1.0	exon	22669436	22670061	.	+	u	ID=Alyr_00003767.1;Parent=Alyr_00003767
scaffold_1	Phytozome_v1.0	lncRNA	22727943	22728165	.	+	u	ID=Alyr_00003771;Parent=XLOC_002117
scaffold_1	Phytozome_v1.0	exon	22727943	22728165	.	+	u	ID=Alyr_00003771.1;Parent=Alyr_00003771
scaffold_1	Phytozome_v1.0	lncRNA	22943430	22943887	.	+	u	ID=Alyr_00003795;Parent=XLOC_002130
scaffold_1	Phytozome_v1.0	exon	22943430	22943887	.	+	u	ID=Alyr_00003795.1;Parent=Alyr_00003795
scaffold_1	Phytozome_v1.0	lncRNA	23109128	23109416	.	+	u	ID=Alyr_00003820;Parent=XLOC_002144
scaffold_1	Phytozome_v1.0	exon	23109128	23109416	.	+	u	ID=Alyr_00003820.1;Parent=Alyr_00003820
scaffold_1	Phytozome_v1.0	lncRNA	23130087	23130378	.	+	u	ID=Alyr_00003825;Parent=XLOC_002147
scaffold_1	Phytozome_v1.0	exon	23130087	23130378	.	+	u	ID=Alyr_00003825.1;Parent=Alyr_00003825
scaffold_1	Phytozome_v1.0	lncRNA	23209508	23213372	.	+	u	ID=Alyr_00003828;Parent=XLOC_002149
scaffold_1	Phytozome_v1.0	exon	23209508	23213372	.	+	u	ID=Alyr_00003828.1;Parent=Alyr_00003828
scaffold_1	Phytozome_v1.0	lncRNA	24046208	24054101	.	+	x	ID=Alyr_00003932;Parent=XLOC_002213
scaffold_1	Phytozome_v1.0	exon	24046208	24046435	.	+	x	ID=Alyr_00003932.1;Parent=Alyr_00003932
scaffold_1	Phytozome_v1.0	exon	24053132	24053202	.	+	x	ID=Alyr_00003932.2;Parent=Alyr_00003932
scaffold_1	Phytozome_v1.0	exon	24053850	24054101	.	+	x	ID=Alyr_00003932.3;Parent=Alyr_00003932
scaffold_1	Phytozome_v1.0	lncRNA	24046258	24054101	.	+	x	ID=Alyr_00003933;Parent=XLOC_002213
scaffold_1	Phytozome_v1.0	exon	24046258	24046435	.	+	x	ID=Alyr_00003933.1;Parent=Alyr_00003933
scaffold_1	Phytozome_v1.0	exon	24053132	24054101	.	+	x	ID=Alyr_00003933.2;Parent=Alyr_00003933
scaffold_1	Phytozome_v1.0	lncRNA	24046258	24054101	.	+	x	ID=Alyr_00003934;Parent=XLOC_002213
scaffold_1	Phytozome_v1.0	exon	24046258	24046435	.	+	x	ID=Alyr_00003934.1;Parent=Alyr_00003934
scaffold_1	Phytozome_v1.0	exon	24053132	24053202	.	+	x	ID=Alyr_00003934.2;Parent=Alyr_00003934
scaffold_1	Phytozome_v1.0	exon	24053868	24054101	.	+	x	ID=Alyr_00003934.3;Parent=Alyr_00003934
scaffold_1	Phytozome_v1.0	lncRNA	24245598	24246690	.	+	x	ID=Alyr_00003960;Parent=XLOC_002233
scaffold_1	Phytozome_v1.0	exon	24245598	24246046	.	+	x	ID=Alyr_00003960.1;Parent=Alyr_00003960
scaffold_1	Phytozome_v1.0	exon	24246122	24246690	.	+	x	ID=Alyr_00003960.2;Parent=Alyr_00003960
scaffold_1	Phytozome_v1.0	lncRNA	24251239	24251529	.	+	u	ID=Alyr_00003961;Parent=XLOC_002234
scaffold_1	Phytozome_v1.0	exon	24251239	24251529	.	+	u	ID=Alyr_00003961.1;Parent=Alyr_00003961
scaffold_1	Phytozome_v1.0	lncRNA	24315786	24316637	.	+	x	ID=Alyr_00003968;Parent=XLOC_002239
scaffold_1	Phytozome_v1.0	exon	24315786	24316637	.	+	x	ID=Alyr_00003968.1;Parent=Alyr_00003968
scaffold_1	Phytozome_v1.0	lncRNA	24406461	24407284	.	+	u	ID=Alyr_00003975;Parent=XLOC_002246
scaffold_1	Phytozome_v1.0	exon	24406461	24407284	.	+	u	ID=Alyr_00003975.1;Parent=Alyr_00003975
scaffold_1	Phytozome_v1.0	lncRNA	24490970	24492595	.	+	x	ID=Alyr_00003991;Parent=XLOC_002256
scaffold_1	Phytozome_v1.0	exon	24490970	24492595	.	+	x	ID=Alyr_00003991.1;Parent=Alyr_00003991
scaffold_1	Phytozome_v1.0	lncRNA	24517075	24517685	.	+	x	ID=Alyr_00003999;Parent=XLOC_002260
scaffold_1	Phytozome_v1.0	exon	24517075	24517685	.	+	x	ID=Alyr_00003999.1;Parent=Alyr_00003999
scaffold_1	Phytozome_v1.0	lncRNA	24701079	24702258	.	+	u	ID=Alyr_00004032;Parent=XLOC_002283
scaffold_1	Phytozome_v1.0	exon	24701079	24701141	.	+	u	ID=Alyr_00004032.1;Parent=Alyr_00004032
scaffold_1	Phytozome_v1.0	exon	24701769	24702258	.	+	u	ID=Alyr_00004032.2;Parent=Alyr_00004032
scaffold_1	Phytozome_v1.0	lncRNA	24753974	24754278	.	+	x	ID=Alyr_00004040;Parent=XLOC_002291
scaffold_1	Phytozome_v1.0	exon	24753974	24754278	.	+	x	ID=Alyr_00004040.1;Parent=Alyr_00004040
scaffold_1	Phytozome_v1.0	lncRNA	24814603	24815065	.	+	u	ID=Alyr_00004042;Parent=XLOC_002293
scaffold_1	Phytozome_v1.0	exon	24814603	24815065	.	+	u	ID=Alyr_00004042.1;Parent=Alyr_00004042
scaffold_1	Phytozome_v1.0	lncRNA	24931546	24932018	.	+	x	ID=Alyr_00004052;Parent=XLOC_002302
scaffold_1	Phytozome_v1.0	exon	24931546	24932018	.	+	x	ID=Alyr_00004052.1;Parent=Alyr_00004052
scaffold_1	Phytozome_v1.0	lncRNA	25039332	25042469	.	+	u	ID=Alyr_00004073;Parent=XLOC_002313
scaffold_1	Phytozome_v1.0	exon	25039332	25039923	.	+	u	ID=Alyr_00004073.1;Parent=Alyr_00004073
scaffold_1	Phytozome_v1.0	exon	25040215	25040299	.	+	u	ID=Alyr_00004073.2;Parent=Alyr_00004073
scaffold_1	Phytozome_v1.0	exon	25040492	25040590	.	+	u	ID=Alyr_00004073.3;Parent=Alyr_00004073
scaffold_1	Phytozome_v1.0	exon	25040679	25040936	.	+	u	ID=Alyr_00004073.4;Parent=Alyr_00004073
scaffold_1	Phytozome_v1.0	exon	25041024	25041099	.	+	u	ID=Alyr_00004073.5;Parent=Alyr_00004073
scaffold_1	Phytozome_v1.0	exon	25041229	25042469	.	+	u	ID=Alyr_00004073.6;Parent=Alyr_00004073
scaffold_1	Phytozome_v1.0	lncRNA	25039332	25042469	.	+	u	ID=Alyr_00004074;Parent=XLOC_002313
scaffold_1	Phytozome_v1.0	exon	25039332	25039766	.	+	u	ID=Alyr_00004074.1;Parent=Alyr_00004074
scaffold_1	Phytozome_v1.0	exon	25039873	25039923	.	+	u	ID=Alyr_00004074.2;Parent=Alyr_00004074
scaffold_1	Phytozome_v1.0	exon	25040033	25040099	.	+	u	ID=Alyr_00004074.3;Parent=Alyr_00004074
scaffold_1	Phytozome_v1.0	exon	25040215	25040299	.	+	u	ID=Alyr_00004074.4;Parent=Alyr_00004074
scaffold_1	Phytozome_v1.0	exon	25040492	25040590	.	+	u	ID=Alyr_00004074.5;Parent=Alyr_00004074
scaffold_1	Phytozome_v1.0	exon	25040679	25040936	.	+	u	ID=Alyr_00004074.6;Parent=Alyr_00004074
scaffold_1	Phytozome_v1.0	exon	25041024	25041099	.	+	u	ID=Alyr_00004074.7;Parent=Alyr_00004074
scaffold_1	Phytozome_v1.0	exon	25041229	25042469	.	+	u	ID=Alyr_00004074.8;Parent=Alyr_00004074
scaffold_1	Phytozome_v1.0	lncRNA	25367452	25367691	.	+	x	ID=Alyr_00004116;Parent=XLOC_002341
scaffold_1	Phytozome_v1.0	exon	25367452	25367691	.	+	x	ID=Alyr_00004116.1;Parent=Alyr_00004116
scaffold_1	Phytozome_v1.0	lncRNA	25464779	25465648	.	+	u	ID=Alyr_00004133;Parent=XLOC_002352
scaffold_1	Phytozome_v1.0	exon	25464779	25465648	.	+	u	ID=Alyr_00004133.1;Parent=Alyr_00004133
scaffold_1	Phytozome_v1.0	lncRNA	25528633	25529229	.	+	u	ID=Alyr_00004140;Parent=XLOC_002357
scaffold_1	Phytozome_v1.0	exon	25528633	25529229	.	+	u	ID=Alyr_00004140.1;Parent=Alyr_00004140
scaffold_1	Phytozome_v1.0	lncRNA	25648417	25649173	.	+	u	ID=Alyr_00004148;Parent=XLOC_002364
scaffold_1	Phytozome_v1.0	exon	25648417	25649173	.	+	u	ID=Alyr_00004148.1;Parent=Alyr_00004148
scaffold_1	Phytozome_v1.0	lncRNA	25675624	25676233	.	+	x	ID=Alyr_00004152;Parent=XLOC_002367
scaffold_1	Phytozome_v1.0	exon	25675624	25676233	.	+	x	ID=Alyr_00004152.1;Parent=Alyr_00004152
scaffold_1	Phytozome_v1.0	lncRNA	25783231	25784371	.	+	x	ID=Alyr_00004175;Parent=XLOC_002379
scaffold_1	Phytozome_v1.0	exon	25783231	25784371	.	+	x	ID=Alyr_00004175.1;Parent=Alyr_00004175
scaffold_1	Phytozome_v1.0	lncRNA	25881161	25882602	.	+	x	ID=Alyr_00004195;Parent=XLOC_002389
scaffold_1	Phytozome_v1.0	exon	25881161	25882602	.	+	x	ID=Alyr_00004195.1;Parent=Alyr_00004195
scaffold_1	Phytozome_v1.0	lncRNA	26448868	26449259	.	+	u	ID=Alyr_00004278;Parent=XLOC_002439
scaffold_1	Phytozome_v1.0	exon	26448868	26449259	.	+	u	ID=Alyr_00004278.1;Parent=Alyr_00004278
scaffold_1	Phytozome_v1.0	lncRNA	26497020	26497930	.	+	u	ID=Alyr_00004286;Parent=XLOC_002444
scaffold_1	Phytozome_v1.0	exon	26497020	26497121	.	+	u	ID=Alyr_00004286.1;Parent=Alyr_00004286
scaffold_1	Phytozome_v1.0	exon	26497221	26497409	.	+	u	ID=Alyr_00004286.2;Parent=Alyr_00004286
scaffold_1	Phytozome_v1.0	exon	26497581	26497930	.	+	u	ID=Alyr_00004286.3;Parent=Alyr_00004286
scaffold_1	Phytozome_v1.0	lncRNA	26855968	26856540	.	+	u	ID=Alyr_00004325;Parent=XLOC_002468
scaffold_1	Phytozome_v1.0	exon	26855968	26856540	.	+	u	ID=Alyr_00004325.1;Parent=Alyr_00004325
scaffold_1	Phytozome_v1.0	lncRNA	27006757	27007227	.	+	u	ID=Alyr_00004344;Parent=XLOC_002481
scaffold_1	Phytozome_v1.0	exon	27006757	27007227	.	+	u	ID=Alyr_00004344.1;Parent=Alyr_00004344
scaffold_1	Phytozome_v1.0	lncRNA	27120123	27120480	.	+	u	ID=Alyr_00004363;Parent=XLOC_002497
scaffold_1	Phytozome_v1.0	exon	27120123	27120480	.	+	u	ID=Alyr_00004363.1;Parent=Alyr_00004363
scaffold_1	Phytozome_v1.0	lncRNA	27158250	27158719	.	+	u	ID=Alyr_00004369;Parent=XLOC_002501
scaffold_1	Phytozome_v1.0	exon	27158250	27158719	.	+	u	ID=Alyr_00004369.1;Parent=Alyr_00004369
scaffold_1	Phytozome_v1.0	lncRNA	27190442	27191007	.	+	u	ID=Alyr_00004382;Parent=XLOC_002504
scaffold_1	Phytozome_v1.0	exon	27190442	27191007	.	+	u	ID=Alyr_00004382.1;Parent=Alyr_00004382
scaffold_1	Phytozome_v1.0	lncRNA	27225335	27227766	.	+	x	ID=Alyr_00004391;Parent=XLOC_002509
scaffold_1	Phytozome_v1.0	exon	27225335	27225439	.	+	x	ID=Alyr_00004391.1;Parent=Alyr_00004391
scaffold_1	Phytozome_v1.0	exon	27226079	27227766	.	+	x	ID=Alyr_00004391.2;Parent=Alyr_00004391
scaffold_1	Phytozome_v1.0	lncRNA	27688422	27689209	.	+	u	ID=Alyr_00004435;Parent=XLOC_002537
scaffold_1	Phytozome_v1.0	exon	27688422	27689209	.	+	u	ID=Alyr_00004435.1;Parent=Alyr_00004435
scaffold_1	Phytozome_v1.0	lncRNA	27693813	27697116	.	+	x	ID=Alyr_00004438;Parent=XLOC_002539
scaffold_1	Phytozome_v1.0	exon	27693813	27693938	.	+	x	ID=Alyr_00004438.1;Parent=Alyr_00004438
scaffold_1	Phytozome_v1.0	exon	27694046	27694168	.	+	x	ID=Alyr_00004438.2;Parent=Alyr_00004438
scaffold_1	Phytozome_v1.0	exon	27696855	27697116	.	+	x	ID=Alyr_00004438.3;Parent=Alyr_00004438
scaffold_1	Phytozome_v1.0	lncRNA	27693813	27697116	.	+	x	ID=Alyr_00004439;Parent=XLOC_002539
scaffold_1	Phytozome_v1.0	exon	27693813	27693938	.	+	x	ID=Alyr_00004439.1;Parent=Alyr_00004439
scaffold_1	Phytozome_v1.0	exon	27694073	27694168	.	+	x	ID=Alyr_00004439.2;Parent=Alyr_00004439
scaffold_1	Phytozome_v1.0	exon	27696855	27697116	.	+	x	ID=Alyr_00004439.3;Parent=Alyr_00004439
scaffold_1	Phytozome_v1.0	lncRNA	27743615	27744361	.	+	u	ID=Alyr_00004443;Parent=XLOC_002542
scaffold_1	Phytozome_v1.0	exon	27743615	27744361	.	+	u	ID=Alyr_00004443.1;Parent=Alyr_00004443
scaffold_1	Phytozome_v1.0	lncRNA	27806529	27807067	.	+	x	ID=Alyr_00004452;Parent=XLOC_002548
scaffold_1	Phytozome_v1.0	exon	27806529	27807067	.	+	x	ID=Alyr_00004452.1;Parent=Alyr_00004452
scaffold_1	Phytozome_v1.0	lncRNA	27981479	27982230	.	+	u	ID=Alyr_00004477;Parent=XLOC_002564
scaffold_1	Phytozome_v1.0	exon	27981479	27981631	.	+	u	ID=Alyr_00004477.1;Parent=Alyr_00004477
scaffold_1	Phytozome_v1.0	exon	27981740	27981844	.	+	u	ID=Alyr_00004477.2;Parent=Alyr_00004477
scaffold_1	Phytozome_v1.0	exon	27981936	27981987	.	+	u	ID=Alyr_00004477.3;Parent=Alyr_00004477
scaffold_1	Phytozome_v1.0	exon	27982062	27982230	.	+	u	ID=Alyr_00004477.4;Parent=Alyr_00004477
scaffold_1	Phytozome_v1.0	lncRNA	28086129	28086681	.	+	x	ID=Alyr_00004493;Parent=XLOC_002575
scaffold_1	Phytozome_v1.0	exon	28086129	28086681	.	+	x	ID=Alyr_00004493.1;Parent=Alyr_00004493
scaffold_1	Phytozome_v1.0	lncRNA	28130443	28131752	.	+	u	ID=Alyr_00004505;Parent=XLOC_002585
scaffold_1	Phytozome_v1.0	exon	28130443	28130826	.	+	u	ID=Alyr_00004505.1;Parent=Alyr_00004505
scaffold_1	Phytozome_v1.0	exon	28131197	28131752	.	+	u	ID=Alyr_00004505.2;Parent=Alyr_00004505
scaffold_1	Phytozome_v1.0	lncRNA	28130443	28131752	.	+	u	ID=Alyr_00004506;Parent=XLOC_002585
scaffold_1	Phytozome_v1.0	exon	28130443	28130640	.	+	u	ID=Alyr_00004506.1;Parent=Alyr_00004506
scaffold_1	Phytozome_v1.0	exon	28131197	28131752	.	+	u	ID=Alyr_00004506.2;Parent=Alyr_00004506
scaffold_1	Phytozome_v1.0	lncRNA	28339040	28339859	.	+	x	ID=Alyr_00004538;Parent=XLOC_002603
scaffold_1	Phytozome_v1.0	exon	28339040	28339859	.	+	x	ID=Alyr_00004538.1;Parent=Alyr_00004538
scaffold_1	Phytozome_v1.0	lncRNA	28459690	28462660	.	+	x	ID=Alyr_00004553;Parent=XLOC_002612
scaffold_1	Phytozome_v1.0	exon	28459690	28460106	.	+	x	ID=Alyr_00004553.1;Parent=Alyr_00004553
scaffold_1	Phytozome_v1.0	exon	28460206	28460543	.	+	x	ID=Alyr_00004553.2;Parent=Alyr_00004553
scaffold_1	Phytozome_v1.0	exon	28460778	28460875	.	+	x	ID=Alyr_00004553.3;Parent=Alyr_00004553
scaffold_1	Phytozome_v1.0	exon	28460962	28461031	.	+	x	ID=Alyr_00004553.4;Parent=Alyr_00004553
scaffold_1	Phytozome_v1.0	exon	28461104	28461319	.	+	x	ID=Alyr_00004553.5;Parent=Alyr_00004553
scaffold_1	Phytozome_v1.0	exon	28461411	28461599	.	+	x	ID=Alyr_00004553.6;Parent=Alyr_00004553
scaffold_1	Phytozome_v1.0	exon	28461697	28461890	.	+	x	ID=Alyr_00004553.7;Parent=Alyr_00004553
scaffold_1	Phytozome_v1.0	exon	28461987	28462074	.	+	x	ID=Alyr_00004553.8;Parent=Alyr_00004553
scaffold_1	Phytozome_v1.0	exon	28462276	28462660	.	+	x	ID=Alyr_00004553.9;Parent=Alyr_00004553
scaffold_1	Phytozome_v1.0	lncRNA	28459690	28462660	.	+	x	ID=Alyr_00004554;Parent=XLOC_002612
scaffold_1	Phytozome_v1.0	exon	28459690	28460106	.	+	x	ID=Alyr_00004554.1;Parent=Alyr_00004554
scaffold_1	Phytozome_v1.0	exon	28460206	28460543	.	+	x	ID=Alyr_00004554.2;Parent=Alyr_00004554
scaffold_1	Phytozome_v1.0	exon	28460778	28460875	.	+	x	ID=Alyr_00004554.3;Parent=Alyr_00004554
scaffold_1	Phytozome_v1.0	exon	28460962	28461031	.	+	x	ID=Alyr_00004554.4;Parent=Alyr_00004554
scaffold_1	Phytozome_v1.0	exon	28461104	28461319	.	+	x	ID=Alyr_00004554.5;Parent=Alyr_00004554
scaffold_1	Phytozome_v1.0	exon	28461411	28461599	.	+	x	ID=Alyr_00004554.6;Parent=Alyr_00004554
scaffold_1	Phytozome_v1.0	exon	28461697	28461772	.	+	x	ID=Alyr_00004554.7;Parent=Alyr_00004554
scaffold_1	Phytozome_v1.0	exon	28461987	28462074	.	+	x	ID=Alyr_00004554.8;Parent=Alyr_00004554
scaffold_1	Phytozome_v1.0	exon	28462276	28462479	.	+	x	ID=Alyr_00004554.9;Parent=Alyr_00004554
scaffold_1	Phytozome_v1.0	exon	28462566	28462660	.	+	x	ID=Alyr_00004554.10;Parent=Alyr_00004554
scaffold_1	Phytozome_v1.0	lncRNA	28459690	28462660	.	+	x	ID=Alyr_00004555;Parent=XLOC_002612
scaffold_1	Phytozome_v1.0	exon	28459690	28460106	.	+	x	ID=Alyr_00004555.1;Parent=Alyr_00004555
scaffold_1	Phytozome_v1.0	exon	28460206	28460875	.	+	x	ID=Alyr_00004555.2;Parent=Alyr_00004555
scaffold_1	Phytozome_v1.0	exon	28460962	28461319	.	+	x	ID=Alyr_00004555.3;Parent=Alyr_00004555
scaffold_1	Phytozome_v1.0	exon	28461411	28461599	.	+	x	ID=Alyr_00004555.4;Parent=Alyr_00004555
scaffold_1	Phytozome_v1.0	exon	28461697	28462074	.	+	x	ID=Alyr_00004555.5;Parent=Alyr_00004555
scaffold_1	Phytozome_v1.0	exon	28462276	28462479	.	+	x	ID=Alyr_00004555.6;Parent=Alyr_00004555
scaffold_1	Phytozome_v1.0	exon	28462566	28462660	.	+	x	ID=Alyr_00004555.7;Parent=Alyr_00004555
scaffold_1	Phytozome_v1.0	lncRNA	28459690	28462660	.	+	x	ID=Alyr_00004556;Parent=XLOC_002612
scaffold_1	Phytozome_v1.0	exon	28459690	28460106	.	+	x	ID=Alyr_00004556.1;Parent=Alyr_00004556
scaffold_1	Phytozome_v1.0	exon	28460206	28460663	.	+	x	ID=Alyr_00004556.2;Parent=Alyr_00004556
scaffold_1	Phytozome_v1.0	exon	28460778	28460875	.	+	x	ID=Alyr_00004556.3;Parent=Alyr_00004556
scaffold_1	Phytozome_v1.0	exon	28460962	28461031	.	+	x	ID=Alyr_00004556.4;Parent=Alyr_00004556
scaffold_1	Phytozome_v1.0	exon	28461104	28461319	.	+	x	ID=Alyr_00004556.5;Parent=Alyr_00004556
scaffold_1	Phytozome_v1.0	exon	28461411	28461594	.	+	x	ID=Alyr_00004556.6;Parent=Alyr_00004556
scaffold_1	Phytozome_v1.0	exon	28461697	28462074	.	+	x	ID=Alyr_00004556.7;Parent=Alyr_00004556
scaffold_1	Phytozome_v1.0	exon	28462276	28462660	.	+	x	ID=Alyr_00004556.8;Parent=Alyr_00004556
scaffold_1	Phytozome_v1.0	lncRNA	28459691	28462660	.	+	x	ID=Alyr_00004557;Parent=XLOC_002612
scaffold_1	Phytozome_v1.0	exon	28459691	28460106	.	+	x	ID=Alyr_00004557.1;Parent=Alyr_00004557
scaffold_1	Phytozome_v1.0	exon	28460206	28460875	.	+	x	ID=Alyr_00004557.2;Parent=Alyr_00004557
scaffold_1	Phytozome_v1.0	exon	28460962	28461319	.	+	x	ID=Alyr_00004557.3;Parent=Alyr_00004557
scaffold_1	Phytozome_v1.0	exon	28461411	28461594	.	+	x	ID=Alyr_00004557.4;Parent=Alyr_00004557
scaffold_1	Phytozome_v1.0	exon	28461697	28461772	.	+	x	ID=Alyr_00004557.5;Parent=Alyr_00004557
scaffold_1	Phytozome_v1.0	exon	28461987	28462074	.	+	x	ID=Alyr_00004557.6;Parent=Alyr_00004557
scaffold_1	Phytozome_v1.0	exon	28462276	28462660	.	+	x	ID=Alyr_00004557.7;Parent=Alyr_00004557
scaffold_1	Phytozome_v1.0	lncRNA	28459691	28462660	.	+	x	ID=Alyr_00004558;Parent=XLOC_002612
scaffold_1	Phytozome_v1.0	exon	28459691	28460106	.	+	x	ID=Alyr_00004558.1;Parent=Alyr_00004558
scaffold_1	Phytozome_v1.0	exon	28460206	28460875	.	+	x	ID=Alyr_00004558.2;Parent=Alyr_00004558
scaffold_1	Phytozome_v1.0	exon	28460962	28461031	.	+	x	ID=Alyr_00004558.3;Parent=Alyr_00004558
scaffold_1	Phytozome_v1.0	exon	28461104	28461319	.	+	x	ID=Alyr_00004558.4;Parent=Alyr_00004558
scaffold_1	Phytozome_v1.0	exon	28461411	28461599	.	+	x	ID=Alyr_00004558.5;Parent=Alyr_00004558
scaffold_1	Phytozome_v1.0	exon	28461697	28461772	.	+	x	ID=Alyr_00004558.6;Parent=Alyr_00004558
scaffold_1	Phytozome_v1.0	exon	28461987	28462074	.	+	x	ID=Alyr_00004558.7;Parent=Alyr_00004558
scaffold_1	Phytozome_v1.0	exon	28462276	28462660	.	+	x	ID=Alyr_00004558.8;Parent=Alyr_00004558
scaffold_1	Phytozome_v1.0	lncRNA	28459700	28462660	.	+	x	ID=Alyr_00004559;Parent=XLOC_002612
scaffold_1	Phytozome_v1.0	exon	28459700	28460106	.	+	x	ID=Alyr_00004559.1;Parent=Alyr_00004559
scaffold_1	Phytozome_v1.0	exon	28460206	28460543	.	+	x	ID=Alyr_00004559.2;Parent=Alyr_00004559
scaffold_1	Phytozome_v1.0	exon	28460778	28460875	.	+	x	ID=Alyr_00004559.3;Parent=Alyr_00004559
scaffold_1	Phytozome_v1.0	exon	28460962	28461031	.	+	x	ID=Alyr_00004559.4;Parent=Alyr_00004559
scaffold_1	Phytozome_v1.0	exon	28461104	28461319	.	+	x	ID=Alyr_00004559.5;Parent=Alyr_00004559
scaffold_1	Phytozome_v1.0	exon	28461411	28461594	.	+	x	ID=Alyr_00004559.6;Parent=Alyr_00004559
scaffold_1	Phytozome_v1.0	exon	28461697	28462074	.	+	x	ID=Alyr_00004559.7;Parent=Alyr_00004559
scaffold_1	Phytozome_v1.0	exon	28462276	28462660	.	+	x	ID=Alyr_00004559.8;Parent=Alyr_00004559
scaffold_1	Phytozome_v1.0	lncRNA	28461407	28462660	.	+	u	ID=Alyr_00004560;Parent=XLOC_002612
scaffold_1	Phytozome_v1.0	exon	28461407	28461599	.	+	u	ID=Alyr_00004560.1;Parent=Alyr_00004560
scaffold_1	Phytozome_v1.0	exon	28461697	28461878	.	+	u	ID=Alyr_00004560.2;Parent=Alyr_00004560
scaffold_1	Phytozome_v1.0	exon	28461987	28462660	.	+	u	ID=Alyr_00004560.3;Parent=Alyr_00004560
scaffold_1	Phytozome_v1.0	lncRNA	28468243	28469145	.	+	u	ID=Alyr_00004563;Parent=XLOC_002614
scaffold_1	Phytozome_v1.0	exon	28468243	28469145	.	+	u	ID=Alyr_00004563.1;Parent=Alyr_00004563
scaffold_1	Phytozome_v1.0	lncRNA	28729111	28729627	.	+	u	ID=Alyr_00004603;Parent=XLOC_002636
scaffold_1	Phytozome_v1.0	exon	28729111	28729227	.	+	u	ID=Alyr_00004603.1;Parent=Alyr_00004603
scaffold_1	Phytozome_v1.0	exon	28729343	28729627	.	+	u	ID=Alyr_00004603.2;Parent=Alyr_00004603
scaffold_1	Phytozome_v1.0	lncRNA	29125430	29125683	.	+	u	ID=Alyr_00004692;Parent=XLOC_002688
scaffold_1	Phytozome_v1.0	exon	29125430	29125683	.	+	u	ID=Alyr_00004692.1;Parent=Alyr_00004692
scaffold_1	Phytozome_v1.0	lncRNA	29126229	29126678	.	+	u	ID=Alyr_00004693;Parent=XLOC_002689
scaffold_1	Phytozome_v1.0	exon	29126229	29126678	.	+	u	ID=Alyr_00004693.1;Parent=Alyr_00004693
scaffold_1	Phytozome_v1.0	lncRNA	29145131	29147076	.	+	u	ID=Alyr_00004697;Parent=XLOC_002693
scaffold_1	Phytozome_v1.0	exon	29145131	29145593	.	+	u	ID=Alyr_00004697.1;Parent=Alyr_00004697
scaffold_1	Phytozome_v1.0	exon	29145668	29145734	.	+	u	ID=Alyr_00004697.2;Parent=Alyr_00004697
scaffold_1	Phytozome_v1.0	exon	29145866	29147076	.	+	u	ID=Alyr_00004697.3;Parent=Alyr_00004697
scaffold_1	Phytozome_v1.0	lncRNA	29173349	29173745	.	+	x	ID=Alyr_00004703;Parent=XLOC_002695
scaffold_1	Phytozome_v1.0	exon	29173349	29173745	.	+	x	ID=Alyr_00004703.1;Parent=Alyr_00004703
scaffold_1	Phytozome_v1.0	lncRNA	29265870	29266217	.	+	x	ID=Alyr_00004730;Parent=XLOC_002708
scaffold_1	Phytozome_v1.0	exon	29265870	29266217	.	+	x	ID=Alyr_00004730.1;Parent=Alyr_00004730
scaffold_1	Phytozome_v1.0	lncRNA	29603324	29603570	.	+	u	ID=Alyr_00004787;Parent=XLOC_002740
scaffold_1	Phytozome_v1.0	exon	29603324	29603570	.	+	u	ID=Alyr_00004787.1;Parent=Alyr_00004787
scaffold_1	Phytozome_v1.0	lncRNA	29622693	29624967	.	+	u	ID=Alyr_00004790;Parent=XLOC_002743
scaffold_1	Phytozome_v1.0	exon	29622693	29622788	.	+	u	ID=Alyr_00004790.1;Parent=Alyr_00004790
scaffold_1	Phytozome_v1.0	exon	29623329	29624967	.	+	u	ID=Alyr_00004790.2;Parent=Alyr_00004790
scaffold_1	Phytozome_v1.0	lncRNA	29646744	29648371	.	+	u	ID=Alyr_00004794;Parent=XLOC_002746
scaffold_1	Phytozome_v1.0	exon	29646744	29648371	.	+	u	ID=Alyr_00004794.1;Parent=Alyr_00004794
scaffold_1	Phytozome_v1.0	lncRNA	29733848	29734378	.	+	u	ID=Alyr_00004809;Parent=XLOC_002752
scaffold_1	Phytozome_v1.0	exon	29733848	29734378	.	+	u	ID=Alyr_00004809.1;Parent=Alyr_00004809
scaffold_1	Phytozome_v1.0	lncRNA	29734749	29735141	.	+	u	ID=Alyr_00004810;Parent=XLOC_002753
scaffold_1	Phytozome_v1.0	exon	29734749	29735141	.	+	u	ID=Alyr_00004810.1;Parent=Alyr_00004810
scaffold_1	Phytozome_v1.0	lncRNA	30183135	30183533	.	+	u	ID=Alyr_00004836;Parent=XLOC_002768
scaffold_1	Phytozome_v1.0	exon	30183135	30183533	.	+	u	ID=Alyr_00004836.1;Parent=Alyr_00004836
scaffold_1	Phytozome_v1.0	lncRNA	30372905	30373116	.	+	u	ID=Alyr_00004844;Parent=XLOC_002775
scaffold_1	Phytozome_v1.0	exon	30372905	30373116	.	+	u	ID=Alyr_00004844.1;Parent=Alyr_00004844
scaffold_1	Phytozome_v1.0	lncRNA	30374281	30374709	.	+	u	ID=Alyr_00004845;Parent=XLOC_002776
scaffold_1	Phytozome_v1.0	exon	30374281	30374709	.	+	u	ID=Alyr_00004845.1;Parent=Alyr_00004845
scaffold_1	Phytozome_v1.0	lncRNA	30384100	30388207	.	+	u	ID=Alyr_00004846;Parent=XLOC_002777
scaffold_1	Phytozome_v1.0	exon	30384100	30384313	.	+	u	ID=Alyr_00004846.1;Parent=Alyr_00004846
scaffold_1	Phytozome_v1.0	exon	30384413	30384463	.	+	u	ID=Alyr_00004846.2;Parent=Alyr_00004846
scaffold_1	Phytozome_v1.0	exon	30387545	30388207	.	+	u	ID=Alyr_00004846.3;Parent=Alyr_00004846
scaffold_1	Phytozome_v1.0	lncRNA	30390071	30390543	.	+	u	ID=Alyr_00004847;Parent=XLOC_002778
scaffold_1	Phytozome_v1.0	exon	30390071	30390131	.	+	u	ID=Alyr_00004847.1;Parent=Alyr_00004847
scaffold_1	Phytozome_v1.0	exon	30390261	30390543	.	+	u	ID=Alyr_00004847.2;Parent=Alyr_00004847
scaffold_1	Phytozome_v1.0	lncRNA	30390071	30390543	.	+	u	ID=Alyr_00004848;Parent=XLOC_002778
scaffold_1	Phytozome_v1.0	exon	30390071	30390138	.	+	u	ID=Alyr_00004848.1;Parent=Alyr_00004848
scaffold_1	Phytozome_v1.0	exon	30390261	30390543	.	+	u	ID=Alyr_00004848.2;Parent=Alyr_00004848
scaffold_1	Phytozome_v1.0	lncRNA	30526186	30526674	.	+	x	ID=Alyr_00004850;Parent=XLOC_002780
scaffold_1	Phytozome_v1.0	exon	30526186	30526674	.	+	x	ID=Alyr_00004850.1;Parent=Alyr_00004850
scaffold_1	Phytozome_v1.0	lncRNA	30803191	30803461	.	+	u	ID=Alyr_00004870;Parent=XLOC_002791
scaffold_1	Phytozome_v1.0	exon	30803191	30803461	.	+	u	ID=Alyr_00004870.1;Parent=Alyr_00004870
scaffold_1	Phytozome_v1.0	lncRNA	30850074	30850527	.	+	u	ID=Alyr_00004874;Parent=XLOC_002794
scaffold_1	Phytozome_v1.0	exon	30850074	30850527	.	+	u	ID=Alyr_00004874.1;Parent=Alyr_00004874
scaffold_1	Phytozome_v1.0	lncRNA	30923145	30924313	.	+	x	ID=Alyr_00004878;Parent=XLOC_002797
scaffold_1	Phytozome_v1.0	exon	30923145	30924313	.	+	x	ID=Alyr_00004878.1;Parent=Alyr_00004878
scaffold_1	Phytozome_v1.0	lncRNA	31084170	31084431	.	+	u	ID=Alyr_00004882;Parent=XLOC_002801
scaffold_1	Phytozome_v1.0	exon	31084170	31084431	.	+	u	ID=Alyr_00004882.1;Parent=Alyr_00004882
scaffold_1	Phytozome_v1.0	lncRNA	31420710	31421023	.	+	u	ID=Alyr_00004911;Parent=XLOC_002824
scaffold_1	Phytozome_v1.0	exon	31420710	31421023	.	+	u	ID=Alyr_00004911.1;Parent=Alyr_00004911
scaffold_1	Phytozome_v1.0	lncRNA	31508557	31508949	.	+	u	ID=Alyr_00004920;Parent=XLOC_002829
scaffold_1	Phytozome_v1.0	exon	31508557	31508949	.	+	u	ID=Alyr_00004920.1;Parent=Alyr_00004920
scaffold_1	Phytozome_v1.0	lncRNA	31562739	31563239	.	+	u	ID=Alyr_00004925;Parent=XLOC_002834
scaffold_1	Phytozome_v1.0	exon	31562739	31563239	.	+	u	ID=Alyr_00004925.1;Parent=Alyr_00004925
scaffold_1	Phytozome_v1.0	lncRNA	31562742	31565453	.	+	u	ID=Alyr_00004926;Parent=XLOC_002834
scaffold_1	Phytozome_v1.0	exon	31562742	31562804	.	+	u	ID=Alyr_00004926.1;Parent=Alyr_00004926
scaffold_1	Phytozome_v1.0	exon	31563479	31565453	.	+	u	ID=Alyr_00004926.2;Parent=Alyr_00004926
scaffold_1	Phytozome_v1.0	lncRNA	31637155	31638348	.	+	u	ID=Alyr_00004932;Parent=XLOC_002839
scaffold_1	Phytozome_v1.0	exon	31637155	31638348	.	+	u	ID=Alyr_00004932.1;Parent=Alyr_00004932
scaffold_1	Phytozome_v1.0	lncRNA	31912799	31913192	.	+	u	ID=Alyr_00004944;Parent=XLOC_002849
scaffold_1	Phytozome_v1.0	exon	31912799	31913192	.	+	u	ID=Alyr_00004944.1;Parent=Alyr_00004944
scaffold_1	Phytozome_v1.0	lncRNA	32028490	32028908	.	+	u	ID=Alyr_00004945;Parent=XLOC_002850
scaffold_1	Phytozome_v1.0	exon	32028490	32028908	.	+	u	ID=Alyr_00004945.1;Parent=Alyr_00004945
scaffold_1	Phytozome_v1.0	lncRNA	32029219	32029479	.	+	u	ID=Alyr_00004946;Parent=XLOC_002851
scaffold_1	Phytozome_v1.0	exon	32029219	32029479	.	+	u	ID=Alyr_00004946.1;Parent=Alyr_00004946
scaffold_1	Phytozome_v1.0	lncRNA	32032896	32033404	.	+	u	ID=Alyr_00004947;Parent=XLOC_002852
scaffold_1	Phytozome_v1.0	exon	32032896	32033404	.	+	u	ID=Alyr_00004947.1;Parent=Alyr_00004947
scaffold_1	Phytozome_v1.0	lncRNA	32259802	32260157	.	+	u	ID=Alyr_00004965;Parent=XLOC_002863
scaffold_1	Phytozome_v1.0	exon	32259802	32260157	.	+	u	ID=Alyr_00004965.1;Parent=Alyr_00004965
scaffold_1	Phytozome_v1.0	lncRNA	32507540	32508254	.	+	u	ID=Alyr_00005004;Parent=XLOC_002887
scaffold_1	Phytozome_v1.0	exon	32507540	32508254	.	+	u	ID=Alyr_00005004.1;Parent=Alyr_00005004
scaffold_1	Phytozome_v1.0	lncRNA	32665801	32666900	.	+	u	ID=Alyr_00005019;Parent=XLOC_002900
scaffold_1	Phytozome_v1.0	exon	32665801	32666900	.	+	u	ID=Alyr_00005019.1;Parent=Alyr_00005019
scaffold_1	Phytozome_v1.0	lncRNA	32705999	32707435	.	+	u	ID=Alyr_00005020;Parent=XLOC_002901
scaffold_1	Phytozome_v1.0	exon	32705999	32706090	.	+	u	ID=Alyr_00005020.1;Parent=Alyr_00005020
scaffold_1	Phytozome_v1.0	exon	32706175	32706286	.	+	u	ID=Alyr_00005020.2;Parent=Alyr_00005020
scaffold_1	Phytozome_v1.0	exon	32706930	32707435	.	+	u	ID=Alyr_00005020.3;Parent=Alyr_00005020
scaffold_1	Phytozome_v1.0	lncRNA	32730663	32730915	.	+	u	ID=Alyr_00005022;Parent=XLOC_002902
scaffold_1	Phytozome_v1.0	exon	32730663	32730915	.	+	u	ID=Alyr_00005022.1;Parent=Alyr_00005022
scaffold_1	Phytozome_v1.0	lncRNA	32820692	32820907	.	+	x	ID=Alyr_00005030;Parent=XLOC_002906
scaffold_1	Phytozome_v1.0	exon	32820692	32820907	.	+	x	ID=Alyr_00005030.1;Parent=Alyr_00005030
scaffold_1	Phytozome_v1.0	lncRNA	32930846	32931093	.	+	u	ID=Alyr_00005043;Parent=XLOC_002914
scaffold_1	Phytozome_v1.0	exon	32930846	32931093	.	+	u	ID=Alyr_00005043.1;Parent=Alyr_00005043
scaffold_1	Phytozome_v1.0	lncRNA	32943242	32943685	.	+	u	ID=Alyr_00005045;Parent=XLOC_002916
scaffold_1	Phytozome_v1.0	exon	32943242	32943685	.	+	u	ID=Alyr_00005045.1;Parent=Alyr_00005045
scaffold_1	Phytozome_v1.0	lncRNA	32943859	32944536	.	+	u	ID=Alyr_00005046;Parent=XLOC_002917
scaffold_1	Phytozome_v1.0	exon	32943859	32944536	.	+	u	ID=Alyr_00005046.1;Parent=Alyr_00005046
scaffold_1	Phytozome_v1.0	lncRNA	32945178	32946009	.	+	u	ID=Alyr_00005047;Parent=XLOC_002918
scaffold_1	Phytozome_v1.0	exon	32945178	32946009	.	+	u	ID=Alyr_00005047.1;Parent=Alyr_00005047
scaffold_1	Phytozome_v1.0	lncRNA	118722	118927	.	-	x	ID=Alyr_00005101;Parent=XLOC_002948
scaffold_1	Phytozome_v1.0	exon	118722	118927	.	-	x	ID=Alyr_00005101.1;Parent=Alyr_00005101
scaffold_1	Phytozome_v1.0	lncRNA	168423	170388	.	-	x	ID=Alyr_00005116;Parent=XLOC_002955
scaffold_1	Phytozome_v1.0	exon	168423	168678	.	-	x	ID=Alyr_00005116.1;Parent=Alyr_00005116
scaffold_1	Phytozome_v1.0	exon	169319	169393	.	-	x	ID=Alyr_00005116.2;Parent=Alyr_00005116
scaffold_1	Phytozome_v1.0	exon	170161	170202	.	-	x	ID=Alyr_00005116.3;Parent=Alyr_00005116
scaffold_1	Phytozome_v1.0	exon	170292	170388	.	-	x	ID=Alyr_00005116.4;Parent=Alyr_00005116
scaffold_1	Phytozome_v1.0	lncRNA	216345	216935	.	-	x	ID=Alyr_00005137;Parent=XLOC_002964
scaffold_1	Phytozome_v1.0	exon	216345	216935	.	-	x	ID=Alyr_00005137.1;Parent=Alyr_00005137
scaffold_1	Phytozome_v1.0	lncRNA	217175	219922	.	-	u	ID=Alyr_00005138;Parent=XLOC_002965
scaffold_1	Phytozome_v1.0	exon	217175	217372	.	-	u	ID=Alyr_00005138.1;Parent=Alyr_00005138
scaffold_1	Phytozome_v1.0	exon	219390	219585	.	-	u	ID=Alyr_00005138.2;Parent=Alyr_00005138
scaffold_1	Phytozome_v1.0	exon	219678	219922	.	-	u	ID=Alyr_00005138.3;Parent=Alyr_00005138
scaffold_1	Phytozome_v1.0	lncRNA	217175	220118	.	-	u	ID=Alyr_00005139;Parent=XLOC_002965
scaffold_1	Phytozome_v1.0	exon	217175	217365	.	-	u	ID=Alyr_00005139.1;Parent=Alyr_00005139
scaffold_1	Phytozome_v1.0	exon	219390	219585	.	-	u	ID=Alyr_00005139.2;Parent=Alyr_00005139
scaffold_1	Phytozome_v1.0	exon	219678	220118	.	-	u	ID=Alyr_00005139.3;Parent=Alyr_00005139
scaffold_1	Phytozome_v1.0	lncRNA	331816	333390	.	-	x	ID=Alyr_00005170;Parent=XLOC_002978
scaffold_1	Phytozome_v1.0	exon	331816	333390	.	-	x	ID=Alyr_00005170.1;Parent=Alyr_00005170
scaffold_1	Phytozome_v1.0	lncRNA	333557	334731	.	-	x	ID=Alyr_00005171;Parent=XLOC_002979
scaffold_1	Phytozome_v1.0	exon	333557	334008	.	-	x	ID=Alyr_00005171.1;Parent=Alyr_00005171
scaffold_1	Phytozome_v1.0	exon	334099	334265	.	-	x	ID=Alyr_00005171.2;Parent=Alyr_00005171
scaffold_1	Phytozome_v1.0	exon	334691	334731	.	-	x	ID=Alyr_00005171.3;Parent=Alyr_00005171
scaffold_1	Phytozome_v1.0	lncRNA	380659	381669	.	-	u	ID=Alyr_00005182;Parent=XLOC_002986
scaffold_1	Phytozome_v1.0	exon	380659	381669	.	-	u	ID=Alyr_00005182.1;Parent=Alyr_00005182
scaffold_1	Phytozome_v1.0	lncRNA	482182	482698	.	-	u	ID=Alyr_00005209;Parent=XLOC_003002
scaffold_1	Phytozome_v1.0	exon	482182	482698	.	-	u	ID=Alyr_00005209.1;Parent=Alyr_00005209
scaffold_1	Phytozome_v1.0	lncRNA	495302	495932	.	-	x	ID=Alyr_00005210;Parent=XLOC_003003
scaffold_1	Phytozome_v1.0	exon	495302	495932	.	-	x	ID=Alyr_00005210.1;Parent=Alyr_00005210
scaffold_1	Phytozome_v1.0	lncRNA	496066	496601	.	-	u	ID=Alyr_00005211;Parent=XLOC_003004
scaffold_1	Phytozome_v1.0	exon	496066	496601	.	-	u	ID=Alyr_00005211.1;Parent=Alyr_00005211
scaffold_1	Phytozome_v1.0	lncRNA	649260	649652	.	-	u	ID=Alyr_00005248;Parent=XLOC_003028
scaffold_1	Phytozome_v1.0	exon	649260	649652	.	-	u	ID=Alyr_00005248.1;Parent=Alyr_00005248
scaffold_1	Phytozome_v1.0	lncRNA	719380	719794	.	-	x	ID=Alyr_00005261;Parent=XLOC_003036
scaffold_1	Phytozome_v1.0	exon	719380	719794	.	-	x	ID=Alyr_00005261.1;Parent=Alyr_00005261
scaffold_1	Phytozome_v1.0	lncRNA	724399	725884	.	-	x	ID=Alyr_00005262;Parent=XLOC_003037
scaffold_1	Phytozome_v1.0	exon	724399	725884	.	-	x	ID=Alyr_00005262.1;Parent=Alyr_00005262
scaffold_1	Phytozome_v1.0	lncRNA	1012057	1013520	.	-	x	ID=Alyr_00005334;Parent=XLOC_003077
scaffold_1	Phytozome_v1.0	exon	1012057	1013520	.	-	x	ID=Alyr_00005334.1;Parent=Alyr_00005334
scaffold_1	Phytozome_v1.0	lncRNA	1089336	1089927	.	-	u	ID=Alyr_00005366;Parent=XLOC_003093
scaffold_1	Phytozome_v1.0	exon	1089336	1089927	.	-	u	ID=Alyr_00005366.1;Parent=Alyr_00005366
scaffold_1	Phytozome_v1.0	lncRNA	1209834	1210202	.	-	x	ID=Alyr_00005386;Parent=XLOC_003106
scaffold_1	Phytozome_v1.0	exon	1209834	1210202	.	-	x	ID=Alyr_00005386.1;Parent=Alyr_00005386
scaffold_1	Phytozome_v1.0	lncRNA	1254882	1257612	.	-	x	ID=Alyr_00005394;Parent=XLOC_003113
scaffold_1	Phytozome_v1.0	exon	1254882	1255559	.	-	x	ID=Alyr_00005394.1;Parent=Alyr_00005394
scaffold_1	Phytozome_v1.0	exon	1255810	1256040	.	-	x	ID=Alyr_00005394.2;Parent=Alyr_00005394
scaffold_1	Phytozome_v1.0	exon	1256585	1257612	.	-	x	ID=Alyr_00005394.3;Parent=Alyr_00005394
scaffold_1	Phytozome_v1.0	lncRNA	1254882	1257702	.	-	x	ID=Alyr_00005395;Parent=XLOC_003113
scaffold_1	Phytozome_v1.0	exon	1254882	1256040	.	-	x	ID=Alyr_00005395.1;Parent=Alyr_00005395
scaffold_1	Phytozome_v1.0	exon	1256585	1257702	.	-	x	ID=Alyr_00005395.2;Parent=Alyr_00005395
scaffold_1	Phytozome_v1.0	lncRNA	1256045	1256568	.	-	x	ID=Alyr_00005396;Parent=XLOC_003114
scaffold_1	Phytozome_v1.0	exon	1256045	1256568	.	-	x	ID=Alyr_00005396.1;Parent=Alyr_00005396
scaffold_1	Phytozome_v1.0	lncRNA	1492147	1494109	.	-	x	ID=Alyr_00005459;Parent=XLOC_003147
scaffold_1	Phytozome_v1.0	exon	1492147	1493109	.	-	x	ID=Alyr_00005459.1;Parent=Alyr_00005459
scaffold_1	Phytozome_v1.0	exon	1493206	1494109	.	-	x	ID=Alyr_00005459.2;Parent=Alyr_00005459
scaffold_1	Phytozome_v1.0	lncRNA	1500782	1501102	.	-	u	ID=Alyr_00005464;Parent=XLOC_003150
scaffold_1	Phytozome_v1.0	exon	1500782	1501102	.	-	u	ID=Alyr_00005464.1;Parent=Alyr_00005464
scaffold_1	Phytozome_v1.0	lncRNA	1701325	1702130	.	-	u	ID=Alyr_00005534;Parent=XLOC_003176
scaffold_1	Phytozome_v1.0	exon	1701325	1701657	.	-	u	ID=Alyr_00005534.1;Parent=Alyr_00005534
scaffold_1	Phytozome_v1.0	exon	1701744	1701926	.	-	u	ID=Alyr_00005534.2;Parent=Alyr_00005534
scaffold_1	Phytozome_v1.0	exon	1702052	1702130	.	-	u	ID=Alyr_00005534.3;Parent=Alyr_00005534
scaffold_1	Phytozome_v1.0	lncRNA	1850889	1852014	.	-	x	ID=Alyr_00005581;Parent=XLOC_003198
scaffold_1	Phytozome_v1.0	exon	1850889	1851102	.	-	x	ID=Alyr_00005581.1;Parent=Alyr_00005581
scaffold_1	Phytozome_v1.0	exon	1851523	1852014	.	-	x	ID=Alyr_00005581.2;Parent=Alyr_00005581
scaffold_1	Phytozome_v1.0	lncRNA	1967855	1968265	.	-	x	ID=Alyr_00005608;Parent=XLOC_003216
scaffold_1	Phytozome_v1.0	exon	1967855	1968265	.	-	x	ID=Alyr_00005608.1;Parent=Alyr_00005608
scaffold_1	Phytozome_v1.0	lncRNA	1999287	2000381	.	-	u	ID=Alyr_00005623;Parent=XLOC_003223
scaffold_1	Phytozome_v1.0	exon	1999287	2000381	.	-	u	ID=Alyr_00005623.1;Parent=Alyr_00005623
scaffold_1	Phytozome_v1.0	lncRNA	2070270	2071374	.	-	x	ID=Alyr_00005634;Parent=XLOC_003233
scaffold_1	Phytozome_v1.0	exon	2070270	2071061	.	-	x	ID=Alyr_00005634.1;Parent=Alyr_00005634
scaffold_1	Phytozome_v1.0	exon	2071165	2071374	.	-	x	ID=Alyr_00005634.2;Parent=Alyr_00005634
scaffold_1	Phytozome_v1.0	lncRNA	2226875	2227266	.	-	u	ID=Alyr_00005669;Parent=XLOC_003248
scaffold_1	Phytozome_v1.0	exon	2226875	2227266	.	-	u	ID=Alyr_00005669.1;Parent=Alyr_00005669
scaffold_1	Phytozome_v1.0	lncRNA	2228586	2229103	.	-	u	ID=Alyr_00005670;Parent=XLOC_003249
scaffold_1	Phytozome_v1.0	exon	2228586	2229103	.	-	u	ID=Alyr_00005670.1;Parent=Alyr_00005670
scaffold_1	Phytozome_v1.0	lncRNA	2272019	2272385	.	-	x	ID=Alyr_00005677;Parent=XLOC_003255
scaffold_1	Phytozome_v1.0	exon	2272019	2272107	.	-	x	ID=Alyr_00005677.1;Parent=Alyr_00005677
scaffold_1	Phytozome_v1.0	exon	2272195	2272385	.	-	x	ID=Alyr_00005677.2;Parent=Alyr_00005677
scaffold_1	Phytozome_v1.0	lncRNA	2655282	2656881	.	-	x	ID=Alyr_00005772;Parent=XLOC_003307
scaffold_1	Phytozome_v1.0	exon	2655282	2656881	.	-	x	ID=Alyr_00005772.1;Parent=Alyr_00005772
scaffold_1	Phytozome_v1.0	lncRNA	2713313	2714085	.	-	u	ID=Alyr_00005793;Parent=XLOC_003316
scaffold_1	Phytozome_v1.0	exon	2713313	2714085	.	-	u	ID=Alyr_00005793.1;Parent=Alyr_00005793
scaffold_1	Phytozome_v1.0	lncRNA	2794761	2795749	.	-	u	ID=Alyr_00005818;Parent=XLOC_003330
scaffold_1	Phytozome_v1.0	exon	2794761	2795749	.	-	u	ID=Alyr_00005818.1;Parent=Alyr_00005818
scaffold_1	Phytozome_v1.0	lncRNA	2799180	2799894	.	-	u	ID=Alyr_00005819;Parent=XLOC_003331
scaffold_1	Phytozome_v1.0	exon	2799180	2799894	.	-	u	ID=Alyr_00005819.1;Parent=Alyr_00005819
scaffold_1	Phytozome_v1.0	lncRNA	2912108	2912354	.	-	u	ID=Alyr_00005844;Parent=XLOC_003347
scaffold_1	Phytozome_v1.0	exon	2912108	2912354	.	-	u	ID=Alyr_00005844.1;Parent=Alyr_00005844
scaffold_1	Phytozome_v1.0	lncRNA	2920238	2920643	.	-	u	ID=Alyr_00005845;Parent=XLOC_003348
scaffold_1	Phytozome_v1.0	exon	2920238	2920401	.	-	u	ID=Alyr_00005845.1;Parent=Alyr_00005845
scaffold_1	Phytozome_v1.0	exon	2920505	2920643	.	-	u	ID=Alyr_00005845.2;Parent=Alyr_00005845
scaffold_1	Phytozome_v1.0	lncRNA	3238096	3241519	.	-	x	ID=Alyr_00005934;Parent=XLOC_003394
scaffold_1	Phytozome_v1.0	exon	3238096	3241519	.	-	x	ID=Alyr_00005934.1;Parent=Alyr_00005934
scaffold_1	Phytozome_v1.0	lncRNA	3346833	3347588	.	-	u	ID=Alyr_00005958;Parent=XLOC_003406
scaffold_1	Phytozome_v1.0	exon	3346833	3347588	.	-	u	ID=Alyr_00005958.1;Parent=Alyr_00005958
scaffold_1	Phytozome_v1.0	lncRNA	3354653	3355109	.	-	u	ID=Alyr_00005963;Parent=XLOC_003407
scaffold_1	Phytozome_v1.0	exon	3354653	3355109	.	-	u	ID=Alyr_00005963.1;Parent=Alyr_00005963
scaffold_1	Phytozome_v1.0	lncRNA	3390129	3391410	.	-	u	ID=Alyr_00005966;Parent=XLOC_003409
scaffold_1	Phytozome_v1.0	exon	3390129	3390597	.	-	u	ID=Alyr_00005966.1;Parent=Alyr_00005966
scaffold_1	Phytozome_v1.0	exon	3390950	3391124	.	-	u	ID=Alyr_00005966.2;Parent=Alyr_00005966
scaffold_1	Phytozome_v1.0	exon	3391267	3391410	.	-	u	ID=Alyr_00005966.3;Parent=Alyr_00005966
scaffold_1	Phytozome_v1.0	lncRNA	3402887	3403566	.	-	x	ID=Alyr_00005967;Parent=XLOC_003410
scaffold_1	Phytozome_v1.0	exon	3402887	3403566	.	-	x	ID=Alyr_00005967.1;Parent=Alyr_00005967
scaffold_1	Phytozome_v1.0	lncRNA	3459514	3459996	.	-	u	ID=Alyr_00005977;Parent=XLOC_003415
scaffold_1	Phytozome_v1.0	exon	3459514	3459996	.	-	u	ID=Alyr_00005977.1;Parent=Alyr_00005977
scaffold_1	Phytozome_v1.0	lncRNA	3663316	3663947	.	-	x	ID=Alyr_00006046;Parent=XLOC_003446
scaffold_1	Phytozome_v1.0	exon	3663316	3663947	.	-	x	ID=Alyr_00006046.1;Parent=Alyr_00006046
scaffold_1	Phytozome_v1.0	lncRNA	3676022	3677839	.	-	x	ID=Alyr_00006051;Parent=XLOC_003450
scaffold_1	Phytozome_v1.0	exon	3676022	3677839	.	-	x	ID=Alyr_00006051.1;Parent=Alyr_00006051
scaffold_1	Phytozome_v1.0	lncRNA	3810637	3812796	.	-	x	ID=Alyr_00006100;Parent=XLOC_003476
scaffold_1	Phytozome_v1.0	exon	3810637	3811320	.	-	x	ID=Alyr_00006100.1;Parent=Alyr_00006100
scaffold_1	Phytozome_v1.0	exon	3812652	3812796	.	-	x	ID=Alyr_00006100.2;Parent=Alyr_00006100
scaffold_1	Phytozome_v1.0	lncRNA	3810637	3812800	.	-	x	ID=Alyr_00006101;Parent=XLOC_003476
scaffold_1	Phytozome_v1.0	exon	3810637	3812800	.	-	x	ID=Alyr_00006101.1;Parent=Alyr_00006101
scaffold_1	Phytozome_v1.0	lncRNA	3978846	3979207	.	-	u	ID=Alyr_00006144;Parent=XLOC_003494
scaffold_1	Phytozome_v1.0	exon	3978846	3979207	.	-	u	ID=Alyr_00006144.1;Parent=Alyr_00006144
scaffold_1	Phytozome_v1.0	lncRNA	4089157	4089381	.	-	u	ID=Alyr_00006184;Parent=XLOC_003510
scaffold_1	Phytozome_v1.0	exon	4089157	4089381	.	-	u	ID=Alyr_00006184.1;Parent=Alyr_00006184
scaffold_1	Phytozome_v1.0	lncRNA	4143106	4144992	.	-	u	ID=Alyr_00006196;Parent=XLOC_003520
scaffold_1	Phytozome_v1.0	exon	4143106	4143433	.	-	u	ID=Alyr_00006196.1;Parent=Alyr_00006196
scaffold_1	Phytozome_v1.0	exon	4143570	4143748	.	-	u	ID=Alyr_00006196.2;Parent=Alyr_00006196
scaffold_1	Phytozome_v1.0	exon	4144066	4144195	.	-	u	ID=Alyr_00006196.3;Parent=Alyr_00006196
scaffold_1	Phytozome_v1.0	exon	4144355	4144992	.	-	u	ID=Alyr_00006196.4;Parent=Alyr_00006196
scaffold_1	Phytozome_v1.0	lncRNA	4703468	4704555	.	-	x	ID=Alyr_00006330;Parent=XLOC_003591
scaffold_1	Phytozome_v1.0	exon	4703468	4704555	.	-	x	ID=Alyr_00006330.1;Parent=Alyr_00006330
scaffold_1	Phytozome_v1.0	lncRNA	4872541	4873307	.	-	x	ID=Alyr_00006377;Parent=XLOC_003611
scaffold_1	Phytozome_v1.0	exon	4872541	4873307	.	-	x	ID=Alyr_00006377.1;Parent=Alyr_00006377
scaffold_1	Phytozome_v1.0	lncRNA	5012825	5013721	.	-	x	ID=Alyr_00006397;Parent=XLOC_003623
scaffold_1	Phytozome_v1.0	exon	5012825	5013721	.	-	x	ID=Alyr_00006397.1;Parent=Alyr_00006397
scaffold_1	Phytozome_v1.0	lncRNA	5065902	5066369	.	-	u	ID=Alyr_00006407;Parent=XLOC_003630
scaffold_1	Phytozome_v1.0	exon	5065902	5066369	.	-	u	ID=Alyr_00006407.1;Parent=Alyr_00006407
scaffold_1	Phytozome_v1.0	lncRNA	5068156	5068745	.	-	u	ID=Alyr_00006408;Parent=XLOC_003631
scaffold_1	Phytozome_v1.0	exon	5068156	5068208	.	-	u	ID=Alyr_00006408.1;Parent=Alyr_00006408
scaffold_1	Phytozome_v1.0	exon	5068319	5068745	.	-	u	ID=Alyr_00006408.2;Parent=Alyr_00006408
scaffold_1	Phytozome_v1.0	lncRNA	5129360	5129571	.	-	u	ID=Alyr_00006422;Parent=XLOC_003644
scaffold_1	Phytozome_v1.0	exon	5129360	5129571	.	-	u	ID=Alyr_00006422.1;Parent=Alyr_00006422
scaffold_1	Phytozome_v1.0	lncRNA	5174863	5175182	.	-	x	ID=Alyr_00006429;Parent=XLOC_003646
scaffold_1	Phytozome_v1.0	exon	5174863	5175182	.	-	x	ID=Alyr_00006429.1;Parent=Alyr_00006429
scaffold_1	Phytozome_v1.0	lncRNA	5178742	5179407	.	-	u	ID=Alyr_00006431;Parent=XLOC_003648
scaffold_1	Phytozome_v1.0	exon	5178742	5179407	.	-	u	ID=Alyr_00006431.1;Parent=Alyr_00006431
scaffold_1	Phytozome_v1.0	lncRNA	5558860	5559064	.	-	u	ID=Alyr_00006512;Parent=XLOC_003693
scaffold_1	Phytozome_v1.0	exon	5558860	5559064	.	-	u	ID=Alyr_00006512.1;Parent=Alyr_00006512
scaffold_1	Phytozome_v1.0	lncRNA	5665151	5667151	.	-	u	ID=Alyr_00006541;Parent=XLOC_003710
scaffold_1	Phytozome_v1.0	exon	5665151	5667151	.	-	u	ID=Alyr_00006541.1;Parent=Alyr_00006541
scaffold_1	Phytozome_v1.0	lncRNA	5669300	5670066	.	-	u	ID=Alyr_00006542;Parent=XLOC_003711
scaffold_1	Phytozome_v1.0	exon	5669300	5670066	.	-	u	ID=Alyr_00006542.1;Parent=Alyr_00006542
scaffold_1	Phytozome_v1.0	lncRNA	5818506	5819142	.	-	u	ID=Alyr_00006574;Parent=XLOC_003731
scaffold_1	Phytozome_v1.0	exon	5818506	5818586	.	-	u	ID=Alyr_00006574.1;Parent=Alyr_00006574
scaffold_1	Phytozome_v1.0	exon	5818964	5819142	.	-	u	ID=Alyr_00006574.2;Parent=Alyr_00006574
scaffold_1	Phytozome_v1.0	lncRNA	5818638	5818959	.	-	u	ID=Alyr_00006575;Parent=XLOC_003732
scaffold_1	Phytozome_v1.0	exon	5818638	5818959	.	-	u	ID=Alyr_00006575.1;Parent=Alyr_00006575
scaffold_1	Phytozome_v1.0	lncRNA	5934505	5937999	.	-	x	ID=Alyr_00006591;Parent=XLOC_003743
scaffold_1	Phytozome_v1.0	exon	5934505	5935630	.	-	x	ID=Alyr_00006591.1;Parent=Alyr_00006591
scaffold_1	Phytozome_v1.0	exon	5935762	5935893	.	-	x	ID=Alyr_00006591.2;Parent=Alyr_00006591
scaffold_1	Phytozome_v1.0	exon	5937362	5937999	.	-	x	ID=Alyr_00006591.3;Parent=Alyr_00006591
scaffold_1	Phytozome_v1.0	lncRNA	5948419	5950335	.	-	x	ID=Alyr_00006593;Parent=XLOC_003745
scaffold_1	Phytozome_v1.0	exon	5948419	5949563	.	-	x	ID=Alyr_00006593.1;Parent=Alyr_00006593
scaffold_1	Phytozome_v1.0	exon	5949864	5950009	.	-	x	ID=Alyr_00006593.2;Parent=Alyr_00006593
scaffold_1	Phytozome_v1.0	exon	5950217	5950335	.	-	x	ID=Alyr_00006593.3;Parent=Alyr_00006593
scaffold_1	Phytozome_v1.0	lncRNA	5948419	5950383	.	-	x	ID=Alyr_00006594;Parent=XLOC_003745
scaffold_1	Phytozome_v1.0	exon	5948419	5950383	.	-	x	ID=Alyr_00006594.1;Parent=Alyr_00006594
scaffold_1	Phytozome_v1.0	lncRNA	5948419	5950432	.	-	x	ID=Alyr_00006595;Parent=XLOC_003745
scaffold_1	Phytozome_v1.0	exon	5948419	5950009	.	-	x	ID=Alyr_00006595.1;Parent=Alyr_00006595
scaffold_1	Phytozome_v1.0	exon	5950217	5950432	.	-	x	ID=Alyr_00006595.2;Parent=Alyr_00006595
scaffold_1	Phytozome_v1.0	lncRNA	5986457	5987530	.	-	x	ID=Alyr_00006611;Parent=XLOC_003754
scaffold_1	Phytozome_v1.0	exon	5986457	5986809	.	-	x	ID=Alyr_00006611.1;Parent=Alyr_00006611
scaffold_1	Phytozome_v1.0	exon	5986898	5987530	.	-	x	ID=Alyr_00006611.2;Parent=Alyr_00006611
scaffold_1	Phytozome_v1.0	lncRNA	6030698	6031180	.	-	u	ID=Alyr_00006622;Parent=XLOC_003759
scaffold_1	Phytozome_v1.0	exon	6030698	6031180	.	-	u	ID=Alyr_00006622.1;Parent=Alyr_00006622
scaffold_1	Phytozome_v1.0	lncRNA	6054479	6054939	.	-	x	ID=Alyr_00006626;Parent=XLOC_003763
scaffold_1	Phytozome_v1.0	exon	6054479	6054939	.	-	x	ID=Alyr_00006626.1;Parent=Alyr_00006626
scaffold_1	Phytozome_v1.0	lncRNA	6211671	6212352	.	-	x	ID=Alyr_00006659;Parent=XLOC_003783
scaffold_1	Phytozome_v1.0	exon	6211671	6212352	.	-	x	ID=Alyr_00006659.1;Parent=Alyr_00006659
scaffold_1	Phytozome_v1.0	lncRNA	6239207	6239982	.	-	x	ID=Alyr_00006669;Parent=XLOC_003788
scaffold_1	Phytozome_v1.0	exon	6239207	6239982	.	-	x	ID=Alyr_00006669.1;Parent=Alyr_00006669
scaffold_1	Phytozome_v1.0	lncRNA	6335501	6337629	.	-	x	ID=Alyr_00006693;Parent=XLOC_003801
scaffold_1	Phytozome_v1.0	exon	6335501	6337629	.	-	x	ID=Alyr_00006693.1;Parent=Alyr_00006693
scaffold_1	Phytozome_v1.0	lncRNA	6370540	6372423	.	-	x	ID=Alyr_00006702;Parent=XLOC_003808
scaffold_1	Phytozome_v1.0	exon	6370540	6372423	.	-	x	ID=Alyr_00006702.1;Parent=Alyr_00006702
scaffold_1	Phytozome_v1.0	lncRNA	6401526	6402203	.	-	u	ID=Alyr_00006715;Parent=XLOC_003813
scaffold_1	Phytozome_v1.0	exon	6401526	6402203	.	-	u	ID=Alyr_00006715.1;Parent=Alyr_00006715
scaffold_1	Phytozome_v1.0	lncRNA	6402351	6402686	.	-	u	ID=Alyr_00006716;Parent=XLOC_003814
scaffold_1	Phytozome_v1.0	exon	6402351	6402686	.	-	u	ID=Alyr_00006716.1;Parent=Alyr_00006716
scaffold_1	Phytozome_v1.0	lncRNA	6424469	6427998	.	-	x	ID=Alyr_00006723;Parent=XLOC_003818
scaffold_1	Phytozome_v1.0	exon	6424469	6427441	.	-	x	ID=Alyr_00006723.1;Parent=Alyr_00006723
scaffold_1	Phytozome_v1.0	exon	6427911	6427998	.	-	x	ID=Alyr_00006723.2;Parent=Alyr_00006723
scaffold_1	Phytozome_v1.0	lncRNA	6499376	6500013	.	-	x	ID=Alyr_00006754;Parent=XLOC_003834
scaffold_1	Phytozome_v1.0	exon	6499376	6500013	.	-	x	ID=Alyr_00006754.1;Parent=Alyr_00006754
scaffold_1	Phytozome_v1.0	lncRNA	6572099	6572818	.	-	u	ID=Alyr_00006767;Parent=XLOC_003846
scaffold_1	Phytozome_v1.0	exon	6572099	6572167	.	-	u	ID=Alyr_00006767.1;Parent=Alyr_00006767
scaffold_1	Phytozome_v1.0	exon	6572294	6572456	.	-	u	ID=Alyr_00006767.2;Parent=Alyr_00006767
scaffold_1	Phytozome_v1.0	exon	6572780	6572818	.	-	u	ID=Alyr_00006767.3;Parent=Alyr_00006767
scaffold_1	Phytozome_v1.0	lncRNA	6691891	6693075	.	-	x	ID=Alyr_00006791;Parent=XLOC_003857
scaffold_1	Phytozome_v1.0	exon	6691891	6693075	.	-	x	ID=Alyr_00006791.1;Parent=Alyr_00006791
scaffold_1	Phytozome_v1.0	lncRNA	6788077	6793796	.	-	x	ID=Alyr_00006805;Parent=XLOC_003867
scaffold_1	Phytozome_v1.0	exon	6788077	6790243	.	-	x	ID=Alyr_00006805.1;Parent=Alyr_00006805
scaffold_1	Phytozome_v1.0	exon	6790558	6793796	.	-	x	ID=Alyr_00006805.2;Parent=Alyr_00006805
scaffold_1	Phytozome_v1.0	lncRNA	6788077	6793796	.	-	x	ID=Alyr_00006806;Parent=XLOC_003867
scaffold_1	Phytozome_v1.0	exon	6788077	6793796	.	-	x	ID=Alyr_00006806.1;Parent=Alyr_00006806
scaffold_1	Phytozome_v1.0	lncRNA	6872393	6872777	.	-	x	ID=Alyr_00006831;Parent=XLOC_003879
scaffold_1	Phytozome_v1.0	exon	6872393	6872777	.	-	x	ID=Alyr_00006831.1;Parent=Alyr_00006831
scaffold_1	Phytozome_v1.0	lncRNA	6930117	6930493	.	-	u	ID=Alyr_00006846;Parent=XLOC_003889
scaffold_1	Phytozome_v1.0	exon	6930117	6930493	.	-	u	ID=Alyr_00006846.1;Parent=Alyr_00006846
scaffold_1	Phytozome_v1.0	lncRNA	6930787	6931185	.	-	u	ID=Alyr_00006847;Parent=XLOC_003890
scaffold_1	Phytozome_v1.0	exon	6930787	6931185	.	-	u	ID=Alyr_00006847.1;Parent=Alyr_00006847
scaffold_1	Phytozome_v1.0	lncRNA	6931922	6933487	.	-	u	ID=Alyr_00006848;Parent=XLOC_003888
scaffold_1	Phytozome_v1.0	exon	6931922	6933339	.	-	u	ID=Alyr_00006848.1;Parent=Alyr_00006848
scaffold_1	Phytozome_v1.0	exon	6933421	6933487	.	-	u	ID=Alyr_00006848.2;Parent=Alyr_00006848
scaffold_1	Phytozome_v1.0	lncRNA	6933631	6937277	.	-	u	ID=Alyr_00006849;Parent=XLOC_003888
scaffold_1	Phytozome_v1.0	exon	6933631	6933657	.	-	u	ID=Alyr_00006849.1;Parent=Alyr_00006849
scaffold_1	Phytozome_v1.0	exon	6933769	6933851	.	-	u	ID=Alyr_00006849.2;Parent=Alyr_00006849
scaffold_1	Phytozome_v1.0	exon	6934258	6934308	.	-	u	ID=Alyr_00006849.3;Parent=Alyr_00006849
scaffold_1	Phytozome_v1.0	exon	6934411	6934587	.	-	u	ID=Alyr_00006849.4;Parent=Alyr_00006849
scaffold_1	Phytozome_v1.0	exon	6934695	6934785	.	-	u	ID=Alyr_00006849.5;Parent=Alyr_00006849
scaffold_1	Phytozome_v1.0	exon	6934950	6937277	.	-	u	ID=Alyr_00006849.6;Parent=Alyr_00006849
scaffold_1	Phytozome_v1.0	lncRNA	6933631	6939198	.	-	u	ID=Alyr_00006850;Parent=XLOC_003888
scaffold_1	Phytozome_v1.0	exon	6933631	6933657	.	-	u	ID=Alyr_00006850.1;Parent=Alyr_00006850
scaffold_1	Phytozome_v1.0	exon	6933769	6933851	.	-	u	ID=Alyr_00006850.2;Parent=Alyr_00006850
scaffold_1	Phytozome_v1.0	exon	6934258	6934308	.	-	u	ID=Alyr_00006850.3;Parent=Alyr_00006850
scaffold_1	Phytozome_v1.0	exon	6934411	6934593	.	-	u	ID=Alyr_00006850.4;Parent=Alyr_00006850
scaffold_1	Phytozome_v1.0	exon	6934695	6934785	.	-	u	ID=Alyr_00006850.5;Parent=Alyr_00006850
scaffold_1	Phytozome_v1.0	exon	6939142	6939198	.	-	u	ID=Alyr_00006850.6;Parent=Alyr_00006850
scaffold_1	Phytozome_v1.0	lncRNA	6937622	6939172	.	-	u	ID=Alyr_00006851;Parent=XLOC_003888
scaffold_1	Phytozome_v1.0	exon	6937622	6939172	.	-	u	ID=Alyr_00006851.1;Parent=Alyr_00006851
scaffold_1	Phytozome_v1.0	lncRNA	7046835	7047732	.	-	u	ID=Alyr_00006873;Parent=XLOC_003901
scaffold_1	Phytozome_v1.0	exon	7046835	7047732	.	-	u	ID=Alyr_00006873.1;Parent=Alyr_00006873
scaffold_1	Phytozome_v1.0	lncRNA	7208643	7212344	.	-	x	ID=Alyr_00006909;Parent=XLOC_003921
scaffold_1	Phytozome_v1.0	exon	7208643	7209932	.	-	x	ID=Alyr_00006909.1;Parent=Alyr_00006909
scaffold_1	Phytozome_v1.0	exon	7210023	7211624	.	-	x	ID=Alyr_00006909.2;Parent=Alyr_00006909
scaffold_1	Phytozome_v1.0	exon	7212032	7212344	.	-	x	ID=Alyr_00006909.3;Parent=Alyr_00006909
scaffold_1	Phytozome_v1.0	lncRNA	7390610	7391141	.	-	x	ID=Alyr_00006950;Parent=XLOC_003939
scaffold_1	Phytozome_v1.0	exon	7390610	7391141	.	-	x	ID=Alyr_00006950.1;Parent=Alyr_00006950
scaffold_1	Phytozome_v1.0	lncRNA	7556540	7557644	.	-	x	ID=Alyr_00006990;Parent=XLOC_003956
scaffold_1	Phytozome_v1.0	exon	7556540	7557644	.	-	x	ID=Alyr_00006990.1;Parent=Alyr_00006990
scaffold_1	Phytozome_v1.0	lncRNA	7592588	7593084	.	-	u	ID=Alyr_00007001;Parent=XLOC_003960
scaffold_1	Phytozome_v1.0	exon	7592588	7593084	.	-	u	ID=Alyr_00007001.1;Parent=Alyr_00007001
scaffold_1	Phytozome_v1.0	lncRNA	7702194	7703127	.	-	x	ID=Alyr_00007024;Parent=XLOC_003974
scaffold_1	Phytozome_v1.0	exon	7702194	7703127	.	-	x	ID=Alyr_00007024.1;Parent=Alyr_00007024
scaffold_1	Phytozome_v1.0	lncRNA	7718328	7719537	.	-	x	ID=Alyr_00007030;Parent=XLOC_003978
scaffold_1	Phytozome_v1.0	exon	7718328	7719537	.	-	x	ID=Alyr_00007030.1;Parent=Alyr_00007030
scaffold_1	Phytozome_v1.0	lncRNA	7739447	7741967	.	-	x	ID=Alyr_00007033;Parent=XLOC_003980
scaffold_1	Phytozome_v1.0	exon	7739447	7739999	.	-	x	ID=Alyr_00007033.1;Parent=Alyr_00007033
scaffold_1	Phytozome_v1.0	exon	7740106	7740159	.	-	x	ID=Alyr_00007033.2;Parent=Alyr_00007033
scaffold_1	Phytozome_v1.0	exon	7740258	7741370	.	-	x	ID=Alyr_00007033.3;Parent=Alyr_00007033
scaffold_1	Phytozome_v1.0	exon	7741559	7741967	.	-	x	ID=Alyr_00007033.4;Parent=Alyr_00007033
scaffold_1	Phytozome_v1.0	lncRNA	7759319	7759755	.	-	u	ID=Alyr_00007038;Parent=XLOC_003982
scaffold_1	Phytozome_v1.0	exon	7759319	7759755	.	-	u	ID=Alyr_00007038.1;Parent=Alyr_00007038
scaffold_1	Phytozome_v1.0	lncRNA	7874067	7874494	.	-	u	ID=Alyr_00007049;Parent=XLOC_003990
scaffold_1	Phytozome_v1.0	exon	7874067	7874494	.	-	u	ID=Alyr_00007049.1;Parent=Alyr_00007049
scaffold_1	Phytozome_v1.0	lncRNA	7886574	7887514	.	-	x	ID=Alyr_00007052;Parent=XLOC_003993
scaffold_1	Phytozome_v1.0	exon	7886574	7887514	.	-	x	ID=Alyr_00007052.1;Parent=Alyr_00007052
scaffold_1	Phytozome_v1.0	lncRNA	7890138	7890751	.	-	u	ID=Alyr_00007053;Parent=XLOC_003994
scaffold_1	Phytozome_v1.0	exon	7890138	7890751	.	-	u	ID=Alyr_00007053.1;Parent=Alyr_00007053
scaffold_1	Phytozome_v1.0	lncRNA	8060886	8061487	.	-	u	ID=Alyr_00007083;Parent=XLOC_004013
scaffold_1	Phytozome_v1.0	exon	8060886	8061487	.	-	u	ID=Alyr_00007083.1;Parent=Alyr_00007083
scaffold_1	Phytozome_v1.0	lncRNA	8097435	8097868	.	-	u	ID=Alyr_00007089;Parent=XLOC_004016
scaffold_1	Phytozome_v1.0	exon	8097435	8097868	.	-	u	ID=Alyr_00007089.1;Parent=Alyr_00007089
scaffold_1	Phytozome_v1.0	lncRNA	8102245	8103188	.	-	x	ID=Alyr_00007091;Parent=XLOC_004018
scaffold_1	Phytozome_v1.0	exon	8102245	8103188	.	-	x	ID=Alyr_00007091.1;Parent=Alyr_00007091
scaffold_1	Phytozome_v1.0	lncRNA	8200318	8200842	.	-	u	ID=Alyr_00007129;Parent=XLOC_004033
scaffold_1	Phytozome_v1.0	exon	8200318	8200842	.	-	u	ID=Alyr_00007129.1;Parent=Alyr_00007129
scaffold_1	Phytozome_v1.0	lncRNA	8421796	8422235	.	-	u	ID=Alyr_00007178;Parent=XLOC_004056
scaffold_1	Phytozome_v1.0	exon	8421796	8422235	.	-	u	ID=Alyr_00007178.1;Parent=Alyr_00007178
scaffold_1	Phytozome_v1.0	lncRNA	8538917	8540044	.	-	u	ID=Alyr_00007207;Parent=XLOC_004071
scaffold_1	Phytozome_v1.0	exon	8538917	8540044	.	-	u	ID=Alyr_00007207.1;Parent=Alyr_00007207
scaffold_1	Phytozome_v1.0	lncRNA	8593698	8595422	.	-	u	ID=Alyr_00007220;Parent=XLOC_004076
scaffold_1	Phytozome_v1.0	exon	8593698	8594767	.	-	u	ID=Alyr_00007220.1;Parent=Alyr_00007220
scaffold_1	Phytozome_v1.0	exon	8594957	8595076	.	-	u	ID=Alyr_00007220.2;Parent=Alyr_00007220
scaffold_1	Phytozome_v1.0	exon	8595241	8595422	.	-	u	ID=Alyr_00007220.3;Parent=Alyr_00007220
scaffold_1	Phytozome_v1.0	lncRNA	8593698	8595424	.	-	u	ID=Alyr_00007221;Parent=XLOC_004076
scaffold_1	Phytozome_v1.0	exon	8593698	8594767	.	-	u	ID=Alyr_00007221.1;Parent=Alyr_00007221
scaffold_1	Phytozome_v1.0	exon	8594957	8595086	.	-	u	ID=Alyr_00007221.2;Parent=Alyr_00007221
scaffold_1	Phytozome_v1.0	exon	8595241	8595424	.	-	u	ID=Alyr_00007221.3;Parent=Alyr_00007221
scaffold_1	Phytozome_v1.0	lncRNA	8913815	8914514	.	-	u	ID=Alyr_00007299;Parent=XLOC_004117
scaffold_1	Phytozome_v1.0	exon	8913815	8914514	.	-	u	ID=Alyr_00007299.1;Parent=Alyr_00007299
scaffold_1	Phytozome_v1.0	lncRNA	9066997	9068110	.	-	x	ID=Alyr_00007329;Parent=XLOC_004134
scaffold_1	Phytozome_v1.0	exon	9066997	9068110	.	-	x	ID=Alyr_00007329.1;Parent=Alyr_00007329
scaffold_1	Phytozome_v1.0	lncRNA	9105035	9105370	.	-	u	ID=Alyr_00007341;Parent=XLOC_004140
scaffold_1	Phytozome_v1.0	exon	9105035	9105370	.	-	u	ID=Alyr_00007341.1;Parent=Alyr_00007341
scaffold_1	Phytozome_v1.0	lncRNA	9174930	9175178	.	-	u	ID=Alyr_00007349;Parent=XLOC_004145
scaffold_1	Phytozome_v1.0	exon	9174930	9175178	.	-	u	ID=Alyr_00007349.1;Parent=Alyr_00007349
scaffold_1	Phytozome_v1.0	lncRNA	9178611	9179116	.	-	u	ID=Alyr_00007350;Parent=XLOC_004146
scaffold_1	Phytozome_v1.0	exon	9178611	9178930	.	-	u	ID=Alyr_00007350.1;Parent=Alyr_00007350
scaffold_1	Phytozome_v1.0	exon	9179055	9179116	.	-	u	ID=Alyr_00007350.2;Parent=Alyr_00007350
scaffold_1	Phytozome_v1.0	lncRNA	9213091	9213578	.	-	x	ID=Alyr_00007356;Parent=XLOC_004150
scaffold_1	Phytozome_v1.0	exon	9213091	9213578	.	-	x	ID=Alyr_00007356.1;Parent=Alyr_00007356
scaffold_1	Phytozome_v1.0	lncRNA	9234248	9234786	.	-	u	ID=Alyr_00007361;Parent=XLOC_004153
scaffold_1	Phytozome_v1.0	exon	9234248	9234786	.	-	u	ID=Alyr_00007361.1;Parent=Alyr_00007361
scaffold_1	Phytozome_v1.0	lncRNA	9262155	9262720	.	-	u	ID=Alyr_00007369;Parent=XLOC_004158
scaffold_1	Phytozome_v1.0	exon	9262155	9262720	.	-	u	ID=Alyr_00007369.1;Parent=Alyr_00007369
scaffold_1	Phytozome_v1.0	lncRNA	9308945	9309524	.	-	u	ID=Alyr_00007378;Parent=XLOC_004167
scaffold_1	Phytozome_v1.0	exon	9308945	9309524	.	-	u	ID=Alyr_00007378.1;Parent=Alyr_00007378
scaffold_1	Phytozome_v1.0	lncRNA	9404550	9405610	.	-	x	ID=Alyr_00007397;Parent=XLOC_004176
scaffold_1	Phytozome_v1.0	exon	9404550	9405610	.	-	x	ID=Alyr_00007397.1;Parent=Alyr_00007397
scaffold_1	Phytozome_v1.0	lncRNA	9431655	9432495	.	-	x	ID=Alyr_00007402;Parent=XLOC_004178
scaffold_1	Phytozome_v1.0	exon	9431655	9432495	.	-	x	ID=Alyr_00007402.1;Parent=Alyr_00007402
scaffold_1	Phytozome_v1.0	lncRNA	9760148	9761105	.	-	x	ID=Alyr_00007444;Parent=XLOC_004215
scaffold_1	Phytozome_v1.0	exon	9760148	9761105	.	-	x	ID=Alyr_00007444.1;Parent=Alyr_00007444
scaffold_1	Phytozome_v1.0	lncRNA	9804945	9805473	.	-	x	ID=Alyr_00007451;Parent=XLOC_004219
scaffold_1	Phytozome_v1.0	exon	9804945	9805473	.	-	x	ID=Alyr_00007451.1;Parent=Alyr_00007451
scaffold_1	Phytozome_v1.0	lncRNA	9892091	9892590	.	-	x	ID=Alyr_00007479;Parent=XLOC_004234
scaffold_1	Phytozome_v1.0	exon	9892091	9892590	.	-	x	ID=Alyr_00007479.1;Parent=Alyr_00007479
scaffold_1	Phytozome_v1.0	lncRNA	10077194	10078430	.	-	u	ID=Alyr_00007511;Parent=XLOC_004251
scaffold_1	Phytozome_v1.0	exon	10077194	10078430	.	-	u	ID=Alyr_00007511.1;Parent=Alyr_00007511
scaffold_1	Phytozome_v1.0	lncRNA	10087777	10089997	.	-	x	ID=Alyr_00007512;Parent=XLOC_004252
scaffold_1	Phytozome_v1.0	exon	10087777	10089997	.	-	x	ID=Alyr_00007512.1;Parent=Alyr_00007512
scaffold_1	Phytozome_v1.0	lncRNA	10144893	10145678	.	-	x	ID=Alyr_00007521;Parent=XLOC_004259
scaffold_1	Phytozome_v1.0	exon	10144893	10145678	.	-	x	ID=Alyr_00007521.1;Parent=Alyr_00007521
scaffold_1	Phytozome_v1.0	lncRNA	10167726	10168643	.	-	x	ID=Alyr_00007528;Parent=XLOC_004261
scaffold_1	Phytozome_v1.0	exon	10167726	10168643	.	-	x	ID=Alyr_00007528.1;Parent=Alyr_00007528
scaffold_1	Phytozome_v1.0	lncRNA	10403359	10403957	.	-	x	ID=Alyr_00007586;Parent=XLOC_004291
scaffold_1	Phytozome_v1.0	exon	10403359	10403957	.	-	x	ID=Alyr_00007586.1;Parent=Alyr_00007586
scaffold_1	Phytozome_v1.0	lncRNA	10616628	10617124	.	-	u	ID=Alyr_00007633;Parent=XLOC_004321
scaffold_1	Phytozome_v1.0	exon	10616628	10617124	.	-	u	ID=Alyr_00007633.1;Parent=Alyr_00007633
scaffold_1	Phytozome_v1.0	lncRNA	10617240	10617898	.	-	u	ID=Alyr_00007634;Parent=XLOC_004322
scaffold_1	Phytozome_v1.0	exon	10617240	10617898	.	-	u	ID=Alyr_00007634.1;Parent=Alyr_00007634
scaffold_1	Phytozome_v1.0	lncRNA	10676992	10677609	.	-	u	ID=Alyr_00007652;Parent=XLOC_004334
scaffold_1	Phytozome_v1.0	exon	10676992	10677609	.	-	u	ID=Alyr_00007652.1;Parent=Alyr_00007652
scaffold_1	Phytozome_v1.0	lncRNA	10689547	10689843	.	-	u	ID=Alyr_00007653;Parent=XLOC_004335
scaffold_1	Phytozome_v1.0	exon	10689547	10689843	.	-	u	ID=Alyr_00007653.1;Parent=Alyr_00007653
scaffold_1	Phytozome_v1.0	lncRNA	10770601	10770854	.	-	u	ID=Alyr_00007675;Parent=XLOC_004347
scaffold_1	Phytozome_v1.0	exon	10770601	10770854	.	-	u	ID=Alyr_00007675.1;Parent=Alyr_00007675
scaffold_1	Phytozome_v1.0	lncRNA	10815827	10817228	.	-	x	ID=Alyr_00007684;Parent=XLOC_004355
scaffold_1	Phytozome_v1.0	exon	10815827	10817228	.	-	x	ID=Alyr_00007684.1;Parent=Alyr_00007684
scaffold_1	Phytozome_v1.0	lncRNA	11018299	11020336	.	-	u	ID=Alyr_00007739;Parent=XLOC_004376
scaffold_1	Phytozome_v1.0	exon	11018299	11020336	.	-	u	ID=Alyr_00007739.1;Parent=Alyr_00007739
scaffold_1	Phytozome_v1.0	lncRNA	11428881	11430666	.	-	u	ID=Alyr_00007805;Parent=XLOC_004418
scaffold_1	Phytozome_v1.0	exon	11428881	11430274	.	-	u	ID=Alyr_00007805.1;Parent=Alyr_00007805
scaffold_1	Phytozome_v1.0	exon	11430370	11430666	.	-	u	ID=Alyr_00007805.2;Parent=Alyr_00007805
scaffold_1	Phytozome_v1.0	lncRNA	11508174	11508658	.	-	u	ID=Alyr_00007821;Parent=XLOC_004424
scaffold_1	Phytozome_v1.0	exon	11508174	11508436	.	-	u	ID=Alyr_00007821.1;Parent=Alyr_00007821
scaffold_1	Phytozome_v1.0	exon	11508542	11508658	.	-	u	ID=Alyr_00007821.2;Parent=Alyr_00007821
scaffold_1	Phytozome_v1.0	lncRNA	11550305	11552152	.	-	x	ID=Alyr_00007825;Parent=XLOC_004427
scaffold_1	Phytozome_v1.0	exon	11550305	11552152	.	-	x	ID=Alyr_00007825.1;Parent=Alyr_00007825
scaffold_1	Phytozome_v1.0	lncRNA	11588728	11590170	.	-	u	ID=Alyr_00007833;Parent=XLOC_004431
scaffold_1	Phytozome_v1.0	exon	11588728	11588995	.	-	u	ID=Alyr_00007833.1;Parent=Alyr_00007833
scaffold_1	Phytozome_v1.0	exon	11589082	11589470	.	-	u	ID=Alyr_00007833.2;Parent=Alyr_00007833
scaffold_1	Phytozome_v1.0	exon	11589789	11590170	.	-	u	ID=Alyr_00007833.3;Parent=Alyr_00007833
scaffold_1	Phytozome_v1.0	lncRNA	11588728	11590195	.	-	u	ID=Alyr_00007834;Parent=XLOC_004431
scaffold_1	Phytozome_v1.0	exon	11588728	11588995	.	-	u	ID=Alyr_00007834.1;Parent=Alyr_00007834
scaffold_1	Phytozome_v1.0	exon	11589082	11589172	.	-	u	ID=Alyr_00007834.2;Parent=Alyr_00007834
scaffold_1	Phytozome_v1.0	exon	11589789	11590195	.	-	u	ID=Alyr_00007834.3;Parent=Alyr_00007834
scaffold_1	Phytozome_v1.0	lncRNA	11615715	11617047	.	-	x	ID=Alyr_00007843;Parent=XLOC_004436
scaffold_1	Phytozome_v1.0	exon	11615715	11617047	.	-	x	ID=Alyr_00007843.1;Parent=Alyr_00007843
scaffold_1	Phytozome_v1.0	lncRNA	11970804	11971053	.	-	u	ID=Alyr_00007906;Parent=XLOC_004473
scaffold_1	Phytozome_v1.0	exon	11970804	11971053	.	-	u	ID=Alyr_00007906.1;Parent=Alyr_00007906
scaffold_1	Phytozome_v1.0	lncRNA	11971728	11972380	.	-	u	ID=Alyr_00007907;Parent=XLOC_004474
scaffold_1	Phytozome_v1.0	exon	11971728	11972380	.	-	u	ID=Alyr_00007907.1;Parent=Alyr_00007907
scaffold_1	Phytozome_v1.0	lncRNA	12017413	12017989	.	-	x	ID=Alyr_00007923;Parent=XLOC_004480
scaffold_1	Phytozome_v1.0	exon	12017413	12017989	.	-	x	ID=Alyr_00007923.1;Parent=Alyr_00007923
scaffold_1	Phytozome_v1.0	lncRNA	12049325	12049566	.	-	u	ID=Alyr_00007944;Parent=XLOC_004486
scaffold_1	Phytozome_v1.0	exon	12049325	12049566	.	-	u	ID=Alyr_00007944.1;Parent=Alyr_00007944
scaffold_1	Phytozome_v1.0	lncRNA	12228797	12229665	.	-	u	ID=Alyr_00007980;Parent=XLOC_004504
scaffold_1	Phytozome_v1.0	exon	12228797	12229665	.	-	u	ID=Alyr_00007980.1;Parent=Alyr_00007980
scaffold_1	Phytozome_v1.0	lncRNA	12248701	12252199	.	-	x	ID=Alyr_00007988;Parent=XLOC_004508
scaffold_1	Phytozome_v1.0	exon	12248701	12250394	.	-	x	ID=Alyr_00007988.1;Parent=Alyr_00007988
scaffold_1	Phytozome_v1.0	exon	12250471	12250552	.	-	x	ID=Alyr_00007988.2;Parent=Alyr_00007988
scaffold_1	Phytozome_v1.0	exon	12250667	12251053	.	-	x	ID=Alyr_00007988.3;Parent=Alyr_00007988
scaffold_1	Phytozome_v1.0	exon	12251350	12251400	.	-	x	ID=Alyr_00007988.4;Parent=Alyr_00007988
scaffold_1	Phytozome_v1.0	exon	12251541	12251627	.	-	x	ID=Alyr_00007988.5;Parent=Alyr_00007988
scaffold_1	Phytozome_v1.0	exon	12251736	12251854	.	-	x	ID=Alyr_00007988.6;Parent=Alyr_00007988
scaffold_1	Phytozome_v1.0	exon	12252095	12252199	.	-	x	ID=Alyr_00007988.7;Parent=Alyr_00007988
scaffold_1	Phytozome_v1.0	lncRNA	12248701	12252431	.	-	x	ID=Alyr_00007989;Parent=XLOC_004508
scaffold_1	Phytozome_v1.0	exon	12248701	12248917	.	-	x	ID=Alyr_00007989.1;Parent=Alyr_00007989
scaffold_1	Phytozome_v1.0	exon	12248991	12249098	.	-	x	ID=Alyr_00007989.2;Parent=Alyr_00007989
scaffold_1	Phytozome_v1.0	exon	12249307	12249418	.	-	x	ID=Alyr_00007989.3;Parent=Alyr_00007989
scaffold_1	Phytozome_v1.0	exon	12250248	12250394	.	-	x	ID=Alyr_00007989.4;Parent=Alyr_00007989
scaffold_1	Phytozome_v1.0	exon	12250471	12250552	.	-	x	ID=Alyr_00007989.5;Parent=Alyr_00007989
scaffold_1	Phytozome_v1.0	exon	12250667	12251053	.	-	x	ID=Alyr_00007989.6;Parent=Alyr_00007989
scaffold_1	Phytozome_v1.0	exon	12251350	12251400	.	-	x	ID=Alyr_00007989.7;Parent=Alyr_00007989
scaffold_1	Phytozome_v1.0	exon	12251541	12251627	.	-	x	ID=Alyr_00007989.8;Parent=Alyr_00007989
scaffold_1	Phytozome_v1.0	exon	12251736	12251854	.	-	x	ID=Alyr_00007989.9;Parent=Alyr_00007989
scaffold_1	Phytozome_v1.0	exon	12252095	12252431	.	-	x	ID=Alyr_00007989.10;Parent=Alyr_00007989
scaffold_1	Phytozome_v1.0	lncRNA	12254390	12255064	.	-	u	ID=Alyr_00007990;Parent=XLOC_004509
scaffold_1	Phytozome_v1.0	exon	12254390	12255064	.	-	u	ID=Alyr_00007990.1;Parent=Alyr_00007990
scaffold_1	Phytozome_v1.0	lncRNA	12396694	12397374	.	-	u	ID=Alyr_00008015;Parent=XLOC_004524
scaffold_1	Phytozome_v1.0	exon	12396694	12397374	.	-	u	ID=Alyr_00008015.1;Parent=Alyr_00008015
scaffold_1	Phytozome_v1.0	lncRNA	12468026	12470053	.	-	u	ID=Alyr_00008038;Parent=XLOC_004536
scaffold_1	Phytozome_v1.0	exon	12468026	12468252	.	-	u	ID=Alyr_00008038.1;Parent=Alyr_00008038
scaffold_1	Phytozome_v1.0	exon	12469933	12470053	.	-	u	ID=Alyr_00008038.2;Parent=Alyr_00008038
scaffold_1	Phytozome_v1.0	lncRNA	12543319	12544225	.	-	u	ID=Alyr_00008050;Parent=XLOC_004543
scaffold_1	Phytozome_v1.0	exon	12543319	12544225	.	-	u	ID=Alyr_00008050.1;Parent=Alyr_00008050
scaffold_1	Phytozome_v1.0	lncRNA	12666738	12666979	.	-	u	ID=Alyr_00008083;Parent=XLOC_004556
scaffold_1	Phytozome_v1.0	exon	12666738	12666979	.	-	u	ID=Alyr_00008083.1;Parent=Alyr_00008083
scaffold_1	Phytozome_v1.0	lncRNA	12669358	12670248	.	-	u	ID=Alyr_00008085;Parent=XLOC_004558
scaffold_1	Phytozome_v1.0	exon	12669358	12670248	.	-	u	ID=Alyr_00008085.1;Parent=Alyr_00008085
scaffold_1	Phytozome_v1.0	lncRNA	12691677	12692841	.	-	x	ID=Alyr_00008088;Parent=XLOC_004561
scaffold_1	Phytozome_v1.0	exon	12691677	12692841	.	-	x	ID=Alyr_00008088.1;Parent=Alyr_00008088
scaffold_1	Phytozome_v1.0	lncRNA	12706284	12706754	.	-	u	ID=Alyr_00008098;Parent=XLOC_004564
scaffold_1	Phytozome_v1.0	exon	12706284	12706754	.	-	u	ID=Alyr_00008098.1;Parent=Alyr_00008098
scaffold_1	Phytozome_v1.0	lncRNA	12707586	12709902	.	-	u	ID=Alyr_00008099;Parent=XLOC_004565
scaffold_1	Phytozome_v1.0	exon	12707586	12707660	.	-	u	ID=Alyr_00008099.1;Parent=Alyr_00008099
scaffold_1	Phytozome_v1.0	exon	12708198	12708265	.	-	u	ID=Alyr_00008099.2;Parent=Alyr_00008099
scaffold_1	Phytozome_v1.0	exon	12708592	12708719	.	-	u	ID=Alyr_00008099.3;Parent=Alyr_00008099
scaffold_1	Phytozome_v1.0	exon	12709115	12709214	.	-	u	ID=Alyr_00008099.4;Parent=Alyr_00008099
scaffold_1	Phytozome_v1.0	exon	12709481	12709902	.	-	u	ID=Alyr_00008099.5;Parent=Alyr_00008099
scaffold_1	Phytozome_v1.0	lncRNA	12707586	12709933	.	-	u	ID=Alyr_00008100;Parent=XLOC_004565
scaffold_1	Phytozome_v1.0	exon	12707586	12707660	.	-	u	ID=Alyr_00008100.1;Parent=Alyr_00008100
scaffold_1	Phytozome_v1.0	exon	12708198	12708265	.	-	u	ID=Alyr_00008100.2;Parent=Alyr_00008100
scaffold_1	Phytozome_v1.0	exon	12708592	12708692	.	-	u	ID=Alyr_00008100.3;Parent=Alyr_00008100
scaffold_1	Phytozome_v1.0	exon	12709115	12709214	.	-	u	ID=Alyr_00008100.4;Parent=Alyr_00008100
scaffold_1	Phytozome_v1.0	exon	12709481	12709933	.	-	u	ID=Alyr_00008100.5;Parent=Alyr_00008100
scaffold_1	Phytozome_v1.0	lncRNA	12707586	12709933	.	-	u	ID=Alyr_00008101;Parent=XLOC_004565
scaffold_1	Phytozome_v1.0	exon	12707586	12707660	.	-	u	ID=Alyr_00008101.1;Parent=Alyr_00008101
scaffold_1	Phytozome_v1.0	exon	12708198	12708265	.	-	u	ID=Alyr_00008101.2;Parent=Alyr_00008101
scaffold_1	Phytozome_v1.0	exon	12708592	12708686	.	-	u	ID=Alyr_00008101.3;Parent=Alyr_00008101
scaffold_1	Phytozome_v1.0	exon	12709115	12709214	.	-	u	ID=Alyr_00008101.4;Parent=Alyr_00008101
scaffold_1	Phytozome_v1.0	exon	12709481	12709933	.	-	u	ID=Alyr_00008101.5;Parent=Alyr_00008101
scaffold_1	Phytozome_v1.0	lncRNA	12710143	12716277	.	-	x	ID=Alyr_00008102;Parent=XLOC_004566
scaffold_1	Phytozome_v1.0	exon	12710143	12711341	.	-	x	ID=Alyr_00008102.1;Parent=Alyr_00008102
scaffold_1	Phytozome_v1.0	exon	12711916	12711995	.	-	x	ID=Alyr_00008102.2;Parent=Alyr_00008102
scaffold_1	Phytozome_v1.0	exon	12713581	12713644	.	-	x	ID=Alyr_00008102.3;Parent=Alyr_00008102
scaffold_1	Phytozome_v1.0	exon	12713978	12714065	.	-	x	ID=Alyr_00008102.4;Parent=Alyr_00008102
scaffold_1	Phytozome_v1.0	exon	12714733	12714800	.	-	x	ID=Alyr_00008102.5;Parent=Alyr_00008102
scaffold_1	Phytozome_v1.0	exon	12715134	12715231	.	-	x	ID=Alyr_00008102.6;Parent=Alyr_00008102
scaffold_1	Phytozome_v1.0	exon	12716013	12716277	.	-	x	ID=Alyr_00008102.7;Parent=Alyr_00008102
scaffold_1	Phytozome_v1.0	lncRNA	12718545	12721062	.	-	u	ID=Alyr_00008106;Parent=XLOC_004566
scaffold_1	Phytozome_v1.0	exon	12718545	12718887	.	-	u	ID=Alyr_00008106.1;Parent=Alyr_00008106
scaffold_1	Phytozome_v1.0	exon	12718982	12719216	.	-	u	ID=Alyr_00008106.2;Parent=Alyr_00008106
scaffold_1	Phytozome_v1.0	exon	12719591	12719674	.	-	u	ID=Alyr_00008106.3;Parent=Alyr_00008106
scaffold_1	Phytozome_v1.0	exon	12721043	12721062	.	-	u	ID=Alyr_00008106.4;Parent=Alyr_00008106
scaffold_1	Phytozome_v1.0	lncRNA	12925933	12927241	.	-	u	ID=Alyr_00008131;Parent=XLOC_004584
scaffold_1	Phytozome_v1.0	exon	12925933	12926096	.	-	u	ID=Alyr_00008131.1;Parent=Alyr_00008131
scaffold_1	Phytozome_v1.0	exon	12926284	12926398	.	-	u	ID=Alyr_00008131.2;Parent=Alyr_00008131
scaffold_1	Phytozome_v1.0	exon	12926470	12926841	.	-	u	ID=Alyr_00008131.3;Parent=Alyr_00008131
scaffold_1	Phytozome_v1.0	exon	12926947	12927241	.	-	u	ID=Alyr_00008131.4;Parent=Alyr_00008131
scaffold_1	Phytozome_v1.0	lncRNA	12928263	12930312	.	-	u	ID=Alyr_00008132;Parent=XLOC_004585
scaffold_1	Phytozome_v1.0	exon	12928263	12928800	.	-	u	ID=Alyr_00008132.1;Parent=Alyr_00008132
scaffold_1	Phytozome_v1.0	exon	12930243	12930312	.	-	u	ID=Alyr_00008132.2;Parent=Alyr_00008132
scaffold_1	Phytozome_v1.0	lncRNA	12962369	12962806	.	-	u	ID=Alyr_00008136;Parent=XLOC_004588
scaffold_1	Phytozome_v1.0	exon	12962369	12962806	.	-	u	ID=Alyr_00008136.1;Parent=Alyr_00008136
scaffold_1	Phytozome_v1.0	lncRNA	14139724	14139951	.	-	u	ID=Alyr_00008347;Parent=XLOC_004697
scaffold_1	Phytozome_v1.0	exon	14139724	14139951	.	-	u	ID=Alyr_00008347.1;Parent=Alyr_00008347
scaffold_1	Phytozome_v1.0	lncRNA	14240276	14240756	.	-	u	ID=Alyr_00008350;Parent=XLOC_004700
scaffold_1	Phytozome_v1.0	exon	14240276	14240756	.	-	u	ID=Alyr_00008350.1;Parent=Alyr_00008350
scaffold_1	Phytozome_v1.0	lncRNA	14761980	14762445	.	-	x	ID=Alyr_00008427;Parent=XLOC_004741
scaffold_1	Phytozome_v1.0	exon	14761980	14762445	.	-	x	ID=Alyr_00008427.1;Parent=Alyr_00008427
scaffold_1	Phytozome_v1.0	lncRNA	14952354	14953042	.	-	u	ID=Alyr_00008457;Parent=XLOC_004759
scaffold_1	Phytozome_v1.0	exon	14952354	14953042	.	-	u	ID=Alyr_00008457.1;Parent=Alyr_00008457
scaffold_1	Phytozome_v1.0	lncRNA	15071576	15072817	.	-	x	ID=Alyr_00008462;Parent=XLOC_004764
scaffold_1	Phytozome_v1.0	exon	15071576	15072817	.	-	x	ID=Alyr_00008462.1;Parent=Alyr_00008462
scaffold_1	Phytozome_v1.0	lncRNA	15111842	15112412	.	-	u	ID=Alyr_00008470;Parent=XLOC_004766
scaffold_1	Phytozome_v1.0	exon	15111842	15112412	.	-	u	ID=Alyr_00008470.1;Parent=Alyr_00008470
scaffold_1	Phytozome_v1.0	lncRNA	15185569	15188805	.	-	u	ID=Alyr_00008484;Parent=XLOC_004775
scaffold_1	Phytozome_v1.0	exon	15185569	15188805	.	-	u	ID=Alyr_00008484.1;Parent=Alyr_00008484
scaffold_1	Phytozome_v1.0	lncRNA	15272013	15273236	.	-	u	ID=Alyr_00008496;Parent=XLOC_004783
scaffold_1	Phytozome_v1.0	exon	15272013	15273236	.	-	u	ID=Alyr_00008496.1;Parent=Alyr_00008496
scaffold_1	Phytozome_v1.0	lncRNA	15345250	15345758	.	-	u	ID=Alyr_00008498;Parent=XLOC_004785
scaffold_1	Phytozome_v1.0	exon	15345250	15345758	.	-	u	ID=Alyr_00008498.1;Parent=Alyr_00008498
scaffold_1	Phytozome_v1.0	lncRNA	15390551	15391045	.	-	u	ID=Alyr_00008505;Parent=XLOC_004789
scaffold_1	Phytozome_v1.0	exon	15390551	15391045	.	-	u	ID=Alyr_00008505.1;Parent=Alyr_00008505
scaffold_1	Phytozome_v1.0	lncRNA	15484380	15484790	.	-	u	ID=Alyr_00008531;Parent=XLOC_004802
scaffold_1	Phytozome_v1.0	exon	15484380	15484790	.	-	u	ID=Alyr_00008531.1;Parent=Alyr_00008531
scaffold_1	Phytozome_v1.0	lncRNA	16009518	16009725	.	-	u	ID=Alyr_00008593;Parent=XLOC_004846
scaffold_1	Phytozome_v1.0	exon	16009518	16009725	.	-	u	ID=Alyr_00008593.1;Parent=Alyr_00008593
scaffold_1	Phytozome_v1.0	lncRNA	16204375	16205169	.	-	u	ID=Alyr_00008606;Parent=XLOC_004857
scaffold_1	Phytozome_v1.0	exon	16204375	16205169	.	-	u	ID=Alyr_00008606.1;Parent=Alyr_00008606
scaffold_1	Phytozome_v1.0	lncRNA	16207127	16207716	.	-	u	ID=Alyr_00008607;Parent=XLOC_004858
scaffold_1	Phytozome_v1.0	exon	16207127	16207716	.	-	u	ID=Alyr_00008607.1;Parent=Alyr_00008607
scaffold_1	Phytozome_v1.0	lncRNA	16419389	16420535	.	-	u	ID=Alyr_00008626;Parent=XLOC_004869
scaffold_1	Phytozome_v1.0	exon	16419389	16419513	.	-	u	ID=Alyr_00008626.1;Parent=Alyr_00008626
scaffold_1	Phytozome_v1.0	exon	16419670	16419708	.	-	u	ID=Alyr_00008626.2;Parent=Alyr_00008626
scaffold_1	Phytozome_v1.0	exon	16420118	16420202	.	-	u	ID=Alyr_00008626.3;Parent=Alyr_00008626
scaffold_1	Phytozome_v1.0	exon	16420303	16420535	.	-	u	ID=Alyr_00008626.4;Parent=Alyr_00008626
scaffold_1	Phytozome_v1.0	lncRNA	16489803	16490295	.	-	u	ID=Alyr_00008627;Parent=XLOC_004870
scaffold_1	Phytozome_v1.0	exon	16489803	16490295	.	-	u	ID=Alyr_00008627.1;Parent=Alyr_00008627
scaffold_1	Phytozome_v1.0	lncRNA	16546826	16547947	.	-	x	ID=Alyr_00008628;Parent=XLOC_004871
scaffold_1	Phytozome_v1.0	exon	16546826	16547947	.	-	x	ID=Alyr_00008628.1;Parent=Alyr_00008628
scaffold_1	Phytozome_v1.0	lncRNA	16716599	16717237	.	-	x	ID=Alyr_00008655;Parent=XLOC_004886
scaffold_1	Phytozome_v1.0	exon	16716599	16717237	.	-	x	ID=Alyr_00008655.1;Parent=Alyr_00008655
scaffold_1	Phytozome_v1.0	lncRNA	16748028	16748323	.	-	x	ID=Alyr_00008659;Parent=XLOC_004888
scaffold_1	Phytozome_v1.0	exon	16748028	16748323	.	-	x	ID=Alyr_00008659.1;Parent=Alyr_00008659
scaffold_1	Phytozome_v1.0	lncRNA	16833761	16834016	.	-	u	ID=Alyr_00008674;Parent=XLOC_004895
scaffold_1	Phytozome_v1.0	exon	16833761	16834016	.	-	u	ID=Alyr_00008674.1;Parent=Alyr_00008674
scaffold_1	Phytozome_v1.0	lncRNA	16968242	16968724	.	-	u	ID=Alyr_00008681;Parent=XLOC_004901
scaffold_1	Phytozome_v1.0	exon	16968242	16968724	.	-	u	ID=Alyr_00008681.1;Parent=Alyr_00008681
scaffold_1	Phytozome_v1.0	lncRNA	17066182	17066721	.	-	x	ID=Alyr_00008692;Parent=XLOC_004910
scaffold_1	Phytozome_v1.0	exon	17066182	17066457	.	-	x	ID=Alyr_00008692.1;Parent=Alyr_00008692
scaffold_1	Phytozome_v1.0	exon	17066583	17066721	.	-	x	ID=Alyr_00008692.2;Parent=Alyr_00008692
scaffold_1	Phytozome_v1.0	lncRNA	17078380	17079552	.	-	u	ID=Alyr_00008693;Parent=XLOC_004911
scaffold_1	Phytozome_v1.0	exon	17078380	17078586	.	-	u	ID=Alyr_00008693.1;Parent=Alyr_00008693
scaffold_1	Phytozome_v1.0	exon	17078682	17079552	.	-	u	ID=Alyr_00008693.2;Parent=Alyr_00008693
scaffold_1	Phytozome_v1.0	lncRNA	17078380	17080915	.	-	u	ID=Alyr_00008694;Parent=XLOC_004911
scaffold_1	Phytozome_v1.0	exon	17078380	17078586	.	-	u	ID=Alyr_00008694.1;Parent=Alyr_00008694
scaffold_1	Phytozome_v1.0	exon	17080655	17080703	.	-	u	ID=Alyr_00008694.2;Parent=Alyr_00008694
scaffold_1	Phytozome_v1.0	exon	17080837	17080915	.	-	u	ID=Alyr_00008694.3;Parent=Alyr_00008694
scaffold_1	Phytozome_v1.0	lncRNA	17078380	17081159	.	-	u	ID=Alyr_00008695;Parent=XLOC_004911
scaffold_1	Phytozome_v1.0	exon	17078380	17078586	.	-	u	ID=Alyr_00008695.1;Parent=Alyr_00008695
scaffold_1	Phytozome_v1.0	exon	17081009	17081159	.	-	u	ID=Alyr_00008695.2;Parent=Alyr_00008695
scaffold_1	Phytozome_v1.0	lncRNA	17080133	17080655	.	-	u	ID=Alyr_00008696;Parent=XLOC_004911
scaffold_1	Phytozome_v1.0	exon	17080133	17080655	.	-	u	ID=Alyr_00008696.1;Parent=Alyr_00008696
scaffold_1	Phytozome_v1.0	lncRNA	17114238	17115396	.	-	x	ID=Alyr_00008698;Parent=XLOC_004913
scaffold_1	Phytozome_v1.0	exon	17114238	17115396	.	-	x	ID=Alyr_00008698.1;Parent=Alyr_00008698
scaffold_1	Phytozome_v1.0	lncRNA	17197985	17198306	.	-	u	ID=Alyr_00008705;Parent=XLOC_004919
scaffold_1	Phytozome_v1.0	exon	17197985	17198306	.	-	u	ID=Alyr_00008705.1;Parent=Alyr_00008705
scaffold_1	Phytozome_v1.0	lncRNA	17273462	17273855	.	-	u	ID=Alyr_00008711;Parent=XLOC_004925
scaffold_1	Phytozome_v1.0	exon	17273462	17273855	.	-	u	ID=Alyr_00008711.1;Parent=Alyr_00008711
scaffold_1	Phytozome_v1.0	lncRNA	17659479	17659917	.	-	u	ID=Alyr_00008749;Parent=XLOC_004956
scaffold_1	Phytozome_v1.0	exon	17659479	17659917	.	-	u	ID=Alyr_00008749.1;Parent=Alyr_00008749
scaffold_1	Phytozome_v1.0	lncRNA	17681422	17681940	.	-	u	ID=Alyr_00008752;Parent=XLOC_004958
scaffold_1	Phytozome_v1.0	exon	17681422	17681940	.	-	u	ID=Alyr_00008752.1;Parent=Alyr_00008752
scaffold_1	Phytozome_v1.0	lncRNA	17748229	17748483	.	-	u	ID=Alyr_00008760;Parent=XLOC_004963
scaffold_1	Phytozome_v1.0	exon	17748229	17748483	.	-	u	ID=Alyr_00008760.1;Parent=Alyr_00008760
scaffold_1	Phytozome_v1.0	lncRNA	17851815	17852111	.	-	u	ID=Alyr_00008772;Parent=XLOC_004969
scaffold_1	Phytozome_v1.0	exon	17851815	17852111	.	-	u	ID=Alyr_00008772.1;Parent=Alyr_00008772
scaffold_1	Phytozome_v1.0	lncRNA	18071565	18072988	.	-	u	ID=Alyr_00008785;Parent=XLOC_004978
scaffold_1	Phytozome_v1.0	exon	18071565	18071957	.	-	u	ID=Alyr_00008785.1;Parent=Alyr_00008785
scaffold_1	Phytozome_v1.0	exon	18072073	18072227	.	-	u	ID=Alyr_00008785.2;Parent=Alyr_00008785
scaffold_1	Phytozome_v1.0	exon	18072663	18072988	.	-	u	ID=Alyr_00008785.3;Parent=Alyr_00008785
scaffold_1	Phytozome_v1.0	lncRNA	18071565	18073003	.	-	u	ID=Alyr_00008786;Parent=XLOC_004978
scaffold_1	Phytozome_v1.0	exon	18071565	18071957	.	-	u	ID=Alyr_00008786.1;Parent=Alyr_00008786
scaffold_1	Phytozome_v1.0	exon	18072073	18073003	.	-	u	ID=Alyr_00008786.2;Parent=Alyr_00008786
scaffold_1	Phytozome_v1.0	lncRNA	18088549	18088910	.	-	u	ID=Alyr_00008787;Parent=XLOC_004979
scaffold_1	Phytozome_v1.0	exon	18088549	18088910	.	-	u	ID=Alyr_00008787.1;Parent=Alyr_00008787
scaffold_1	Phytozome_v1.0	lncRNA	18089404	18090133	.	-	u	ID=Alyr_00008788;Parent=XLOC_004980
scaffold_1	Phytozome_v1.0	exon	18089404	18090133	.	-	u	ID=Alyr_00008788.1;Parent=Alyr_00008788
scaffold_1	Phytozome_v1.0	lncRNA	18408156	18408451	.	-	u	ID=Alyr_00008797;Parent=XLOC_004987
scaffold_1	Phytozome_v1.0	exon	18408156	18408451	.	-	u	ID=Alyr_00008797.1;Parent=Alyr_00008797
scaffold_1	Phytozome_v1.0	lncRNA	18506202	18506901	.	-	u	ID=Alyr_00008799;Parent=XLOC_004989
scaffold_1	Phytozome_v1.0	exon	18506202	18506901	.	-	u	ID=Alyr_00008799.1;Parent=Alyr_00008799
scaffold_1	Phytozome_v1.0	lncRNA	21806017	21806619	.	-	u	ID=Alyr_00008819;Parent=XLOC_005002
scaffold_1	Phytozome_v1.0	exon	21806017	21806313	.	-	u	ID=Alyr_00008819.1;Parent=Alyr_00008819
scaffold_1	Phytozome_v1.0	exon	21806435	21806619	.	-	u	ID=Alyr_00008819.2;Parent=Alyr_00008819
scaffold_1	Phytozome_v1.0	lncRNA	22207261	22207606	.	-	u	ID=Alyr_00008859;Parent=XLOC_005029
scaffold_1	Phytozome_v1.0	exon	22207261	22207606	.	-	u	ID=Alyr_00008859.1;Parent=Alyr_00008859
scaffold_1	Phytozome_v1.0	lncRNA	22542027	22547290	.	-	x	ID=Alyr_00008888;Parent=XLOC_005049
scaffold_1	Phytozome_v1.0	exon	22542027	22544933	.	-	x	ID=Alyr_00008888.1;Parent=Alyr_00008888
scaffold_1	Phytozome_v1.0	exon	22545236	22547290	.	-	x	ID=Alyr_00008888.2;Parent=Alyr_00008888
scaffold_1	Phytozome_v1.0	lncRNA	22542027	22548901	.	-	x	ID=Alyr_00008889;Parent=XLOC_005049
scaffold_1	Phytozome_v1.0	exon	22542027	22545381	.	-	x	ID=Alyr_00008889.1;Parent=Alyr_00008889
scaffold_1	Phytozome_v1.0	exon	22545501	22548901	.	-	x	ID=Alyr_00008889.2;Parent=Alyr_00008889
scaffold_1	Phytozome_v1.0	lncRNA	22719108	22720520	.	-	u	ID=Alyr_00008910;Parent=XLOC_005062
scaffold_1	Phytozome_v1.0	exon	22719108	22719985	.	-	u	ID=Alyr_00008910.1;Parent=Alyr_00008910
scaffold_1	Phytozome_v1.0	exon	22720111	22720520	.	-	u	ID=Alyr_00008910.2;Parent=Alyr_00008910
scaffold_1	Phytozome_v1.0	lncRNA	22851675	22852527	.	-	u	ID=Alyr_00008924;Parent=XLOC_005071
scaffold_1	Phytozome_v1.0	exon	22851675	22852527	.	-	u	ID=Alyr_00008924.1;Parent=Alyr_00008924
scaffold_1	Phytozome_v1.0	lncRNA	22871671	22873015	.	-	x	ID=Alyr_00008927;Parent=XLOC_005074
scaffold_1	Phytozome_v1.0	exon	22871671	22871978	.	-	x	ID=Alyr_00008927.1;Parent=Alyr_00008927
scaffold_1	Phytozome_v1.0	exon	22872959	22873015	.	-	x	ID=Alyr_00008927.2;Parent=Alyr_00008927
scaffold_1	Phytozome_v1.0	lncRNA	22872263	22872498	.	-	u	ID=Alyr_00008928;Parent=XLOC_005075
scaffold_1	Phytozome_v1.0	exon	22872263	22872498	.	-	u	ID=Alyr_00008928.1;Parent=Alyr_00008928
scaffold_1	Phytozome_v1.0	lncRNA	22872709	22873020	.	-	u	ID=Alyr_00008929;Parent=XLOC_005074
scaffold_1	Phytozome_v1.0	exon	22872709	22873020	.	-	u	ID=Alyr_00008929.1;Parent=Alyr_00008929
scaffold_1	Phytozome_v1.0	lncRNA	22873191	22874546	.	-	u	ID=Alyr_00008930;Parent=XLOC_005076
scaffold_1	Phytozome_v1.0	exon	22873191	22873223	.	-	u	ID=Alyr_00008930.1;Parent=Alyr_00008930
scaffold_1	Phytozome_v1.0	exon	22873645	22873721	.	-	u	ID=Alyr_00008930.2;Parent=Alyr_00008930
scaffold_1	Phytozome_v1.0	exon	22874188	22874278	.	-	u	ID=Alyr_00008930.3;Parent=Alyr_00008930
scaffold_1	Phytozome_v1.0	exon	22874365	22874546	.	-	u	ID=Alyr_00008930.4;Parent=Alyr_00008930
scaffold_1	Phytozome_v1.0	lncRNA	22888384	22889052	.	-	u	ID=Alyr_00008931;Parent=XLOC_005077
scaffold_1	Phytozome_v1.0	exon	22888384	22888789	.	-	u	ID=Alyr_00008931.1;Parent=Alyr_00008931
scaffold_1	Phytozome_v1.0	exon	22888911	22889052	.	-	u	ID=Alyr_00008931.2;Parent=Alyr_00008931
scaffold_1	Phytozome_v1.0	lncRNA	22964893	22965789	.	-	x	ID=Alyr_00008945;Parent=XLOC_005083
scaffold_1	Phytozome_v1.0	exon	22964893	22965789	.	-	x	ID=Alyr_00008945.1;Parent=Alyr_00008945
scaffold_1	Phytozome_v1.0	lncRNA	23076288	23076818	.	-	x	ID=Alyr_00008954;Parent=XLOC_005090
scaffold_1	Phytozome_v1.0	exon	23076288	23076818	.	-	x	ID=Alyr_00008954.1;Parent=Alyr_00008954
scaffold_1	Phytozome_v1.0	lncRNA	23197697	23198362	.	-	u	ID=Alyr_00008975;Parent=XLOC_005098
scaffold_1	Phytozome_v1.0	exon	23197697	23198159	.	-	u	ID=Alyr_00008975.1;Parent=Alyr_00008975
scaffold_1	Phytozome_v1.0	exon	23198245	23198362	.	-	u	ID=Alyr_00008975.2;Parent=Alyr_00008975
scaffold_1	Phytozome_v1.0	lncRNA	23197697	23198362	.	-	u	ID=Alyr_00008976;Parent=XLOC_005098
scaffold_1	Phytozome_v1.0	exon	23197697	23198124	.	-	u	ID=Alyr_00008976.1;Parent=Alyr_00008976
scaffold_1	Phytozome_v1.0	exon	23198245	23198362	.	-	u	ID=Alyr_00008976.2;Parent=Alyr_00008976
scaffold_1	Phytozome_v1.0	lncRNA	23230760	23231220	.	-	u	ID=Alyr_00008982;Parent=XLOC_005100
scaffold_1	Phytozome_v1.0	exon	23230760	23231080	.	-	u	ID=Alyr_00008982.1;Parent=Alyr_00008982
scaffold_1	Phytozome_v1.0	exon	23231161	23231220	.	-	u	ID=Alyr_00008982.2;Parent=Alyr_00008982
scaffold_1	Phytozome_v1.0	lncRNA	23233213	23234047	.	-	u	ID=Alyr_00008983;Parent=XLOC_005101
scaffold_1	Phytozome_v1.0	exon	23233213	23233317	.	-	u	ID=Alyr_00008983.1;Parent=Alyr_00008983
scaffold_1	Phytozome_v1.0	exon	23233755	23234047	.	-	u	ID=Alyr_00008983.2;Parent=Alyr_00008983
scaffold_1	Phytozome_v1.0	lncRNA	23348364	23349127	.	-	u	ID=Alyr_00009008;Parent=XLOC_005113
scaffold_1	Phytozome_v1.0	exon	23348364	23349127	.	-	u	ID=Alyr_00009008.1;Parent=Alyr_00009008
scaffold_1	Phytozome_v1.0	lncRNA	23349266	23349888	.	-	u	ID=Alyr_00009009;Parent=XLOC_005114
scaffold_1	Phytozome_v1.0	exon	23349266	23349888	.	-	u	ID=Alyr_00009009.1;Parent=Alyr_00009009
scaffold_1	Phytozome_v1.0	lncRNA	23351089	23351811	.	-	u	ID=Alyr_00009010;Parent=XLOC_005115
scaffold_1	Phytozome_v1.0	exon	23351089	23351811	.	-	u	ID=Alyr_00009010.1;Parent=Alyr_00009010
scaffold_1	Phytozome_v1.0	lncRNA	23356238	23356651	.	-	u	ID=Alyr_00009013;Parent=XLOC_005118
scaffold_1	Phytozome_v1.0	exon	23356238	23356651	.	-	u	ID=Alyr_00009013.1;Parent=Alyr_00009013
scaffold_1	Phytozome_v1.0	lncRNA	23429197	23429799	.	-	u	ID=Alyr_00009018;Parent=XLOC_005121
scaffold_1	Phytozome_v1.0	exon	23429197	23429799	.	-	u	ID=Alyr_00009018.1;Parent=Alyr_00009018
scaffold_1	Phytozome_v1.0	lncRNA	23654293	23654535	.	-	u	ID=Alyr_00009048;Parent=XLOC_005140
scaffold_1	Phytozome_v1.0	exon	23654293	23654535	.	-	u	ID=Alyr_00009048.1;Parent=Alyr_00009048
scaffold_1	Phytozome_v1.0	lncRNA	23784966	23785186	.	-	u	ID=Alyr_00009060;Parent=XLOC_005148
scaffold_1	Phytozome_v1.0	exon	23784966	23785186	.	-	u	ID=Alyr_00009060.1;Parent=Alyr_00009060
scaffold_1	Phytozome_v1.0	lncRNA	23815936	23816751	.	-	u	ID=Alyr_00009061;Parent=XLOC_005149
scaffold_1	Phytozome_v1.0	exon	23815936	23816751	.	-	u	ID=Alyr_00009061.1;Parent=Alyr_00009061
scaffold_1	Phytozome_v1.0	lncRNA	24095511	24096440	.	-	u	ID=Alyr_00009089;Parent=XLOC_005169
scaffold_1	Phytozome_v1.0	exon	24095511	24096440	.	-	u	ID=Alyr_00009089.1;Parent=Alyr_00009089
scaffold_1	Phytozome_v1.0	lncRNA	24111479	24112895	.	-	u	ID=Alyr_00009090;Parent=XLOC_005170
scaffold_1	Phytozome_v1.0	exon	24111479	24112895	.	-	u	ID=Alyr_00009090.1;Parent=Alyr_00009090
scaffold_1	Phytozome_v1.0	lncRNA	24135715	24136063	.	-	u	ID=Alyr_00009099;Parent=XLOC_005174
scaffold_1	Phytozome_v1.0	exon	24135715	24136063	.	-	u	ID=Alyr_00009099.1;Parent=Alyr_00009099
scaffold_1	Phytozome_v1.0	lncRNA	24136393	24137104	.	-	u	ID=Alyr_00009100;Parent=XLOC_005175
scaffold_1	Phytozome_v1.0	exon	24136393	24137104	.	-	u	ID=Alyr_00009100.1;Parent=Alyr_00009100
scaffold_1	Phytozome_v1.0	lncRNA	24183822	24184073	.	-	u	ID=Alyr_00009104;Parent=XLOC_005179
scaffold_1	Phytozome_v1.0	exon	24183822	24184073	.	-	u	ID=Alyr_00009104.1;Parent=Alyr_00009104
scaffold_1	Phytozome_v1.0	lncRNA	24185787	24186591	.	-	u	ID=Alyr_00009106;Parent=XLOC_005181
scaffold_1	Phytozome_v1.0	exon	24185787	24186591	.	-	u	ID=Alyr_00009106.1;Parent=Alyr_00009106
scaffold_1	Phytozome_v1.0	lncRNA	24246769	24247075	.	-	u	ID=Alyr_00009110;Parent=XLOC_005185
scaffold_1	Phytozome_v1.0	exon	24246769	24247075	.	-	u	ID=Alyr_00009110.1;Parent=Alyr_00009110
scaffold_1	Phytozome_v1.0	lncRNA	24534405	24535277	.	-	x	ID=Alyr_00009161;Parent=XLOC_005210
scaffold_1	Phytozome_v1.0	exon	24534405	24535277	.	-	x	ID=Alyr_00009161.1;Parent=Alyr_00009161
scaffold_1	Phytozome_v1.0	lncRNA	24613113	24613592	.	-	x	ID=Alyr_00009182;Parent=XLOC_005220
scaffold_1	Phytozome_v1.0	exon	24613113	24613592	.	-	x	ID=Alyr_00009182.1;Parent=Alyr_00009182
scaffold_1	Phytozome_v1.0	lncRNA	24701646	24701991	.	-	u	ID=Alyr_00009196;Parent=XLOC_005226
scaffold_1	Phytozome_v1.0	exon	24701646	24701991	.	-	u	ID=Alyr_00009196.1;Parent=Alyr_00009196
scaffold_1	Phytozome_v1.0	lncRNA	24867005	24867500	.	-	u	ID=Alyr_00009218;Parent=XLOC_005241
scaffold_1	Phytozome_v1.0	exon	24867005	24867500	.	-	u	ID=Alyr_00009218.1;Parent=Alyr_00009218
scaffold_1	Phytozome_v1.0	lncRNA	24993703	24994049	.	-	x	ID=Alyr_00009236;Parent=XLOC_005256
scaffold_1	Phytozome_v1.0	exon	24993703	24994049	.	-	x	ID=Alyr_00009236.1;Parent=Alyr_00009236
scaffold_1	Phytozome_v1.0	lncRNA	25046436	25047482	.	-	u	ID=Alyr_00009242;Parent=XLOC_005261
scaffold_1	Phytozome_v1.0	exon	25046436	25046879	.	-	u	ID=Alyr_00009242.1;Parent=Alyr_00009242
scaffold_1	Phytozome_v1.0	exon	25046963	25047039	.	-	u	ID=Alyr_00009242.2;Parent=Alyr_00009242
scaffold_1	Phytozome_v1.0	exon	25047174	25047482	.	-	u	ID=Alyr_00009242.3;Parent=Alyr_00009242
scaffold_1	Phytozome_v1.0	lncRNA	25046436	25047482	.	-	u	ID=Alyr_00009243;Parent=XLOC_005261
scaffold_1	Phytozome_v1.0	exon	25046436	25046893	.	-	u	ID=Alyr_00009243.1;Parent=Alyr_00009243
scaffold_1	Phytozome_v1.0	exon	25046963	25047039	.	-	u	ID=Alyr_00009243.2;Parent=Alyr_00009243
scaffold_1	Phytozome_v1.0	exon	25047174	25047482	.	-	u	ID=Alyr_00009243.3;Parent=Alyr_00009243
scaffold_1	Phytozome_v1.0	lncRNA	25169105	25171900	.	-	x	ID=Alyr_00009262;Parent=XLOC_005274
scaffold_1	Phytozome_v1.0	exon	25169105	25169568	.	-	x	ID=Alyr_00009262.1;Parent=Alyr_00009262
scaffold_1	Phytozome_v1.0	exon	25169648	25169917	.	-	x	ID=Alyr_00009262.2;Parent=Alyr_00009262
scaffold_1	Phytozome_v1.0	exon	25171112	25171159	.	-	x	ID=Alyr_00009262.3;Parent=Alyr_00009262
scaffold_1	Phytozome_v1.0	exon	25171863	25171900	.	-	x	ID=Alyr_00009262.4;Parent=Alyr_00009262
scaffold_1	Phytozome_v1.0	lncRNA	25183155	25194723	.	-	x	ID=Alyr_00009264;Parent=XLOC_005275
scaffold_1	Phytozome_v1.0	exon	25183155	25184065	.	-	x	ID=Alyr_00009264.1;Parent=Alyr_00009264
scaffold_1	Phytozome_v1.0	exon	25193338	25193604	.	-	x	ID=Alyr_00009264.2;Parent=Alyr_00009264
scaffold_1	Phytozome_v1.0	exon	25193689	25193958	.	-	x	ID=Alyr_00009264.3;Parent=Alyr_00009264
scaffold_1	Phytozome_v1.0	exon	25194137	25194723	.	-	x	ID=Alyr_00009264.4;Parent=Alyr_00009264
scaffold_1	Phytozome_v1.0	lncRNA	25183155	25198312	.	-	x	ID=Alyr_00009265;Parent=XLOC_005275
scaffold_1	Phytozome_v1.0	exon	25183155	25184065	.	-	x	ID=Alyr_00009265.1;Parent=Alyr_00009265
scaffold_1	Phytozome_v1.0	exon	25193338	25193604	.	-	x	ID=Alyr_00009265.2;Parent=Alyr_00009265
scaffold_1	Phytozome_v1.0	exon	25193689	25193958	.	-	x	ID=Alyr_00009265.3;Parent=Alyr_00009265
scaffold_1	Phytozome_v1.0	exon	25198277	25198312	.	-	x	ID=Alyr_00009265.4;Parent=Alyr_00009265
scaffold_1	Phytozome_v1.0	lncRNA	25195631	25196137	.	-	u	ID=Alyr_00009266;Parent=XLOC_005276
scaffold_1	Phytozome_v1.0	exon	25195631	25196137	.	-	u	ID=Alyr_00009266.1;Parent=Alyr_00009266
scaffold_1	Phytozome_v1.0	lncRNA	25196504	25196859	.	-	x	ID=Alyr_00009267;Parent=XLOC_005277
scaffold_1	Phytozome_v1.0	exon	25196504	25196859	.	-	x	ID=Alyr_00009267.1;Parent=Alyr_00009267
scaffold_1	Phytozome_v1.0	lncRNA	25197449	25198168	.	-	u	ID=Alyr_00009268;Parent=XLOC_005278
scaffold_1	Phytozome_v1.0	exon	25197449	25198168	.	-	u	ID=Alyr_00009268.1;Parent=Alyr_00009268
scaffold_1	Phytozome_v1.0	lncRNA	25211934	25212157	.	-	u	ID=Alyr_00009270;Parent=XLOC_005280
scaffold_1	Phytozome_v1.0	exon	25211934	25212157	.	-	u	ID=Alyr_00009270.1;Parent=Alyr_00009270
scaffold_1	Phytozome_v1.0	lncRNA	25509754	25528599	.	-	x	ID=Alyr_00009295;Parent=XLOC_005298
scaffold_1	Phytozome_v1.0	exon	25509754	25509807	.	-	x	ID=Alyr_00009295.1;Parent=Alyr_00009295
scaffold_1	Phytozome_v1.0	exon	25528390	25528599	.	-	x	ID=Alyr_00009295.2;Parent=Alyr_00009295
scaffold_1	Phytozome_v1.0	lncRNA	25552865	25553363	.	-	u	ID=Alyr_00009298;Parent=XLOC_005301
scaffold_1	Phytozome_v1.0	exon	25552865	25553363	.	-	u	ID=Alyr_00009298.1;Parent=Alyr_00009298
scaffold_1	Phytozome_v1.0	lncRNA	25582231	25583228	.	-	u	ID=Alyr_00009303;Parent=XLOC_005306
scaffold_1	Phytozome_v1.0	exon	25582231	25582433	.	-	u	ID=Alyr_00009303.1;Parent=Alyr_00009303
scaffold_1	Phytozome_v1.0	exon	25582529	25582662	.	-	u	ID=Alyr_00009303.2;Parent=Alyr_00009303
scaffold_1	Phytozome_v1.0	exon	25582799	25583228	.	-	u	ID=Alyr_00009303.3;Parent=Alyr_00009303
scaffold_1	Phytozome_v1.0	lncRNA	25582231	25583263	.	-	u	ID=Alyr_00009304;Parent=XLOC_005306
scaffold_1	Phytozome_v1.0	exon	25582231	25582411	.	-	u	ID=Alyr_00009304.1;Parent=Alyr_00009304
scaffold_1	Phytozome_v1.0	exon	25582529	25583263	.	-	u	ID=Alyr_00009304.2;Parent=Alyr_00009304
scaffold_1	Phytozome_v1.0	lncRNA	25582231	25583263	.	-	u	ID=Alyr_00009305;Parent=XLOC_005306
scaffold_1	Phytozome_v1.0	exon	25582231	25582414	.	-	u	ID=Alyr_00009305.1;Parent=Alyr_00009305
scaffold_1	Phytozome_v1.0	exon	25582529	25582662	.	-	u	ID=Alyr_00009305.2;Parent=Alyr_00009305
scaffold_1	Phytozome_v1.0	exon	25582799	25583263	.	-	u	ID=Alyr_00009305.3;Parent=Alyr_00009305
scaffold_1	Phytozome_v1.0	lncRNA	25582231	25583263	.	-	u	ID=Alyr_00009306;Parent=XLOC_005306
scaffold_1	Phytozome_v1.0	exon	25582231	25582414	.	-	u	ID=Alyr_00009306.1;Parent=Alyr_00009306
scaffold_1	Phytozome_v1.0	exon	25582601	25582662	.	-	u	ID=Alyr_00009306.2;Parent=Alyr_00009306
scaffold_1	Phytozome_v1.0	exon	25582799	25583263	.	-	u	ID=Alyr_00009306.3;Parent=Alyr_00009306
scaffold_1	Phytozome_v1.0	lncRNA	25662991	25663482	.	-	u	ID=Alyr_00009314;Parent=XLOC_005313
scaffold_1	Phytozome_v1.0	exon	25662991	25663482	.	-	u	ID=Alyr_00009314.1;Parent=Alyr_00009314
scaffold_1	Phytozome_v1.0	lncRNA	25826961	25827300	.	-	u	ID=Alyr_00009350;Parent=XLOC_005335
scaffold_1	Phytozome_v1.0	exon	25826961	25827300	.	-	u	ID=Alyr_00009350.1;Parent=Alyr_00009350
scaffold_1	Phytozome_v1.0	lncRNA	25827770	25829106	.	-	u	ID=Alyr_00009351;Parent=XLOC_005336
scaffold_1	Phytozome_v1.0	exon	25827770	25829106	.	-	u	ID=Alyr_00009351.1;Parent=Alyr_00009351
scaffold_1	Phytozome_v1.0	lncRNA	25829434	25829844	.	-	u	ID=Alyr_00009352;Parent=XLOC_005337
scaffold_1	Phytozome_v1.0	exon	25829434	25829844	.	-	u	ID=Alyr_00009352.1;Parent=Alyr_00009352
scaffold_1	Phytozome_v1.0	lncRNA	25938798	25939467	.	-	u	ID=Alyr_00009366;Parent=XLOC_005346
scaffold_1	Phytozome_v1.0	exon	25938798	25939189	.	-	u	ID=Alyr_00009366.1;Parent=Alyr_00009366
scaffold_1	Phytozome_v1.0	exon	25939355	25939467	.	-	u	ID=Alyr_00009366.2;Parent=Alyr_00009366
scaffold_1	Phytozome_v1.0	lncRNA	26070219	26070932	.	-	u	ID=Alyr_00009385;Parent=XLOC_005356
scaffold_1	Phytozome_v1.0	exon	26070219	26070932	.	-	u	ID=Alyr_00009385.1;Parent=Alyr_00009385
scaffold_1	Phytozome_v1.0	lncRNA	26077239	26078297	.	-	u	ID=Alyr_00009386;Parent=XLOC_005357
scaffold_1	Phytozome_v1.0	exon	26077239	26078297	.	-	u	ID=Alyr_00009386.1;Parent=Alyr_00009386
scaffold_1	Phytozome_v1.0	lncRNA	26644235	26645142	.	-	u	ID=Alyr_00009486;Parent=XLOC_005410
scaffold_1	Phytozome_v1.0	exon	26644235	26644593	.	-	u	ID=Alyr_00009486.1;Parent=Alyr_00009486
scaffold_1	Phytozome_v1.0	exon	26644919	26644991	.	-	u	ID=Alyr_00009486.2;Parent=Alyr_00009486
scaffold_1	Phytozome_v1.0	exon	26645114	26645142	.	-	u	ID=Alyr_00009486.3;Parent=Alyr_00009486
scaffold_1	Phytozome_v1.0	lncRNA	26676154	26677288	.	-	u	ID=Alyr_00009499;Parent=XLOC_005416
scaffold_1	Phytozome_v1.0	exon	26676154	26677288	.	-	u	ID=Alyr_00009499.1;Parent=Alyr_00009499
scaffold_1	Phytozome_v1.0	lncRNA	26960259	26962405	.	-	u	ID=Alyr_00009520;Parent=XLOC_005434
scaffold_1	Phytozome_v1.0	exon	26960259	26962405	.	-	u	ID=Alyr_00009520.1;Parent=Alyr_00009520
scaffold_1	Phytozome_v1.0	lncRNA	27090357	27091306	.	-	x	ID=Alyr_00009535;Parent=XLOC_005447
scaffold_1	Phytozome_v1.0	exon	27090357	27091306	.	-	x	ID=Alyr_00009535.1;Parent=Alyr_00009535
scaffold_1	Phytozome_v1.0	lncRNA	27115246	27116905	.	-	x	ID=Alyr_00009544;Parent=XLOC_005452
scaffold_1	Phytozome_v1.0	exon	27115246	27116905	.	-	x	ID=Alyr_00009544.1;Parent=Alyr_00009544
scaffold_1	Phytozome_v1.0	lncRNA	27151479	27152049	.	-	u	ID=Alyr_00009548;Parent=XLOC_005456
scaffold_1	Phytozome_v1.0	exon	27151479	27152049	.	-	u	ID=Alyr_00009548.1;Parent=Alyr_00009548
scaffold_1	Phytozome_v1.0	lncRNA	27155593	27156125	.	-	u	ID=Alyr_00009549;Parent=XLOC_005457
scaffold_1	Phytozome_v1.0	exon	27155593	27156125	.	-	u	ID=Alyr_00009549.1;Parent=Alyr_00009549
scaffold_1	Phytozome_v1.0	lncRNA	27190394	27190980	.	-	u	ID=Alyr_00009558;Parent=XLOC_005462
scaffold_1	Phytozome_v1.0	exon	27190394	27190980	.	-	u	ID=Alyr_00009558.1;Parent=Alyr_00009558
scaffold_1	Phytozome_v1.0	lncRNA	27929963	27930495	.	-	u	ID=Alyr_00009684;Parent=XLOC_005522
scaffold_1	Phytozome_v1.0	exon	27929963	27930495	.	-	u	ID=Alyr_00009684.1;Parent=Alyr_00009684
scaffold_1	Phytozome_v1.0	lncRNA	28093003	28093474	.	-	x	ID=Alyr_00009726;Parent=XLOC_005544
scaffold_1	Phytozome_v1.0	exon	28093003	28093474	.	-	x	ID=Alyr_00009726.1;Parent=Alyr_00009726
scaffold_1	Phytozome_v1.0	lncRNA	28118693	28119617	.	-	u	ID=Alyr_00009728;Parent=XLOC_005546
scaffold_1	Phytozome_v1.0	exon	28118693	28119617	.	-	u	ID=Alyr_00009728.1;Parent=Alyr_00009728
scaffold_1	Phytozome_v1.0	lncRNA	28131717	28132195	.	-	u	ID=Alyr_00009729;Parent=XLOC_005547
scaffold_1	Phytozome_v1.0	exon	28131717	28132195	.	-	u	ID=Alyr_00009729.1;Parent=Alyr_00009729
scaffold_1	Phytozome_v1.0	lncRNA	28198620	28199292	.	-	u	ID=Alyr_00009740;Parent=XLOC_005558
scaffold_1	Phytozome_v1.0	exon	28198620	28199292	.	-	u	ID=Alyr_00009740.1;Parent=Alyr_00009740
scaffold_1	Phytozome_v1.0	lncRNA	28302248	28309411	.	-	u	ID=Alyr_00009767;Parent=XLOC_005573
scaffold_1	Phytozome_v1.0	exon	28302248	28302393	.	-	u	ID=Alyr_00009767.1;Parent=Alyr_00009767
scaffold_1	Phytozome_v1.0	exon	28307386	28307466	.	-	u	ID=Alyr_00009767.2;Parent=Alyr_00009767
scaffold_1	Phytozome_v1.0	exon	28307568	28308139	.	-	u	ID=Alyr_00009767.3;Parent=Alyr_00009767
scaffold_1	Phytozome_v1.0	exon	28308324	28308492	.	-	u	ID=Alyr_00009767.4;Parent=Alyr_00009767
scaffold_1	Phytozome_v1.0	exon	28308899	28308942	.	-	u	ID=Alyr_00009767.5;Parent=Alyr_00009767
scaffold_1	Phytozome_v1.0	exon	28309020	28309083	.	-	u	ID=Alyr_00009767.6;Parent=Alyr_00009767
scaffold_1	Phytozome_v1.0	exon	28309240	28309411	.	-	u	ID=Alyr_00009767.7;Parent=Alyr_00009767
scaffold_1	Phytozome_v1.0	lncRNA	28304318	28306749	.	-	u	ID=Alyr_00009768;Parent=XLOC_005574
scaffold_1	Phytozome_v1.0	exon	28304318	28306749	.	-	u	ID=Alyr_00009768.1;Parent=Alyr_00009768
scaffold_1	Phytozome_v1.0	lncRNA	28307101	28309404	.	-	u	ID=Alyr_00009770;Parent=XLOC_005573
scaffold_1	Phytozome_v1.0	exon	28307101	28307466	.	-	u	ID=Alyr_00009770.1;Parent=Alyr_00009770
scaffold_1	Phytozome_v1.0	exon	28307568	28308051	.	-	u	ID=Alyr_00009770.2;Parent=Alyr_00009770
scaffold_1	Phytozome_v1.0	exon	28308236	28308942	.	-	u	ID=Alyr_00009770.3;Parent=Alyr_00009770
scaffold_1	Phytozome_v1.0	exon	28309020	28309083	.	-	u	ID=Alyr_00009770.4;Parent=Alyr_00009770
scaffold_1	Phytozome_v1.0	exon	28309240	28309404	.	-	u	ID=Alyr_00009770.5;Parent=Alyr_00009770
scaffold_1	Phytozome_v1.0	lncRNA	28307784	28309411	.	-	u	ID=Alyr_00009771;Parent=XLOC_005573
scaffold_1	Phytozome_v1.0	exon	28307784	28308139	.	-	u	ID=Alyr_00009771.1;Parent=Alyr_00009771
scaffold_1	Phytozome_v1.0	exon	28308324	28308942	.	-	u	ID=Alyr_00009771.2;Parent=Alyr_00009771
scaffold_1	Phytozome_v1.0	exon	28309020	28309083	.	-	u	ID=Alyr_00009771.3;Parent=Alyr_00009771
scaffold_1	Phytozome_v1.0	exon	28309240	28309411	.	-	u	ID=Alyr_00009771.4;Parent=Alyr_00009771
scaffold_1	Phytozome_v1.0	lncRNA	28314668	28315644	.	-	u	ID=Alyr_00009772;Parent=XLOC_005575
scaffold_1	Phytozome_v1.0	exon	28314668	28315644	.	-	u	ID=Alyr_00009772.1;Parent=Alyr_00009772
scaffold_1	Phytozome_v1.0	lncRNA	28336512	28336711	.	-	u	ID=Alyr_00009773;Parent=XLOC_005576
scaffold_1	Phytozome_v1.0	exon	28336512	28336711	.	-	u	ID=Alyr_00009773.1;Parent=Alyr_00009773
scaffold_1	Phytozome_v1.0	lncRNA	28360361	28361088	.	-	u	ID=Alyr_00009777;Parent=XLOC_005580
scaffold_1	Phytozome_v1.0	exon	28360361	28361088	.	-	u	ID=Alyr_00009777.1;Parent=Alyr_00009777
scaffold_1	Phytozome_v1.0	lncRNA	28622698	28622950	.	-	u	ID=Alyr_00009820;Parent=XLOC_005605
scaffold_1	Phytozome_v1.0	exon	28622698	28622950	.	-	u	ID=Alyr_00009820.1;Parent=Alyr_00009820
scaffold_1	Phytozome_v1.0	lncRNA	28875022	28876010	.	-	u	ID=Alyr_00009852;Parent=XLOC_005625
scaffold_1	Phytozome_v1.0	exon	28875022	28875082	.	-	u	ID=Alyr_00009852.1;Parent=Alyr_00009852
scaffold_1	Phytozome_v1.0	exon	28875186	28875313	.	-	u	ID=Alyr_00009852.2;Parent=Alyr_00009852
scaffold_1	Phytozome_v1.0	exon	28875907	28876010	.	-	u	ID=Alyr_00009852.3;Parent=Alyr_00009852
scaffold_1	Phytozome_v1.0	lncRNA	28913438	28914741	.	-	x	ID=Alyr_00009857;Parent=XLOC_005630
scaffold_1	Phytozome_v1.0	exon	28913438	28913531	.	-	x	ID=Alyr_00009857.1;Parent=Alyr_00009857
scaffold_1	Phytozome_v1.0	exon	28914295	28914741	.	-	x	ID=Alyr_00009857.2;Parent=Alyr_00009857
scaffold_1	Phytozome_v1.0	lncRNA	28995285	28995718	.	-	u	ID=Alyr_00009878;Parent=XLOC_005640
scaffold_1	Phytozome_v1.0	exon	28995285	28995718	.	-	u	ID=Alyr_00009878.1;Parent=Alyr_00009878
scaffold_1	Phytozome_v1.0	lncRNA	29029743	29030170	.	-	x	ID=Alyr_00009879;Parent=XLOC_005641
scaffold_1	Phytozome_v1.0	exon	29029743	29029924	.	-	x	ID=Alyr_00009879.1;Parent=Alyr_00009879
scaffold_1	Phytozome_v1.0	exon	29030129	29030170	.	-	x	ID=Alyr_00009879.2;Parent=Alyr_00009879
scaffold_1	Phytozome_v1.0	lncRNA	29366997	29367896	.	-	x	ID=Alyr_00009930;Parent=XLOC_005670
scaffold_1	Phytozome_v1.0	exon	29366997	29367896	.	-	x	ID=Alyr_00009930.1;Parent=Alyr_00009930
scaffold_1	Phytozome_v1.0	lncRNA	29387198	29388894	.	-	x	ID=Alyr_00009932;Parent=XLOC_005672
scaffold_1	Phytozome_v1.0	exon	29387198	29388894	.	-	x	ID=Alyr_00009932.1;Parent=Alyr_00009932
scaffold_1	Phytozome_v1.0	lncRNA	29578146	29578812	.	-	u	ID=Alyr_00009985;Parent=XLOC_005697
scaffold_1	Phytozome_v1.0	exon	29578146	29578812	.	-	u	ID=Alyr_00009985.1;Parent=Alyr_00009985
scaffold_1	Phytozome_v1.0	lncRNA	29733476	29733902	.	-	u	ID=Alyr_00010023;Parent=XLOC_005723
scaffold_1	Phytozome_v1.0	exon	29733476	29733902	.	-	u	ID=Alyr_00010023.1;Parent=Alyr_00010023
scaffold_1	Phytozome_v1.0	lncRNA	29738613	29739995	.	-	u	ID=Alyr_00010024;Parent=XLOC_005724
scaffold_1	Phytozome_v1.0	exon	29738613	29739995	.	-	u	ID=Alyr_00010024.1;Parent=Alyr_00010024
scaffold_1	Phytozome_v1.0	lncRNA	30254780	30257201	.	-	u	ID=Alyr_00010049;Parent=XLOC_005742
scaffold_1	Phytozome_v1.0	exon	30254780	30255424	.	-	u	ID=Alyr_00010049.1;Parent=Alyr_00010049
scaffold_1	Phytozome_v1.0	exon	30256640	30257201	.	-	u	ID=Alyr_00010049.2;Parent=Alyr_00010049
scaffold_1	Phytozome_v1.0	lncRNA	30255922	30257219	.	-	u	ID=Alyr_00010050;Parent=XLOC_005742
scaffold_1	Phytozome_v1.0	exon	30255922	30257219	.	-	u	ID=Alyr_00010050.1;Parent=Alyr_00010050
scaffold_1	Phytozome_v1.0	lncRNA	30354828	30355582	.	-	u	ID=Alyr_00010052;Parent=XLOC_005744
scaffold_1	Phytozome_v1.0	exon	30354828	30355582	.	-	u	ID=Alyr_00010052.1;Parent=Alyr_00010052
scaffold_1	Phytozome_v1.0	lncRNA	30356319	30356666	.	-	u	ID=Alyr_00010053;Parent=XLOC_005745
scaffold_1	Phytozome_v1.0	exon	30356319	30356666	.	-	u	ID=Alyr_00010053.1;Parent=Alyr_00010053
scaffold_1	Phytozome_v1.0	lncRNA	30357953	30358193	.	-	u	ID=Alyr_00010055;Parent=XLOC_005747
scaffold_1	Phytozome_v1.0	exon	30357953	30358193	.	-	u	ID=Alyr_00010055.1;Parent=Alyr_00010055
scaffold_1	Phytozome_v1.0	lncRNA	30358422	30358725	.	-	u	ID=Alyr_00010056;Parent=XLOC_005748
scaffold_1	Phytozome_v1.0	exon	30358422	30358725	.	-	u	ID=Alyr_00010056.1;Parent=Alyr_00010056
scaffold_1	Phytozome_v1.0	lncRNA	30647331	30647561	.	-	u	ID=Alyr_00010064;Parent=XLOC_005756
scaffold_1	Phytozome_v1.0	exon	30647331	30647561	.	-	u	ID=Alyr_00010064.1;Parent=Alyr_00010064
scaffold_1	Phytozome_v1.0	lncRNA	30647690	30648003	.	-	u	ID=Alyr_00010065;Parent=XLOC_005757
scaffold_1	Phytozome_v1.0	exon	30647690	30648003	.	-	u	ID=Alyr_00010065.1;Parent=Alyr_00010065
scaffold_1	Phytozome_v1.0	lncRNA	30651056	30651360	.	-	u	ID=Alyr_00010067;Parent=XLOC_005759
scaffold_1	Phytozome_v1.0	exon	30651056	30651360	.	-	u	ID=Alyr_00010067.1;Parent=Alyr_00010067
scaffold_1	Phytozome_v1.0	lncRNA	30660772	30661429	.	-	u	ID=Alyr_00010068;Parent=XLOC_005760
scaffold_1	Phytozome_v1.0	exon	30660772	30661429	.	-	u	ID=Alyr_00010068.1;Parent=Alyr_00010068
scaffold_1	Phytozome_v1.0	lncRNA	30699486	30700195	.	-	u	ID=Alyr_00010079;Parent=XLOC_005767
scaffold_1	Phytozome_v1.0	exon	30699486	30700195	.	-	u	ID=Alyr_00010079.1;Parent=Alyr_00010079
scaffold_1	Phytozome_v1.0	lncRNA	30700473	30701170	.	-	u	ID=Alyr_00010080;Parent=XLOC_005768
scaffold_1	Phytozome_v1.0	exon	30700473	30701170	.	-	u	ID=Alyr_00010080.1;Parent=Alyr_00010080
scaffold_1	Phytozome_v1.0	lncRNA	30701692	30702255	.	-	u	ID=Alyr_00010081;Parent=XLOC_005769
scaffold_1	Phytozome_v1.0	exon	30701692	30702255	.	-	u	ID=Alyr_00010081.1;Parent=Alyr_00010081
scaffold_1	Phytozome_v1.0	lncRNA	30704278	30704594	.	-	u	ID=Alyr_00010082;Parent=XLOC_005770
scaffold_1	Phytozome_v1.0	exon	30704278	30704594	.	-	u	ID=Alyr_00010082.1;Parent=Alyr_00010082
scaffold_1	Phytozome_v1.0	lncRNA	30733647	30735022	.	-	u	ID=Alyr_00010087;Parent=XLOC_005773
scaffold_1	Phytozome_v1.0	exon	30733647	30733927	.	-	u	ID=Alyr_00010087.1;Parent=Alyr_00010087
scaffold_1	Phytozome_v1.0	exon	30734259	30734394	.	-	u	ID=Alyr_00010087.2;Parent=Alyr_00010087
scaffold_1	Phytozome_v1.0	exon	30734493	30735022	.	-	u	ID=Alyr_00010087.3;Parent=Alyr_00010087
scaffold_1	Phytozome_v1.0	lncRNA	30733647	30735027	.	-	u	ID=Alyr_00010088;Parent=XLOC_005773
scaffold_1	Phytozome_v1.0	exon	30733647	30733931	.	-	u	ID=Alyr_00010088.1;Parent=Alyr_00010088
scaffold_1	Phytozome_v1.0	exon	30734259	30734394	.	-	u	ID=Alyr_00010088.2;Parent=Alyr_00010088
scaffold_1	Phytozome_v1.0	exon	30734493	30734589	.	-	u	ID=Alyr_00010088.3;Parent=Alyr_00010088
scaffold_1	Phytozome_v1.0	exon	30734784	30734903	.	-	u	ID=Alyr_00010088.4;Parent=Alyr_00010088
scaffold_1	Phytozome_v1.0	exon	30734987	30735027	.	-	u	ID=Alyr_00010088.5;Parent=Alyr_00010088
scaffold_1	Phytozome_v1.0	lncRNA	30771663	30772256	.	-	u	ID=Alyr_00010096;Parent=XLOC_005779
scaffold_1	Phytozome_v1.0	exon	30771663	30771944	.	-	u	ID=Alyr_00010096.1;Parent=Alyr_00010096
scaffold_1	Phytozome_v1.0	exon	30772068	30772256	.	-	u	ID=Alyr_00010096.2;Parent=Alyr_00010096
scaffold_1	Phytozome_v1.0	lncRNA	31075800	31076134	.	-	u	ID=Alyr_00010118;Parent=XLOC_005793
scaffold_1	Phytozome_v1.0	exon	31075800	31076134	.	-	u	ID=Alyr_00010118.1;Parent=Alyr_00010118
scaffold_1	Phytozome_v1.0	lncRNA	31367867	31368328	.	-	x	ID=Alyr_00010136;Parent=XLOC_005808
scaffold_1	Phytozome_v1.0	exon	31367867	31368328	.	-	x	ID=Alyr_00010136.1;Parent=Alyr_00010136
scaffold_1	Phytozome_v1.0	lncRNA	31417031	31417997	.	-	u	ID=Alyr_00010140;Parent=XLOC_005812
scaffold_1	Phytozome_v1.0	exon	31417031	31417997	.	-	u	ID=Alyr_00010140.1;Parent=Alyr_00010140
scaffold_1	Phytozome_v1.0	lncRNA	31441800	31442511	.	-	u	ID=Alyr_00010142;Parent=XLOC_005814
scaffold_1	Phytozome_v1.0	exon	31441800	31442142	.	-	u	ID=Alyr_00010142.1;Parent=Alyr_00010142
scaffold_1	Phytozome_v1.0	exon	31442328	31442511	.	-	u	ID=Alyr_00010142.2;Parent=Alyr_00010142
scaffold_1	Phytozome_v1.0	lncRNA	31444200	31445162	.	-	u	ID=Alyr_00010143;Parent=XLOC_005815
scaffold_1	Phytozome_v1.0	exon	31444200	31444366	.	-	u	ID=Alyr_00010143.1;Parent=Alyr_00010143
scaffold_1	Phytozome_v1.0	exon	31444469	31444559	.	-	u	ID=Alyr_00010143.2;Parent=Alyr_00010143
scaffold_1	Phytozome_v1.0	exon	31444639	31444736	.	-	u	ID=Alyr_00010143.3;Parent=Alyr_00010143
scaffold_1	Phytozome_v1.0	exon	31444840	31445162	.	-	u	ID=Alyr_00010143.4;Parent=Alyr_00010143
scaffold_1	Phytozome_v1.0	lncRNA	31508550	31508776	.	-	u	ID=Alyr_00010146;Parent=XLOC_005818
scaffold_1	Phytozome_v1.0	exon	31508550	31508776	.	-	u	ID=Alyr_00010146.1;Parent=Alyr_00010146
scaffold_1	Phytozome_v1.0	lncRNA	31632150	31633834	.	-	x	ID=Alyr_00010148;Parent=XLOC_005820
scaffold_1	Phytozome_v1.0	exon	31632150	31632231	.	-	x	ID=Alyr_00010148.1;Parent=Alyr_00010148
scaffold_1	Phytozome_v1.0	exon	31632715	31633364	.	-	x	ID=Alyr_00010148.2;Parent=Alyr_00010148
scaffold_1	Phytozome_v1.0	exon	31633573	31633834	.	-	x	ID=Alyr_00010148.3;Parent=Alyr_00010148
scaffold_1	Phytozome_v1.0	lncRNA	31871174	31871767	.	-	u	ID=Alyr_00010163;Parent=XLOC_005833
scaffold_1	Phytozome_v1.0	exon	31871174	31871349	.	-	u	ID=Alyr_00010163.1;Parent=Alyr_00010163
scaffold_1	Phytozome_v1.0	exon	31871417	31871506	.	-	u	ID=Alyr_00010163.2;Parent=Alyr_00010163
scaffold_1	Phytozome_v1.0	exon	31871584	31871767	.	-	u	ID=Alyr_00010163.3;Parent=Alyr_00010163
scaffold_1	Phytozome_v1.0	lncRNA	31872489	31873974	.	-	u	ID=Alyr_00010164;Parent=XLOC_005834
scaffold_1	Phytozome_v1.0	exon	31872489	31873186	.	-	u	ID=Alyr_00010164.1;Parent=Alyr_00010164
scaffold_1	Phytozome_v1.0	exon	31873317	31873356	.	-	u	ID=Alyr_00010164.2;Parent=Alyr_00010164
scaffold_1	Phytozome_v1.0	exon	31873444	31873470	.	-	u	ID=Alyr_00010164.3;Parent=Alyr_00010164
scaffold_1	Phytozome_v1.0	exon	31873567	31873974	.	-	u	ID=Alyr_00010164.4;Parent=Alyr_00010164
scaffold_1	Phytozome_v1.0	lncRNA	31872489	31874214	.	-	u	ID=Alyr_00010165;Parent=XLOC_005834
scaffold_1	Phytozome_v1.0	exon	31872489	31872937	.	-	u	ID=Alyr_00010165.1;Parent=Alyr_00010165
scaffold_1	Phytozome_v1.0	exon	31873076	31873186	.	-	u	ID=Alyr_00010165.2;Parent=Alyr_00010165
scaffold_1	Phytozome_v1.0	exon	31873328	31873356	.	-	u	ID=Alyr_00010165.3;Parent=Alyr_00010165
scaffold_1	Phytozome_v1.0	exon	31873444	31873470	.	-	u	ID=Alyr_00010165.4;Parent=Alyr_00010165
scaffold_1	Phytozome_v1.0	exon	31873567	31874214	.	-	u	ID=Alyr_00010165.5;Parent=Alyr_00010165
scaffold_1	Phytozome_v1.0	lncRNA	31979272	31979636	.	-	u	ID=Alyr_00010168;Parent=XLOC_005836
scaffold_1	Phytozome_v1.0	exon	31979272	31979636	.	-	u	ID=Alyr_00010168.1;Parent=Alyr_00010168
scaffold_1	Phytozome_v1.0	lncRNA	32265751	32267787	.	-	u	ID=Alyr_00010192;Parent=XLOC_005850
scaffold_1	Phytozome_v1.0	exon	32265751	32266635	.	-	u	ID=Alyr_00010192.1;Parent=Alyr_00010192
scaffold_1	Phytozome_v1.0	exon	32266760	32266879	.	-	u	ID=Alyr_00010192.2;Parent=Alyr_00010192
scaffold_1	Phytozome_v1.0	exon	32266973	32267013	.	-	u	ID=Alyr_00010192.3;Parent=Alyr_00010192
scaffold_1	Phytozome_v1.0	exon	32267605	32267787	.	-	u	ID=Alyr_00010192.4;Parent=Alyr_00010192
scaffold_1	Phytozome_v1.0	lncRNA	32529464	32529746	.	-	u	ID=Alyr_00010214;Parent=XLOC_005865
scaffold_1	Phytozome_v1.0	exon	32529464	32529746	.	-	u	ID=Alyr_00010214.1;Parent=Alyr_00010214
scaffold_1	Phytozome_v1.0	lncRNA	32553701	32554151	.	-	x	ID=Alyr_00010216;Parent=XLOC_005867
scaffold_1	Phytozome_v1.0	exon	32553701	32554151	.	-	x	ID=Alyr_00010216.1;Parent=Alyr_00010216
scaffold_1	Phytozome_v1.0	lncRNA	33075834	33076254	.	-	u	ID=Alyr_00010262;Parent=XLOC_005901
scaffold_1	Phytozome_v1.0	exon	33075834	33076254	.	-	u	ID=Alyr_00010262.1;Parent=Alyr_00010262
scaffold_10	Phytozome_v1.0	lncRNA	381523	382104	.	+	u	ID=Alyr_00010278;Parent=XLOC_005916
scaffold_10	Phytozome_v1.0	exon	381523	382104	.	+	u	ID=Alyr_00010278.1;Parent=Alyr_00010278
scaffold_10	Phytozome_v1.0	lncRNA	428929	429624	.	-	u	ID=Alyr_00010280;Parent=XLOC_005918
scaffold_10	Phytozome_v1.0	exon	428929	429624	.	-	u	ID=Alyr_00010280.1;Parent=Alyr_00010280
scaffold_1010	Phytozome_v1.0	lncRNA	150	423	.	+	u	ID=Alyr_00010285;Parent=XLOC_005923
scaffold_1010	Phytozome_v1.0	exon	150	423	.	+	u	ID=Alyr_00010285.1;Parent=Alyr_00010285
scaffold_1014	Phytozome_v1.0	lncRNA	50	1496	.	-	u	ID=Alyr_00010288;Parent=XLOC_005926
scaffold_1014	Phytozome_v1.0	exon	50	246	.	-	u	ID=Alyr_00010288.1;Parent=Alyr_00010288
scaffold_1014	Phytozome_v1.0	exon	558	1114	.	-	u	ID=Alyr_00010288.2;Parent=Alyr_00010288
scaffold_1014	Phytozome_v1.0	exon	1200	1245	.	-	u	ID=Alyr_00010288.3;Parent=Alyr_00010288
scaffold_1014	Phytozome_v1.0	exon	1475	1496	.	-	u	ID=Alyr_00010288.4;Parent=Alyr_00010288
scaffold_1014	Phytozome_v1.0	lncRNA	50	1497	.	-	u	ID=Alyr_00010289;Parent=XLOC_005926
scaffold_1014	Phytozome_v1.0	exon	50	246	.	-	u	ID=Alyr_00010289.1;Parent=Alyr_00010289
scaffold_1014	Phytozome_v1.0	exon	558	788	.	-	u	ID=Alyr_00010289.2;Parent=Alyr_00010289
scaffold_1014	Phytozome_v1.0	exon	1020	1114	.	-	u	ID=Alyr_00010289.3;Parent=Alyr_00010289
scaffold_1014	Phytozome_v1.0	exon	1200	1245	.	-	u	ID=Alyr_00010289.4;Parent=Alyr_00010289
scaffold_1014	Phytozome_v1.0	exon	1475	1497	.	-	u	ID=Alyr_00010289.5;Parent=Alyr_00010289
scaffold_1017	Phytozome_v1.0	lncRNA	3200	3499	.	+	u	ID=Alyr_00010291;Parent=XLOC_005928
scaffold_1017	Phytozome_v1.0	exon	3200	3499	.	+	u	ID=Alyr_00010291.1;Parent=Alyr_00010291
scaffold_1091	Phytozome_v1.0	lncRNA	994	1259	.	-	u	ID=Alyr_00010331;Parent=XLOC_005965
scaffold_1091	Phytozome_v1.0	exon	994	1259	.	-	u	ID=Alyr_00010331.1;Parent=Alyr_00010331
scaffold_11	Phytozome_v1.0	lncRNA	98507	98816	.	+	u	ID=Alyr_00010332;Parent=XLOC_005966
scaffold_11	Phytozome_v1.0	exon	98507	98816	.	+	u	ID=Alyr_00010332.1;Parent=Alyr_00010332
scaffold_11	Phytozome_v1.0	lncRNA	292572	293068	.	+	u	ID=Alyr_00010333;Parent=XLOC_005967
scaffold_11	Phytozome_v1.0	exon	292572	293068	.	+	u	ID=Alyr_00010333.1;Parent=Alyr_00010333
scaffold_11	Phytozome_v1.0	lncRNA	81509	81923	.	-	u	ID=Alyr_00010335;Parent=XLOC_005969
scaffold_11	Phytozome_v1.0	exon	81509	81923	.	-	u	ID=Alyr_00010335.1;Parent=Alyr_00010335
scaffold_112	Phytozome_v1.0	lncRNA	5011	5553	.	+	u	ID=Alyr_00010340;Parent=XLOC_005974
scaffold_112	Phytozome_v1.0	exon	5011	5553	.	+	u	ID=Alyr_00010340.1;Parent=Alyr_00010340
scaffold_117	Phytozome_v1.0	lncRNA	9111	9560	.	-	u	ID=Alyr_00010353;Parent=XLOC_005987
scaffold_117	Phytozome_v1.0	exon	9111	9560	.	-	u	ID=Alyr_00010353.1;Parent=Alyr_00010353
scaffold_121	Phytozome_v1.0	lncRNA	16548	17170	.	+	u	ID=Alyr_00010359;Parent=XLOC_005992
scaffold_121	Phytozome_v1.0	exon	16548	17170	.	+	u	ID=Alyr_00010359.1;Parent=Alyr_00010359
scaffold_128	Phytozome_v1.0	lncRNA	2803	3369	.	-	u	ID=Alyr_00010391;Parent=XLOC_006015
scaffold_128	Phytozome_v1.0	exon	2803	3369	.	-	u	ID=Alyr_00010391.1;Parent=Alyr_00010391
scaffold_128	Phytozome_v1.0	lncRNA	4864	5752	.	-	u	ID=Alyr_00010392;Parent=XLOC_006016
scaffold_128	Phytozome_v1.0	exon	4864	5752	.	-	u	ID=Alyr_00010392.1;Parent=Alyr_00010392
scaffold_128	Phytozome_v1.0	lncRNA	11264	12052	.	-	u	ID=Alyr_00010393;Parent=XLOC_006017
scaffold_128	Phytozome_v1.0	exon	11264	12052	.	-	u	ID=Alyr_00010393.1;Parent=Alyr_00010393
scaffold_128	Phytozome_v1.0	lncRNA	12763	13256	.	-	u	ID=Alyr_00010394;Parent=XLOC_006018
scaffold_128	Phytozome_v1.0	exon	12763	13256	.	-	u	ID=Alyr_00010394.1;Parent=Alyr_00010394
scaffold_138	Phytozome_v1.0	lncRNA	8816	9035	.	-	u	ID=Alyr_00010427;Parent=XLOC_006043
scaffold_138	Phytozome_v1.0	exon	8816	9035	.	-	u	ID=Alyr_00010427.1;Parent=Alyr_00010427
scaffold_14	Phytozome_v1.0	lncRNA	252865	253100	.	+	u	ID=Alyr_00010438;Parent=XLOC_006052
scaffold_14	Phytozome_v1.0	exon	252865	253100	.	+	u	ID=Alyr_00010438.1;Parent=Alyr_00010438
scaffold_141	Phytozome_v1.0	lncRNA	2686	3131	.	-	u	ID=Alyr_00010439;Parent=XLOC_006053
scaffold_141	Phytozome_v1.0	exon	2686	3131	.	-	u	ID=Alyr_00010439.1;Parent=Alyr_00010439
scaffold_144	Phytozome_v1.0	lncRNA	40945	41712	.	-	x	ID=Alyr_00010449;Parent=XLOC_006060
scaffold_144	Phytozome_v1.0	exon	40945	41712	.	-	x	ID=Alyr_00010449.1;Parent=Alyr_00010449
scaffold_146	Phytozome_v1.0	lncRNA	6391	6762	.	+	u	ID=Alyr_00010451;Parent=XLOC_006062
scaffold_146	Phytozome_v1.0	exon	6391	6762	.	+	u	ID=Alyr_00010451.1;Parent=Alyr_00010451
scaffold_146	Phytozome_v1.0	lncRNA	3005	7451	.	-	u	ID=Alyr_00010454;Parent=XLOC_006065
scaffold_146	Phytozome_v1.0	exon	3005	7451	.	-	u	ID=Alyr_00010454.1;Parent=Alyr_00010454
scaffold_15	Phytozome_v1.0	lncRNA	149999	151822	.	+	u	ID=Alyr_00010456;Parent=XLOC_006067
scaffold_15	Phytozome_v1.0	exon	149999	150205	.	+	u	ID=Alyr_00010456.1;Parent=Alyr_00010456
scaffold_15	Phytozome_v1.0	exon	150514	150951	.	+	u	ID=Alyr_00010456.2;Parent=Alyr_00010456
scaffold_15	Phytozome_v1.0	exon	151055	151822	.	+	u	ID=Alyr_00010456.3;Parent=Alyr_00010456
scaffold_16	Phytozome_v1.0	lncRNA	47932	48404	.	+	u	ID=Alyr_00010472;Parent=XLOC_006080
scaffold_16	Phytozome_v1.0	exon	47932	48404	.	+	u	ID=Alyr_00010472.1;Parent=Alyr_00010472
scaffold_16	Phytozome_v1.0	lncRNA	150823	151095	.	-	u	ID=Alyr_00010473;Parent=XLOC_006081
scaffold_16	Phytozome_v1.0	exon	150823	151095	.	-	u	ID=Alyr_00010473.1;Parent=Alyr_00010473
scaffold_164	Phytozome_v1.0	lncRNA	8639	9631	.	+	u	ID=Alyr_00010487;Parent=XLOC_006094
scaffold_164	Phytozome_v1.0	exon	8639	9631	.	+	u	ID=Alyr_00010487.1;Parent=Alyr_00010487
scaffold_165	Phytozome_v1.0	lncRNA	9304	9603	.	+	u	ID=Alyr_00010491;Parent=XLOC_006097
scaffold_165	Phytozome_v1.0	exon	9304	9603	.	+	u	ID=Alyr_00010491.1;Parent=Alyr_00010491
scaffold_173	Phytozome_v1.0	lncRNA	8017	8388	.	-	u	ID=Alyr_00010511;Parent=XLOC_006114
scaffold_173	Phytozome_v1.0	exon	8017	8388	.	-	u	ID=Alyr_00010511.1;Parent=Alyr_00010511
scaffold_18	Phytozome_v1.0	lncRNA	90028	90432	.	-	u	ID=Alyr_00010523;Parent=XLOC_006125
scaffold_18	Phytozome_v1.0	exon	90028	90432	.	-	u	ID=Alyr_00010523.1;Parent=Alyr_00010523
scaffold_18	Phytozome_v1.0	lncRNA	90608	91090	.	-	u	ID=Alyr_00010524;Parent=XLOC_006126
scaffold_18	Phytozome_v1.0	exon	90608	91090	.	-	u	ID=Alyr_00010524.1;Parent=Alyr_00010524
scaffold_18	Phytozome_v1.0	lncRNA	98202	98574	.	-	u	ID=Alyr_00010525;Parent=XLOC_006127
scaffold_18	Phytozome_v1.0	exon	98202	98574	.	-	u	ID=Alyr_00010525.1;Parent=Alyr_00010525
scaffold_184	Phytozome_v1.0	lncRNA	1	1322	.	+	u	ID=Alyr_00010536;Parent=XLOC_006135
scaffold_184	Phytozome_v1.0	exon	1	1322	.	+	u	ID=Alyr_00010536.1;Parent=Alyr_00010536
scaffold_19	Phytozome_v1.0	lncRNA	38548	39229	.	+	u	ID=Alyr_00010551;Parent=XLOC_006148
scaffold_19	Phytozome_v1.0	exon	38548	39229	.	+	u	ID=Alyr_00010551.1;Parent=Alyr_00010551
scaffold_199	Phytozome_v1.0	lncRNA	10902	11470	.	-	u	ID=Alyr_00010558;Parent=XLOC_006155
scaffold_199	Phytozome_v1.0	exon	10902	11470	.	-	u	ID=Alyr_00010558.1;Parent=Alyr_00010558
scaffold_2	Phytozome_v1.0	lncRNA	12121	12696	.	+	u	ID=Alyr_00010568;Parent=XLOC_006158
scaffold_2	Phytozome_v1.0	exon	12121	12696	.	+	u	ID=Alyr_00010568.1;Parent=Alyr_00010568
scaffold_2	Phytozome_v1.0	lncRNA	88244	88945	.	+	u	ID=Alyr_00010579;Parent=XLOC_006165
scaffold_2	Phytozome_v1.0	exon	88244	88945	.	+	u	ID=Alyr_00010579.1;Parent=Alyr_00010579
scaffold_2	Phytozome_v1.0	lncRNA	159715	160531	.	+	u	ID=Alyr_00010585;Parent=XLOC_006170
scaffold_2	Phytozome_v1.0	exon	159715	159942	.	+	u	ID=Alyr_00010585.1;Parent=Alyr_00010585
scaffold_2	Phytozome_v1.0	exon	160292	160531	.	+	u	ID=Alyr_00010585.2;Parent=Alyr_00010585
scaffold_2	Phytozome_v1.0	lncRNA	724126	724509	.	+	x	ID=Alyr_00010669;Parent=XLOC_006226
scaffold_2	Phytozome_v1.0	exon	724126	724509	.	+	x	ID=Alyr_00010669.1;Parent=Alyr_00010669
scaffold_2	Phytozome_v1.0	lncRNA	963150	965550	.	+	u	ID=Alyr_00010719;Parent=XLOC_006245
scaffold_2	Phytozome_v1.0	exon	963150	964694	.	+	u	ID=Alyr_00010719.1;Parent=Alyr_00010719
scaffold_2	Phytozome_v1.0	exon	965528	965550	.	+	u	ID=Alyr_00010719.2;Parent=Alyr_00010719
scaffold_2	Phytozome_v1.0	lncRNA	982425	985810	.	+	x	ID=Alyr_00010727;Parent=XLOC_006249
scaffold_2	Phytozome_v1.0	exon	982425	982631	.	+	x	ID=Alyr_00010727.1;Parent=Alyr_00010727
scaffold_2	Phytozome_v1.0	exon	982732	982816	.	+	x	ID=Alyr_00010727.2;Parent=Alyr_00010727
scaffold_2	Phytozome_v1.0	exon	985708	985810	.	+	x	ID=Alyr_00010727.3;Parent=Alyr_00010727
scaffold_2	Phytozome_v1.0	lncRNA	982912	984441	.	+	x	ID=Alyr_00010728;Parent=XLOC_006250
scaffold_2	Phytozome_v1.0	exon	982912	984441	.	+	x	ID=Alyr_00010728.1;Parent=Alyr_00010728
scaffold_2	Phytozome_v1.0	lncRNA	987799	988246	.	+	u	ID=Alyr_00010729;Parent=XLOC_006251
scaffold_2	Phytozome_v1.0	exon	987799	988246	.	+	u	ID=Alyr_00010729.1;Parent=Alyr_00010729
scaffold_2	Phytozome_v1.0	lncRNA	1084392	1084997	.	+	u	ID=Alyr_00010745;Parent=XLOC_006256
scaffold_2	Phytozome_v1.0	exon	1084392	1084997	.	+	u	ID=Alyr_00010745.1;Parent=Alyr_00010745
scaffold_2	Phytozome_v1.0	lncRNA	1219315	1219748	.	+	u	ID=Alyr_00010780;Parent=XLOC_006277
scaffold_2	Phytozome_v1.0	exon	1219315	1219748	.	+	u	ID=Alyr_00010780.1;Parent=Alyr_00010780
scaffold_2	Phytozome_v1.0	lncRNA	1223266	1223691	.	+	x	ID=Alyr_00010781;Parent=XLOC_006278
scaffold_2	Phytozome_v1.0	exon	1223266	1223691	.	+	x	ID=Alyr_00010781.1;Parent=Alyr_00010781
scaffold_2	Phytozome_v1.0	lncRNA	1343956	1344517	.	+	x	ID=Alyr_00010799;Parent=XLOC_006285
scaffold_2	Phytozome_v1.0	exon	1343956	1344517	.	+	x	ID=Alyr_00010799.1;Parent=Alyr_00010799
scaffold_2	Phytozome_v1.0	lncRNA	1467771	1469326	.	+	u	ID=Alyr_00010811;Parent=XLOC_006291
scaffold_2	Phytozome_v1.0	exon	1467771	1467903	.	+	u	ID=Alyr_00010811.1;Parent=Alyr_00010811
scaffold_2	Phytozome_v1.0	exon	1468092	1468187	.	+	u	ID=Alyr_00010811.2;Parent=Alyr_00010811
scaffold_2	Phytozome_v1.0	exon	1468374	1469326	.	+	u	ID=Alyr_00010811.3;Parent=Alyr_00010811
scaffold_2	Phytozome_v1.0	lncRNA	1467771	1469326	.	+	u	ID=Alyr_00010812;Parent=XLOC_006291
scaffold_2	Phytozome_v1.0	exon	1467771	1467899	.	+	u	ID=Alyr_00010812.1;Parent=Alyr_00010812
scaffold_2	Phytozome_v1.0	exon	1468092	1468187	.	+	u	ID=Alyr_00010812.2;Parent=Alyr_00010812
scaffold_2	Phytozome_v1.0	exon	1468377	1468533	.	+	u	ID=Alyr_00010812.3;Parent=Alyr_00010812
scaffold_2	Phytozome_v1.0	exon	1469060	1469326	.	+	u	ID=Alyr_00010812.4;Parent=Alyr_00010812
scaffold_2	Phytozome_v1.0	lncRNA	1467771	1469326	.	+	u	ID=Alyr_00010813;Parent=XLOC_006291
scaffold_2	Phytozome_v1.0	exon	1467771	1467903	.	+	u	ID=Alyr_00010813.1;Parent=Alyr_00010813
scaffold_2	Phytozome_v1.0	exon	1468092	1468187	.	+	u	ID=Alyr_00010813.2;Parent=Alyr_00010813
scaffold_2	Phytozome_v1.0	exon	1468374	1468533	.	+	u	ID=Alyr_00010813.3;Parent=Alyr_00010813
scaffold_2	Phytozome_v1.0	exon	1469053	1469326	.	+	u	ID=Alyr_00010813.4;Parent=Alyr_00010813
scaffold_2	Phytozome_v1.0	lncRNA	1584268	1585464	.	+	u	ID=Alyr_00010848;Parent=XLOC_006311
scaffold_2	Phytozome_v1.0	exon	1584268	1585464	.	+	u	ID=Alyr_00010848.1;Parent=Alyr_00010848
scaffold_2	Phytozome_v1.0	lncRNA	1594113	1594823	.	+	x	ID=Alyr_00010849;Parent=XLOC_006312
scaffold_2	Phytozome_v1.0	exon	1594113	1594823	.	+	x	ID=Alyr_00010849.1;Parent=Alyr_00010849
scaffold_2	Phytozome_v1.0	lncRNA	1683833	1684125	.	+	u	ID=Alyr_00010854;Parent=XLOC_006316
scaffold_2	Phytozome_v1.0	exon	1683833	1684125	.	+	u	ID=Alyr_00010854.1;Parent=Alyr_00010854
scaffold_2	Phytozome_v1.0	lncRNA	1705277	1706064	.	+	x	ID=Alyr_00010859;Parent=XLOC_006320
scaffold_2	Phytozome_v1.0	exon	1705277	1706064	.	+	x	ID=Alyr_00010859.1;Parent=Alyr_00010859
scaffold_2	Phytozome_v1.0	lncRNA	1809291	1809891	.	+	u	ID=Alyr_00010872;Parent=XLOC_006328
scaffold_2	Phytozome_v1.0	exon	1809291	1809891	.	+	u	ID=Alyr_00010872.1;Parent=Alyr_00010872
scaffold_2	Phytozome_v1.0	lncRNA	1842420	1842752	.	+	u	ID=Alyr_00010880;Parent=XLOC_006333
scaffold_2	Phytozome_v1.0	exon	1842420	1842752	.	+	u	ID=Alyr_00010880.1;Parent=Alyr_00010880
scaffold_2	Phytozome_v1.0	lncRNA	1891432	1891870	.	+	u	ID=Alyr_00010892;Parent=XLOC_006340
scaffold_2	Phytozome_v1.0	exon	1891432	1891870	.	+	u	ID=Alyr_00010892.1;Parent=Alyr_00010892
scaffold_2	Phytozome_v1.0	lncRNA	1904492	1904742	.	+	u	ID=Alyr_00010895;Parent=XLOC_006342
scaffold_2	Phytozome_v1.0	exon	1904492	1904742	.	+	u	ID=Alyr_00010895.1;Parent=Alyr_00010895
scaffold_2	Phytozome_v1.0	lncRNA	1950953	1951902	.	+	u	ID=Alyr_00010911;Parent=XLOC_006349
scaffold_2	Phytozome_v1.0	exon	1950953	1951038	.	+	u	ID=Alyr_00010911.1;Parent=Alyr_00010911
scaffold_2	Phytozome_v1.0	exon	1951566	1951902	.	+	u	ID=Alyr_00010911.2;Parent=Alyr_00010911
scaffold_2	Phytozome_v1.0	lncRNA	1971460	1973482	.	+	x	ID=Alyr_00010915;Parent=XLOC_006351
scaffold_2	Phytozome_v1.0	exon	1971460	1973482	.	+	x	ID=Alyr_00010915.1;Parent=Alyr_00010915
scaffold_2	Phytozome_v1.0	lncRNA	1995518	1996537	.	+	u	ID=Alyr_00010917;Parent=XLOC_006353
scaffold_2	Phytozome_v1.0	exon	1995518	1996537	.	+	u	ID=Alyr_00010917.1;Parent=Alyr_00010917
scaffold_2	Phytozome_v1.0	lncRNA	2166653	2169468	.	+	u	ID=Alyr_00010937;Parent=XLOC_006366
scaffold_2	Phytozome_v1.0	exon	2166653	2169468	.	+	u	ID=Alyr_00010937.1;Parent=Alyr_00010937
scaffold_2	Phytozome_v1.0	lncRNA	2197253	2197864	.	+	x	ID=Alyr_00010938;Parent=XLOC_006367
scaffold_2	Phytozome_v1.0	exon	2197253	2197864	.	+	x	ID=Alyr_00010938.1;Parent=Alyr_00010938
scaffold_2	Phytozome_v1.0	lncRNA	2284714	2285159	.	+	u	ID=Alyr_00010956;Parent=XLOC_006382
scaffold_2	Phytozome_v1.0	exon	2284714	2285159	.	+	u	ID=Alyr_00010956.1;Parent=Alyr_00010956
scaffold_2	Phytozome_v1.0	lncRNA	2320586	2321228	.	+	x	ID=Alyr_00010964;Parent=XLOC_006389
scaffold_2	Phytozome_v1.0	exon	2320586	2321228	.	+	x	ID=Alyr_00010964.1;Parent=Alyr_00010964
scaffold_2	Phytozome_v1.0	lncRNA	2396321	2397565	.	+	x	ID=Alyr_00010974;Parent=XLOC_006395
scaffold_2	Phytozome_v1.0	exon	2396321	2397565	.	+	x	ID=Alyr_00010974.1;Parent=Alyr_00010974
scaffold_2	Phytozome_v1.0	lncRNA	2452260	2453013	.	+	u	ID=Alyr_00010992;Parent=XLOC_006407
scaffold_2	Phytozome_v1.0	exon	2452260	2452527	.	+	u	ID=Alyr_00010992.1;Parent=Alyr_00010992
scaffold_2	Phytozome_v1.0	exon	2452649	2453013	.	+	u	ID=Alyr_00010992.2;Parent=Alyr_00010992
scaffold_2	Phytozome_v1.0	lncRNA	2522873	2523472	.	+	u	ID=Alyr_00011020;Parent=XLOC_006419
scaffold_2	Phytozome_v1.0	exon	2522873	2523175	.	+	u	ID=Alyr_00011020.1;Parent=Alyr_00011020
scaffold_2	Phytozome_v1.0	exon	2523287	2523326	.	+	u	ID=Alyr_00011020.2;Parent=Alyr_00011020
scaffold_2	Phytozome_v1.0	exon	2523434	2523472	.	+	u	ID=Alyr_00011020.3;Parent=Alyr_00011020
scaffold_2	Phytozome_v1.0	lncRNA	3112188	3114861	.	+	x	ID=Alyr_00011126;Parent=XLOC_006474
scaffold_2	Phytozome_v1.0	exon	3112188	3114046	.	+	x	ID=Alyr_00011126.1;Parent=Alyr_00011126
scaffold_2	Phytozome_v1.0	exon	3114238	3114861	.	+	x	ID=Alyr_00011126.2;Parent=Alyr_00011126
scaffold_2	Phytozome_v1.0	lncRNA	3112188	3114861	.	+	x	ID=Alyr_00011127;Parent=XLOC_006474
scaffold_2	Phytozome_v1.0	exon	3112188	3113819	.	+	x	ID=Alyr_00011127.1;Parent=Alyr_00011127
scaffold_2	Phytozome_v1.0	exon	3114104	3114861	.	+	x	ID=Alyr_00011127.2;Parent=Alyr_00011127
scaffold_2	Phytozome_v1.0	lncRNA	3112188	3114861	.	+	x	ID=Alyr_00011128;Parent=XLOC_006474
scaffold_2	Phytozome_v1.0	exon	3112188	3114046	.	+	x	ID=Alyr_00011128.1;Parent=Alyr_00011128
scaffold_2	Phytozome_v1.0	exon	3114141	3114861	.	+	x	ID=Alyr_00011128.2;Parent=Alyr_00011128
scaffold_2	Phytozome_v1.0	lncRNA	3125478	3128148	.	+	x	ID=Alyr_00011130;Parent=XLOC_006475
scaffold_2	Phytozome_v1.0	exon	3125478	3126679	.	+	x	ID=Alyr_00011130.1;Parent=Alyr_00011130
scaffold_2	Phytozome_v1.0	exon	3126789	3127115	.	+	x	ID=Alyr_00011130.2;Parent=Alyr_00011130
scaffold_2	Phytozome_v1.0	exon	3127553	3128148	.	+	x	ID=Alyr_00011130.3;Parent=Alyr_00011130
scaffold_2	Phytozome_v1.0	lncRNA	3125478	3128148	.	+	x	ID=Alyr_00011131;Parent=XLOC_006475
scaffold_2	Phytozome_v1.0	exon	3125478	3126486	.	+	x	ID=Alyr_00011131.1;Parent=Alyr_00011131
scaffold_2	Phytozome_v1.0	exon	3126569	3126679	.	+	x	ID=Alyr_00011131.2;Parent=Alyr_00011131
scaffold_2	Phytozome_v1.0	exon	3126789	3127128	.	+	x	ID=Alyr_00011131.3;Parent=Alyr_00011131
scaffold_2	Phytozome_v1.0	exon	3127458	3128148	.	+	x	ID=Alyr_00011131.4;Parent=Alyr_00011131
scaffold_2	Phytozome_v1.0	lncRNA	3125478	3128148	.	+	x	ID=Alyr_00011132;Parent=XLOC_006475
scaffold_2	Phytozome_v1.0	exon	3125478	3126486	.	+	x	ID=Alyr_00011132.1;Parent=Alyr_00011132
scaffold_2	Phytozome_v1.0	exon	3126569	3126679	.	+	x	ID=Alyr_00011132.2;Parent=Alyr_00011132
scaffold_2	Phytozome_v1.0	exon	3126789	3128148	.	+	x	ID=Alyr_00011132.3;Parent=Alyr_00011132
scaffold_2	Phytozome_v1.0	lncRNA	3125478	3128148	.	+	x	ID=Alyr_00011133;Parent=XLOC_006475
scaffold_2	Phytozome_v1.0	exon	3125478	3126486	.	+	x	ID=Alyr_00011133.1;Parent=Alyr_00011133
scaffold_2	Phytozome_v1.0	exon	3126569	3126679	.	+	x	ID=Alyr_00011133.2;Parent=Alyr_00011133
scaffold_2	Phytozome_v1.0	exon	3126789	3127115	.	+	x	ID=Alyr_00011133.3;Parent=Alyr_00011133
scaffold_2	Phytozome_v1.0	exon	3127458	3128148	.	+	x	ID=Alyr_00011133.4;Parent=Alyr_00011133
scaffold_2	Phytozome_v1.0	lncRNA	3134459	3134696	.	+	u	ID=Alyr_00011135;Parent=XLOC_006477
scaffold_2	Phytozome_v1.0	exon	3134459	3134696	.	+	u	ID=Alyr_00011135.1;Parent=Alyr_00011135
scaffold_2	Phytozome_v1.0	lncRNA	3137620	3138280	.	+	u	ID=Alyr_00011141;Parent=XLOC_006479
scaffold_2	Phytozome_v1.0	exon	3137620	3137765	.	+	u	ID=Alyr_00011141.1;Parent=Alyr_00011141
scaffold_2	Phytozome_v1.0	exon	3137850	3137932	.	+	u	ID=Alyr_00011141.2;Parent=Alyr_00011141
scaffold_2	Phytozome_v1.0	exon	3138009	3138280	.	+	u	ID=Alyr_00011141.3;Parent=Alyr_00011141
scaffold_2	Phytozome_v1.0	lncRNA	3137707	3138280	.	+	u	ID=Alyr_00011142;Parent=XLOC_006479
scaffold_2	Phytozome_v1.0	exon	3137707	3137765	.	+	u	ID=Alyr_00011142.1;Parent=Alyr_00011142
scaffold_2	Phytozome_v1.0	exon	3137850	3137915	.	+	u	ID=Alyr_00011142.2;Parent=Alyr_00011142
scaffold_2	Phytozome_v1.0	exon	3138009	3138280	.	+	u	ID=Alyr_00011142.3;Parent=Alyr_00011142
scaffold_2	Phytozome_v1.0	lncRNA	3144753	3145836	.	+	u	ID=Alyr_00011143;Parent=XLOC_006480
scaffold_2	Phytozome_v1.0	exon	3144753	3145144	.	+	u	ID=Alyr_00011143.1;Parent=Alyr_00011143
scaffold_2	Phytozome_v1.0	exon	3145249	3145836	.	+	u	ID=Alyr_00011143.2;Parent=Alyr_00011143
scaffold_2	Phytozome_v1.0	lncRNA	3193519	3195777	.	+	u	ID=Alyr_00011164;Parent=XLOC_006486
scaffold_2	Phytozome_v1.0	exon	3193519	3193752	.	+	u	ID=Alyr_00011164.1;Parent=Alyr_00011164
scaffold_2	Phytozome_v1.0	exon	3193836	3195777	.	+	u	ID=Alyr_00011164.2;Parent=Alyr_00011164
scaffold_2	Phytozome_v1.0	lncRNA	3339289	3339686	.	+	u	ID=Alyr_00011197;Parent=XLOC_006504
scaffold_2	Phytozome_v1.0	exon	3339289	3339686	.	+	u	ID=Alyr_00011197.1;Parent=Alyr_00011197
scaffold_2	Phytozome_v1.0	lncRNA	3357751	3358635	.	+	x	ID=Alyr_00011198;Parent=XLOC_006505
scaffold_2	Phytozome_v1.0	exon	3357751	3358635	.	+	x	ID=Alyr_00011198.1;Parent=Alyr_00011198
scaffold_2	Phytozome_v1.0	lncRNA	3433011	3434022	.	+	u	ID=Alyr_00011208;Parent=XLOC_006510
scaffold_2	Phytozome_v1.0	exon	3433011	3434022	.	+	u	ID=Alyr_00011208.1;Parent=Alyr_00011208
scaffold_2	Phytozome_v1.0	lncRNA	3478930	3479364	.	+	u	ID=Alyr_00011214;Parent=XLOC_006515
scaffold_2	Phytozome_v1.0	exon	3478930	3479364	.	+	u	ID=Alyr_00011214.1;Parent=Alyr_00011214
scaffold_2	Phytozome_v1.0	lncRNA	3505412	3505964	.	+	u	ID=Alyr_00011217;Parent=XLOC_006518
scaffold_2	Phytozome_v1.0	exon	3505412	3505964	.	+	u	ID=Alyr_00011217.1;Parent=Alyr_00011217
scaffold_2	Phytozome_v1.0	lncRNA	3934490	3934722	.	+	u	ID=Alyr_00011262;Parent=XLOC_006546
scaffold_2	Phytozome_v1.0	exon	3934490	3934722	.	+	u	ID=Alyr_00011262.1;Parent=Alyr_00011262
scaffold_2	Phytozome_v1.0	lncRNA	3934901	3935874	.	+	x	ID=Alyr_00011263;Parent=XLOC_006547
scaffold_2	Phytozome_v1.0	exon	3934901	3935291	.	+	x	ID=Alyr_00011263.1;Parent=Alyr_00011263
scaffold_2	Phytozome_v1.0	exon	3935464	3935874	.	+	x	ID=Alyr_00011263.2;Parent=Alyr_00011263
scaffold_2	Phytozome_v1.0	lncRNA	4082672	4084103	.	+	u	ID=Alyr_00011278;Parent=XLOC_006560
scaffold_2	Phytozome_v1.0	exon	4082672	4083333	.	+	u	ID=Alyr_00011278.1;Parent=Alyr_00011278
scaffold_2	Phytozome_v1.0	exon	4083437	4083485	.	+	u	ID=Alyr_00011278.2;Parent=Alyr_00011278
scaffold_2	Phytozome_v1.0	exon	4083551	4083614	.	+	u	ID=Alyr_00011278.3;Parent=Alyr_00011278
scaffold_2	Phytozome_v1.0	exon	4083746	4084103	.	+	u	ID=Alyr_00011278.4;Parent=Alyr_00011278
scaffold_2	Phytozome_v1.0	lncRNA	4082672	4084103	.	+	u	ID=Alyr_00011279;Parent=XLOC_006560
scaffold_2	Phytozome_v1.0	exon	4082672	4083333	.	+	u	ID=Alyr_00011279.1;Parent=Alyr_00011279
scaffold_2	Phytozome_v1.0	exon	4083437	4083485	.	+	u	ID=Alyr_00011279.2;Parent=Alyr_00011279
scaffold_2	Phytozome_v1.0	exon	4083560	4083614	.	+	u	ID=Alyr_00011279.3;Parent=Alyr_00011279
scaffold_2	Phytozome_v1.0	exon	4083746	4084103	.	+	u	ID=Alyr_00011279.4;Parent=Alyr_00011279
scaffold_2	Phytozome_v1.0	lncRNA	4264949	4265540	.	+	u	ID=Alyr_00011294;Parent=XLOC_006570
scaffold_2	Phytozome_v1.0	exon	4264949	4265540	.	+	u	ID=Alyr_00011294.1;Parent=Alyr_00011294
scaffold_2	Phytozome_v1.0	lncRNA	4301941	4302684	.	+	u	ID=Alyr_00011295;Parent=XLOC_006571
scaffold_2	Phytozome_v1.0	exon	4301941	4302684	.	+	u	ID=Alyr_00011295.1;Parent=Alyr_00011295
scaffold_2	Phytozome_v1.0	lncRNA	4672877	4673907	.	+	u	ID=Alyr_00011324;Parent=XLOC_006596
scaffold_2	Phytozome_v1.0	exon	4672877	4672999	.	+	u	ID=Alyr_00011324.1;Parent=Alyr_00011324
scaffold_2	Phytozome_v1.0	exon	4673310	4673389	.	+	u	ID=Alyr_00011324.2;Parent=Alyr_00011324
scaffold_2	Phytozome_v1.0	exon	4673864	4673907	.	+	u	ID=Alyr_00011324.3;Parent=Alyr_00011324
scaffold_2	Phytozome_v1.0	lncRNA	4673443	4673700	.	+	u	ID=Alyr_00011325;Parent=XLOC_006597
scaffold_2	Phytozome_v1.0	exon	4673443	4673700	.	+	u	ID=Alyr_00011325.1;Parent=Alyr_00011325
scaffold_2	Phytozome_v1.0	lncRNA	4870272	4870602	.	+	x	ID=Alyr_00011365;Parent=XLOC_006612
scaffold_2	Phytozome_v1.0	exon	4870272	4870602	.	+	x	ID=Alyr_00011365.1;Parent=Alyr_00011365
scaffold_2	Phytozome_v1.0	lncRNA	7292075	7292464	.	+	u	ID=Alyr_00011406;Parent=XLOC_006641
scaffold_2	Phytozome_v1.0	exon	7292075	7292464	.	+	u	ID=Alyr_00011406.1;Parent=Alyr_00011406
scaffold_2	Phytozome_v1.0	lncRNA	7752089	7755482	.	+	u	ID=Alyr_00011452;Parent=XLOC_006668
scaffold_2	Phytozome_v1.0	exon	7752089	7752135	.	+	u	ID=Alyr_00011452.1;Parent=Alyr_00011452
scaffold_2	Phytozome_v1.0	exon	7753065	7753149	.	+	u	ID=Alyr_00011452.2;Parent=Alyr_00011452
scaffold_2	Phytozome_v1.0	exon	7753252	7753349	.	+	u	ID=Alyr_00011452.3;Parent=Alyr_00011452
scaffold_2	Phytozome_v1.0	exon	7753475	7754328	.	+	u	ID=Alyr_00011452.4;Parent=Alyr_00011452
scaffold_2	Phytozome_v1.0	exon	7754872	7754919	.	+	u	ID=Alyr_00011452.5;Parent=Alyr_00011452
scaffold_2	Phytozome_v1.0	exon	7755018	7755112	.	+	u	ID=Alyr_00011452.6;Parent=Alyr_00011452
scaffold_2	Phytozome_v1.0	exon	7755186	7755302	.	+	u	ID=Alyr_00011452.7;Parent=Alyr_00011452
scaffold_2	Phytozome_v1.0	exon	7755423	7755482	.	+	u	ID=Alyr_00011452.8;Parent=Alyr_00011452
scaffold_2	Phytozome_v1.0	lncRNA	7849000	7849294	.	+	u	ID=Alyr_00011459;Parent=XLOC_006672
scaffold_2	Phytozome_v1.0	exon	7849000	7849294	.	+	u	ID=Alyr_00011459.1;Parent=Alyr_00011459
scaffold_2	Phytozome_v1.0	lncRNA	8038595	8038986	.	+	u	ID=Alyr_00011473;Parent=XLOC_006683
scaffold_2	Phytozome_v1.0	exon	8038595	8038986	.	+	u	ID=Alyr_00011473.1;Parent=Alyr_00011473
scaffold_2	Phytozome_v1.0	lncRNA	8582972	8585517	.	+	x	ID=Alyr_00011540;Parent=XLOC_006730
scaffold_2	Phytozome_v1.0	exon	8582972	8583113	.	+	x	ID=Alyr_00011540.1;Parent=Alyr_00011540
scaffold_2	Phytozome_v1.0	exon	8584757	8585517	.	+	x	ID=Alyr_00011540.2;Parent=Alyr_00011540
scaffold_2	Phytozome_v1.0	lncRNA	9626356	9629403	.	+	u	ID=Alyr_00011653;Parent=XLOC_006831
scaffold_2	Phytozome_v1.0	exon	9626356	9629403	.	+	u	ID=Alyr_00011653.1;Parent=Alyr_00011653
scaffold_2	Phytozome_v1.0	lncRNA	9631218	9631642	.	+	u	ID=Alyr_00011654;Parent=XLOC_006832
scaffold_2	Phytozome_v1.0	exon	9631218	9631642	.	+	u	ID=Alyr_00011654.1;Parent=Alyr_00011654
scaffold_2	Phytozome_v1.0	lncRNA	9642293	9642676	.	+	x	ID=Alyr_00011655;Parent=XLOC_006833
scaffold_2	Phytozome_v1.0	exon	9642293	9642676	.	+	x	ID=Alyr_00011655.1;Parent=Alyr_00011655
scaffold_2	Phytozome_v1.0	lncRNA	9644368	9648410	.	+	u	ID=Alyr_00011656;Parent=XLOC_006834
scaffold_2	Phytozome_v1.0	exon	9644368	9644497	.	+	u	ID=Alyr_00011656.1;Parent=Alyr_00011656
scaffold_2	Phytozome_v1.0	exon	9648088	9648410	.	+	u	ID=Alyr_00011656.2;Parent=Alyr_00011656
scaffold_2	Phytozome_v1.0	lncRNA	9666806	9667451	.	+	u	ID=Alyr_00011659;Parent=XLOC_006837
scaffold_2	Phytozome_v1.0	exon	9666806	9666909	.	+	u	ID=Alyr_00011659.1;Parent=Alyr_00011659
scaffold_2	Phytozome_v1.0	exon	9667137	9667451	.	+	u	ID=Alyr_00011659.2;Parent=Alyr_00011659
scaffold_2	Phytozome_v1.0	lncRNA	9666808	9667451	.	+	u	ID=Alyr_00011660;Parent=XLOC_006837
scaffold_2	Phytozome_v1.0	exon	9666808	9666909	.	+	u	ID=Alyr_00011660.1;Parent=Alyr_00011660
scaffold_2	Phytozome_v1.0	exon	9667140	9667451	.	+	u	ID=Alyr_00011660.2;Parent=Alyr_00011660
scaffold_2	Phytozome_v1.0	lncRNA	9666811	9667451	.	+	u	ID=Alyr_00011661;Parent=XLOC_006837
scaffold_2	Phytozome_v1.0	exon	9666811	9667451	.	+	u	ID=Alyr_00011661.1;Parent=Alyr_00011661
scaffold_2	Phytozome_v1.0	lncRNA	9694441	9694759	.	+	u	ID=Alyr_00011669;Parent=XLOC_006842
scaffold_2	Phytozome_v1.0	exon	9694441	9694759	.	+	u	ID=Alyr_00011669.1;Parent=Alyr_00011669
scaffold_2	Phytozome_v1.0	lncRNA	9712511	9715428	.	+	x	ID=Alyr_00011672;Parent=XLOC_006844
scaffold_2	Phytozome_v1.0	exon	9712511	9712660	.	+	x	ID=Alyr_00011672.1;Parent=Alyr_00011672
scaffold_2	Phytozome_v1.0	exon	9713518	9713613	.	+	x	ID=Alyr_00011672.2;Parent=Alyr_00011672
scaffold_2	Phytozome_v1.0	exon	9713705	9714340	.	+	x	ID=Alyr_00011672.3;Parent=Alyr_00011672
scaffold_2	Phytozome_v1.0	exon	9714445	9715428	.	+	x	ID=Alyr_00011672.4;Parent=Alyr_00011672
scaffold_2	Phytozome_v1.0	lncRNA	9712531	9715428	.	+	x	ID=Alyr_00011673;Parent=XLOC_006844
scaffold_2	Phytozome_v1.0	exon	9712531	9712660	.	+	x	ID=Alyr_00011673.1;Parent=Alyr_00011673
scaffold_2	Phytozome_v1.0	exon	9713521	9713613	.	+	x	ID=Alyr_00011673.2;Parent=Alyr_00011673
scaffold_2	Phytozome_v1.0	exon	9713705	9714027	.	+	x	ID=Alyr_00011673.3;Parent=Alyr_00011673
scaffold_2	Phytozome_v1.0	exon	9714129	9715428	.	+	x	ID=Alyr_00011673.4;Parent=Alyr_00011673
scaffold_2	Phytozome_v1.0	lncRNA	9712665	9715428	.	+	x	ID=Alyr_00011674;Parent=XLOC_006844
scaffold_2	Phytozome_v1.0	exon	9712665	9713613	.	+	x	ID=Alyr_00011674.1;Parent=Alyr_00011674
scaffold_2	Phytozome_v1.0	exon	9713705	9715428	.	+	x	ID=Alyr_00011674.2;Parent=Alyr_00011674
scaffold_2	Phytozome_v1.0	lncRNA	9716496	9717381	.	+	x	ID=Alyr_00011675;Parent=XLOC_006845
scaffold_2	Phytozome_v1.0	exon	9716496	9717381	.	+	x	ID=Alyr_00011675.1;Parent=Alyr_00011675
scaffold_2	Phytozome_v1.0	lncRNA	9962516	9963621	.	+	u	ID=Alyr_00011694;Parent=XLOC_006859
scaffold_2	Phytozome_v1.0	exon	9962516	9962868	.	+	u	ID=Alyr_00011694.1;Parent=Alyr_00011694
scaffold_2	Phytozome_v1.0	exon	9962970	9963621	.	+	u	ID=Alyr_00011694.2;Parent=Alyr_00011694
scaffold_2	Phytozome_v1.0	lncRNA	9964772	9965361	.	+	u	ID=Alyr_00011695;Parent=XLOC_006860
scaffold_2	Phytozome_v1.0	exon	9964772	9964934	.	+	u	ID=Alyr_00011695.1;Parent=Alyr_00011695
scaffold_2	Phytozome_v1.0	exon	9965046	9965361	.	+	u	ID=Alyr_00011695.2;Parent=Alyr_00011695
scaffold_2	Phytozome_v1.0	lncRNA	9967482	9967919	.	+	u	ID=Alyr_00011696;Parent=XLOC_006861
scaffold_2	Phytozome_v1.0	exon	9967482	9967919	.	+	u	ID=Alyr_00011696.1;Parent=Alyr_00011696
scaffold_2	Phytozome_v1.0	lncRNA	10121705	10122515	.	+	u	ID=Alyr_00011709;Parent=XLOC_006868
scaffold_2	Phytozome_v1.0	exon	10121705	10121930	.	+	u	ID=Alyr_00011709.1;Parent=Alyr_00011709
scaffold_2	Phytozome_v1.0	exon	10122045	10122104	.	+	u	ID=Alyr_00011709.2;Parent=Alyr_00011709
scaffold_2	Phytozome_v1.0	exon	10122208	10122515	.	+	u	ID=Alyr_00011709.3;Parent=Alyr_00011709
scaffold_2	Phytozome_v1.0	lncRNA	10121705	10122515	.	+	u	ID=Alyr_00011710;Parent=XLOC_006868
scaffold_2	Phytozome_v1.0	exon	10121705	10121930	.	+	u	ID=Alyr_00011710.1;Parent=Alyr_00011710
scaffold_2	Phytozome_v1.0	exon	10122063	10122104	.	+	u	ID=Alyr_00011710.2;Parent=Alyr_00011710
scaffold_2	Phytozome_v1.0	exon	10122208	10122515	.	+	u	ID=Alyr_00011710.3;Parent=Alyr_00011710
scaffold_2	Phytozome_v1.0	lncRNA	10123884	10124502	.	+	x	ID=Alyr_00011711;Parent=XLOC_006869
scaffold_2	Phytozome_v1.0	exon	10123884	10124502	.	+	x	ID=Alyr_00011711.1;Parent=Alyr_00011711
scaffold_2	Phytozome_v1.0	lncRNA	10303532	10304102	.	+	u	ID=Alyr_00011743;Parent=XLOC_006886
scaffold_2	Phytozome_v1.0	exon	10303532	10304102	.	+	u	ID=Alyr_00011743.1;Parent=Alyr_00011743
scaffold_2	Phytozome_v1.0	lncRNA	10632064	10632724	.	+	x	ID=Alyr_00011771;Parent=XLOC_006906
scaffold_2	Phytozome_v1.0	exon	10632064	10632724	.	+	x	ID=Alyr_00011771.1;Parent=Alyr_00011771
scaffold_2	Phytozome_v1.0	lncRNA	10659978	10660545	.	+	u	ID=Alyr_00011774;Parent=XLOC_006909
scaffold_2	Phytozome_v1.0	exon	10659978	10660545	.	+	u	ID=Alyr_00011774.1;Parent=Alyr_00011774
scaffold_2	Phytozome_v1.0	lncRNA	10690063	10690556	.	+	u	ID=Alyr_00011781;Parent=XLOC_006914
scaffold_2	Phytozome_v1.0	exon	10690063	10690335	.	+	u	ID=Alyr_00011781.1;Parent=Alyr_00011781
scaffold_2	Phytozome_v1.0	exon	10690480	10690556	.	+	u	ID=Alyr_00011781.2;Parent=Alyr_00011781
scaffold_2	Phytozome_v1.0	lncRNA	11180668	11181696	.	+	x	ID=Alyr_00011833;Parent=XLOC_006953
scaffold_2	Phytozome_v1.0	exon	11180668	11181696	.	+	x	ID=Alyr_00011833.1;Parent=Alyr_00011833
scaffold_2	Phytozome_v1.0	lncRNA	11180677	11181696	.	+	x	ID=Alyr_00011834;Parent=XLOC_006953
scaffold_2	Phytozome_v1.0	exon	11180677	11180841	.	+	x	ID=Alyr_00011834.1;Parent=Alyr_00011834
scaffold_2	Phytozome_v1.0	exon	11181192	11181696	.	+	x	ID=Alyr_00011834.2;Parent=Alyr_00011834
scaffold_2	Phytozome_v1.0	lncRNA	11217879	11218848	.	+	u	ID=Alyr_00011836;Parent=XLOC_006955
scaffold_2	Phytozome_v1.0	exon	11217879	11218327	.	+	u	ID=Alyr_00011836.1;Parent=Alyr_00011836
scaffold_2	Phytozome_v1.0	exon	11218431	11218578	.	+	u	ID=Alyr_00011836.2;Parent=Alyr_00011836
scaffold_2	Phytozome_v1.0	exon	11218831	11218848	.	+	u	ID=Alyr_00011836.3;Parent=Alyr_00011836
scaffold_2	Phytozome_v1.0	lncRNA	11337691	11337906	.	+	u	ID=Alyr_00011841;Parent=XLOC_006959
scaffold_2	Phytozome_v1.0	exon	11337691	11337906	.	+	u	ID=Alyr_00011841.1;Parent=Alyr_00011841
scaffold_2	Phytozome_v1.0	lncRNA	11750147	11751962	.	+	u	ID=Alyr_00011873;Parent=XLOC_006984
[truncated: 7,673 more rows]

## Sheet: A.thaliana
chr1	TAIR10	lncRNA	163431	166239	.	+	u	ID=AT1G01448.1;Parent=AT1G01448
chr1	TAIR10	exon	163431	163516	.	+	u	ID=AT1G01448.1.1;Parent=AT1G01448.1
chr1	TAIR10	exon	163934	164103	.	+	u	ID=AT1G01448.1.2;Parent=AT1G01448.1
chr1	TAIR10	exon	164225	164686	.	+	u	ID=AT1G01448.1.3;Parent=AT1G01448.1
chr1	TAIR10	exon	164771	165380	.	+	u	ID=AT1G01448.1.4;Parent=AT1G01448.1
chr1	TAIR10	exon	165449	166239	.	+	u	ID=AT1G01448.1.5;Parent=AT1G01448.1
chr1	TAIR10	lncRNA	163432	164687	.	+	u	ID=AT1G01448.2;Parent=AT1G01448
chr1	TAIR10	exon	163432	163516	.	+	u	ID=AT1G01448.2.1;Parent=AT1G01448.2
chr1	TAIR10	exon	163617	164107	.	+	u	ID=AT1G01448.2.2;Parent=AT1G01448.2
chr1	TAIR10	exon	164230	164687	.	+	u	ID=AT1G01448.2.3;Parent=AT1G01448.2
chr1	TAIR10	lncRNA	163419	164576	.	+	u	ID=AT1G01448.3;Parent=AT1G01448
chr1	TAIR10	exon	163419	163516	.	+	u	ID=AT1G01448.3.1;Parent=AT1G01448.3
chr1	TAIR10	exon	163934	164135	.	+	u	ID=AT1G01448.3.2;Parent=AT1G01448.3
chr1	TAIR10	exon	164225	164576	.	+	u	ID=AT1G01448.3.3;Parent=AT1G01448.3
chr1	TAIR10	lncRNA	665354	666367	.	+	x	ID=AT1G02952.1;Parent=AT1G02952
chr1	TAIR10	exon	665354	665445	.	+	x	ID=AT1G02952.1.1;Parent=AT1G02952.1
chr1	TAIR10	exon	665895	665976	.	+	x	ID=AT1G02952.1.2;Parent=AT1G02952.1
chr1	TAIR10	exon	666120	666367	.	+	x	ID=AT1G02952.1.3;Parent=AT1G02952.1
chr1	TAIR10	lncRNA	885941	887906	.	+	x	ID=AT1G03545.1;Parent=AT1G03545
chr1	TAIR10	exon	885941	886608	.	+	x	ID=AT1G03545.1.1;Parent=AT1G03545.1
chr1	TAIR10	exon	886703	887158	.	+	x	ID=AT1G03545.1.2;Parent=AT1G03545.1
chr1	TAIR10	exon	887808	887906	.	+	x	ID=AT1G03545.1.3;Parent=AT1G03545.1
chr1	TAIR10	lncRNA	1147781	1148435	.	+	x	ID=AT1G04295.1;Parent=AT1G04295
chr1	TAIR10	exon	1147781	1148072	.	+	x	ID=AT1G04295.1.1;Parent=AT1G04295.1
chr1	TAIR10	exon	1148176	1148435	.	+	x	ID=AT1G04295.1.2;Parent=AT1G04295.1
chr1	TAIR10	lncRNA	1194187	1196889	.	+	u	ID=AT1G04425.1;Parent=AT1G04425
chr1	TAIR10	exon	1194187	1194277	.	+	u	ID=AT1G04425.1.1;Parent=AT1G04425.1
chr1	TAIR10	exon	1195439	1195551	.	+	u	ID=AT1G04425.1.2;Parent=AT1G04425.1
chr1	TAIR10	exon	1196637	1196889	.	+	u	ID=AT1G04425.1.3;Parent=AT1G04425.1
chr1	TAIR10	lncRNA	1645875	1647162	.	+	x	ID=AT1G05562.1;Parent=AT1G05562
chr1	TAIR10	exon	1645875	1647162	.	+	x	ID=AT1G05562.1.1;Parent=AT1G05562.1
chr1	TAIR10	lncRNA	1820977	1821918	.	+	x	ID=AT1G06002.1;Parent=AT1G06002
chr1	TAIR10	exon	1820977	1821918	.	+	x	ID=AT1G06002.1.1;Parent=AT1G06002.1
chr1	TAIR10	lncRNA	1917302	1915863	.	-	x	ID=AT1G06265.1;Parent=AT1G06265
chr1	TAIR10	exon	1917302	1917661	.	-	x	ID=AT1G06265.1.1;Parent=AT1G06265.1
chr1	TAIR10	exon	1917115	1917221	.	-	x	ID=AT1G06265.1.2;Parent=AT1G06265.1
chr1	TAIR10	exon	1916476	1917028	.	-	x	ID=AT1G06265.1.3;Parent=AT1G06265.1
chr1	TAIR10	exon	1916292	1916361	.	-	x	ID=AT1G06265.1.4;Parent=AT1G06265.1
chr1	TAIR10	exon	1915956	1916154	.	-	x	ID=AT1G06265.1.5;Parent=AT1G06265.1
chr1	TAIR10	exon	1914943	1915863	.	-	x	ID=AT1G06265.1.6;Parent=AT1G06265.1
chr1	TAIR10	lncRNA	1915956	1915863	.	-	u	ID=AT1G06265.2;Parent=AT1G06265
chr1	TAIR10	exon	1915956	1916278	.	-	u	ID=AT1G06265.2.1;Parent=AT1G06265.2
chr1	TAIR10	exon	1915008	1915863	.	-	u	ID=AT1G06265.2.2;Parent=AT1G06265.2
chr1	TAIR10	lncRNA	2184347	2186539	.	+	x	ID=AT1G07119.1;Parent=AT1G07119
chr1	TAIR10	exon	2184347	2184508	.	+	x	ID=AT1G07119.1.1;Parent=AT1G07119.1
chr1	TAIR10	exon	2184718	2184798	.	+	x	ID=AT1G07119.1.2;Parent=AT1G07119.1
chr1	TAIR10	exon	2185050	2185175	.	+	x	ID=AT1G07119.1.3;Parent=AT1G07119.1
chr1	TAIR10	exon	2186103	2186349	.	+	x	ID=AT1G07119.1.4;Parent=AT1G07119.1
chr1	TAIR10	exon	2186500	2186539	.	+	x	ID=AT1G07119.1.5;Parent=AT1G07119.1
chr1	TAIR10	lncRNA	2187621	2188417	.	-	x	ID=AT1G07128.1;Parent=AT1G07128
chr1	TAIR10	exon	2187621	2188417	.	-	x	ID=AT1G07128.1.1;Parent=AT1G07128.1
chr1	TAIR10	lncRNA	2395461	2397345	.	+	x	ID=AT1G07728.1;Parent=AT1G07728
chr1	TAIR10	exon	2395461	2396434	.	+	x	ID=AT1G07728.1.1;Parent=AT1G07728.1
chr1	TAIR10	exon	2396529	2397345	.	+	x	ID=AT1G07728.1.2;Parent=AT1G07728.1
chr1	TAIR10	lncRNA	2395451	2397341	.	+	x	ID=AT1G07728.2;Parent=AT1G07728
chr1	TAIR10	exon	2395451	2397341	.	+	x	ID=AT1G07728.2.1;Parent=AT1G07728.2
chr1	TAIR10	lncRNA	2721391	2720202	.	-	x	ID=AT1G08592.1;Parent=AT1G08592
chr1	TAIR10	exon	2721391	2721676	.	-	x	ID=AT1G08592.1.1;Parent=AT1G08592.1
chr1	TAIR10	exon	2718875	2720202	.	-	x	ID=AT1G08592.1.2;Parent=AT1G08592.1
chr1	TAIR10	lncRNA	3038631	3039326	.	+	x	ID=AT1G09421.1;Parent=AT1G09421
chr1	TAIR10	exon	3038631	3038860	.	+	x	ID=AT1G09421.1.1;Parent=AT1G09421.1
chr1	TAIR10	exon	3038944	3039064	.	+	x	ID=AT1G09421.1.2;Parent=AT1G09421.1
chr1	TAIR10	exon	3039132	3039326	.	+	x	ID=AT1G09421.1.3;Parent=AT1G09421.1
chr1	TAIR10	lncRNA	3544991	3545471	.	-	u	ID=AT1G10682.1;Parent=AT1G10682
chr1	TAIR10	exon	3544991	3545471	.	-	u	ID=AT1G10682.1.1;Parent=AT1G10682.1
chr1	TAIR10	lncRNA	3744858	3745655	.	+	u	ID=AT1G11175.1;Parent=AT1G11175
chr1	TAIR10	exon	3744858	3745655	.	+	u	ID=AT1G11175.1.1;Parent=AT1G11175.1
chr1	TAIR10	lncRNA	3749510	3750035	.	+	u	ID=AT1G11185.1;Parent=AT1G11185
chr1	TAIR10	exon	3749510	3750035	.	+	u	ID=AT1G11185.1.1;Parent=AT1G11185.1
chr1	TAIR10	lncRNA	3896522	3895536	.	-	u	ID=AT1G11592.1;Parent=AT1G11592
chr1	TAIR10	exon	3896522	3896934	.	-	u	ID=AT1G11592.1.1;Parent=AT1G11592.1
chr1	TAIR10	exon	3896369	3896433	.	-	u	ID=AT1G11592.1.2;Parent=AT1G11592.1
chr1	TAIR10	exon	3896212	3896261	.	-	u	ID=AT1G11592.1.3;Parent=AT1G11592.1
chr1	TAIR10	exon	3895935	3896090	.	-	u	ID=AT1G11592.1.4;Parent=AT1G11592.1
chr1	TAIR10	exon	3895802	3895845	.	-	u	ID=AT1G11592.1.5;Parent=AT1G11592.1
chr1	TAIR10	exon	3895625	3895700	.	-	u	ID=AT1G11592.1.6;Parent=AT1G11592.1
chr1	TAIR10	exon	3895268	3895536	.	-	u	ID=AT1G11592.1.7;Parent=AT1G11592.1
chr1	TAIR10	lncRNA	3896369	3895538	.	-	u	ID=AT1G11592.2;Parent=AT1G11592
chr1	TAIR10	exon	3896369	3896917	.	-	u	ID=AT1G11592.2.1;Parent=AT1G11592.2
chr1	TAIR10	exon	3895935	3896261	.	-	u	ID=AT1G11592.2.2;Parent=AT1G11592.2
chr1	TAIR10	exon	3895802	3895848	.	-	u	ID=AT1G11592.2.3;Parent=AT1G11592.2
chr1	TAIR10	exon	3895625	3895700	.	-	u	ID=AT1G11592.2.4;Parent=AT1G11592.2
chr1	TAIR10	exon	3895179	3895538	.	-	u	ID=AT1G11592.2.5;Parent=AT1G11592.2
chr1	TAIR10	lncRNA	4612243	4612929	.	+	x	ID=AT1G13448.1;Parent=AT1G13448
chr1	TAIR10	exon	4612243	4612571	.	+	x	ID=AT1G13448.1.1;Parent=AT1G13448.1
chr1	TAIR10	exon	4612667	4612929	.	+	x	ID=AT1G13448.1.2;Parent=AT1G13448.1
chr1	TAIR10	lncRNA	4967344	4967264	.	-	u	ID=AT1G14518.1;Parent=AT1G14518
chr1	TAIR10	exon	4967344	4967493	.	-	u	ID=AT1G14518.1.1;Parent=AT1G14518.1
chr1	TAIR10	exon	4966810	4967264	.	-	u	ID=AT1G14518.1.2;Parent=AT1G14518.1
chr1	TAIR10	lncRNA	5169940	5170435	.	-	x	ID=AT1G15002.1;Parent=AT1G15002
chr1	TAIR10	exon	5169940	5170435	.	-	x	ID=AT1G15002.1.1;Parent=AT1G15002.1
chr1	TAIR10	lncRNA	5224033	5223652	.	-	x	ID=AT1G15175.1;Parent=AT1G15175
chr1	TAIR10	exon	5224033	5224121	.	-	x	ID=AT1G15175.1.1;Parent=AT1G15175.1
chr1	TAIR10	exon	5222913	5223652	.	-	x	ID=AT1G15175.1.2;Parent=AT1G15175.1
chr1	TAIR10	lncRNA	5297875	5298166	.	-	u	ID=AT1G15405.1;Parent=AT1G15405
chr1	TAIR10	exon	5297875	5298166	.	-	u	ID=AT1G15405.1.1;Parent=AT1G15405.1
chr1	TAIR10	lncRNA	5629216	5630488	.	+	x	ID=AT1G16489.1;Parent=AT1G16489
chr1	TAIR10	exon	5629216	5629302	.	+	x	ID=AT1G16489.1.1;Parent=AT1G16489.1
chr1	TAIR10	exon	5629982	5630118	.	+	x	ID=AT1G16489.1.2;Parent=AT1G16489.1
chr1	TAIR10	exon	5630227	5630314	.	+	x	ID=AT1G16489.1.3;Parent=AT1G16489.1
chr1	TAIR10	exon	5630389	5630488	.	+	x	ID=AT1G16489.1.4;Parent=AT1G16489.1
chr1	TAIR10	lncRNA	5685503	5686368	.	-	u	ID=AT1G16635.1;Parent=AT1G16635
chr1	TAIR10	exon	5685503	5686368	.	-	u	ID=AT1G16635.1.1;Parent=AT1G16635.1
chr1	TAIR10	lncRNA	5893018	5892893	.	-	x	ID=AT1G17232.1;Parent=AT1G17232
chr1	TAIR10	exon	5893018	5893652	.	-	x	ID=AT1G17232.1.1;Parent=AT1G17232.1
chr1	TAIR10	exon	5892300	5892893	.	-	x	ID=AT1G17232.1.2;Parent=AT1G17232.1
chr1	TAIR10	lncRNA	5899994	5903619	.	+	x	ID=AT1G17255.1;Parent=AT1G17255
chr1	TAIR10	exon	5899994	5900025	.	+	x	ID=AT1G17255.1.1;Parent=AT1G17255.1
chr1	TAIR10	exon	5900134	5900391	.	+	x	ID=AT1G17255.1.2;Parent=AT1G17255.1
chr1	TAIR10	exon	5900482	5900655	.	+	x	ID=AT1G17255.1.3;Parent=AT1G17255.1
chr1	TAIR10	exon	5900737	5900886	.	+	x	ID=AT1G17255.1.4;Parent=AT1G17255.1
chr1	TAIR10	exon	5901162	5903619	.	+	x	ID=AT1G17255.1.5;Parent=AT1G17255.1
chr1	TAIR10	lncRNA	6326676	6326600	.	-	x	ID=AT1G18382.1;Parent=AT1G18382
chr1	TAIR10	exon	6326676	6326699	.	-	x	ID=AT1G18382.1.1;Parent=AT1G18382.1
chr1	TAIR10	exon	6326366	6326600	.	-	x	ID=AT1G18382.1.2;Parent=AT1G18382.1
chr1	TAIR10	lncRNA	6345240	6343851	.	-	x	ID=AT1G18415.1;Parent=AT1G18415
chr1	TAIR10	exon	6345240	6345662	.	-	x	ID=AT1G18415.1.1;Parent=AT1G18415.1
chr1	TAIR10	exon	6344785	6345051	.	-	x	ID=AT1G18415.1.2;Parent=AT1G18415.1
chr1	TAIR10	exon	6343950	6344692	.	-	x	ID=AT1G18415.1.3;Parent=AT1G18415.1
chr1	TAIR10	exon	6343096	6343851	.	-	x	ID=AT1G18415.1.4;Parent=AT1G18415.1
chr1	TAIR10	lncRNA	6461714	6461634	.	-	x	ID=AT1G18735.1;Parent=AT1G18735
chr1	TAIR10	exon	6461714	6461752	.	-	x	ID=AT1G18735.1.1;Parent=AT1G18735.1
chr1	TAIR10	exon	6461232	6461634	.	-	x	ID=AT1G18735.1.2;Parent=AT1G18735.1
chr1	TAIR10	lncRNA	6465487	6466454	.	-	u	ID=AT1G18745.1;Parent=AT1G18745
chr1	TAIR10	exon	6465487	6466454	.	-	u	ID=AT1G18745.1.1;Parent=AT1G18745.1
chr1	TAIR10	lncRNA	6930261	6930985	.	+	u	ID=AT1G19968.1;Parent=AT1G19968
chr1	TAIR10	exon	6930261	6930985	.	+	u	ID=AT1G19968.1.1;Parent=AT1G19968.1
chr1	TAIR10	lncRNA	7106165	7107977	.	+	x	ID=AT1G20515.1;Parent=AT1G20515
chr1	TAIR10	exon	7106165	7106211	.	+	x	ID=AT1G20515.1.1;Parent=AT1G20515.1
chr1	TAIR10	exon	7106882	7107977	.	+	x	ID=AT1G20515.1.2;Parent=AT1G20515.1
chr1	TAIR10	lncRNA	7174584	7176453	.	-	x	ID=AT1G20691.1;Parent=AT1G20691
chr1	TAIR10	exon	7174584	7176453	.	-	x	ID=AT1G20691.1.1;Parent=AT1G20691.1
chr1	TAIR10	lncRNA	7543924	7544678	.	-	u	ID=AT1G21529.1;Parent=AT1G21529
chr1	TAIR10	exon	7543924	7544678	.	-	u	ID=AT1G21529.1.1;Parent=AT1G21529.1
chr1	TAIR10	lncRNA	7909292	7908912	.	-	u	ID=AT1G22403.1;Parent=AT1G22403
chr1	TAIR10	exon	7909292	7909509	.	-	u	ID=AT1G22403.1.1;Parent=AT1G22403.1
chr1	TAIR10	exon	7908569	7908912	.	-	u	ID=AT1G22403.1.2;Parent=AT1G22403.1
chr1	TAIR10	lncRNA	7908568	7909708	.	-	u	ID=AT1G22403.2;Parent=AT1G22403
chr1	TAIR10	exon	7908568	7909708	.	-	u	ID=AT1G22403.2.1;Parent=AT1G22403.2
chr1	TAIR10	lncRNA	8168443	8169267	.	-	x	ID=AT1G23052.1;Parent=AT1G23052
chr1	TAIR10	exon	8168443	8169267	.	-	x	ID=AT1G23052.1.1;Parent=AT1G23052.1
chr1	TAIR10	lncRNA	8515506	8515971	.	+	u	ID=AT1G24068.1;Parent=AT1G24068
chr1	TAIR10	exon	8515506	8515971	.	+	u	ID=AT1G24068.1.1;Parent=AT1G24068.1
chr1	TAIR10	lncRNA	8812822	8814342	.	+	x	ID=AT1G25098.1;Parent=AT1G25098
chr1	TAIR10	exon	8812822	8813084	.	+	x	ID=AT1G25098.1.1;Parent=AT1G25098.1
chr1	TAIR10	exon	8813192	8813245	.	+	x	ID=AT1G25098.1.2;Parent=AT1G25098.1
chr1	TAIR10	exon	8813920	8814342	.	+	x	ID=AT1G25098.1.3;Parent=AT1G25098.1
chr1	TAIR10	lncRNA	8812811	8814450	.	+	x	ID=AT1G25098.2;Parent=AT1G25098
chr1	TAIR10	exon	8812811	8813084	.	+	x	ID=AT1G25098.2.1;Parent=AT1G25098.2
chr1	TAIR10	exon	8813192	8814450	.	+	x	ID=AT1G25098.2.2;Parent=AT1G25098.2
chr1	TAIR10	lncRNA	8827286	8829320	.	+	u	ID=AT1G25175.1;Parent=AT1G25175
chr1	TAIR10	exon	8827286	8827462	.	+	u	ID=AT1G25175.1.1;Parent=AT1G25175.1
chr1	TAIR10	exon	8827570	8827623	.	+	u	ID=AT1G25175.1.2;Parent=AT1G25175.1
chr1	TAIR10	exon	8828298	8828544	.	+	u	ID=AT1G25175.1.3;Parent=AT1G25175.1
chr1	TAIR10	exon	8829112	8829320	.	+	u	ID=AT1G25175.1.4;Parent=AT1G25175.1
chr1	TAIR10	lncRNA	9068057	9067301	.	-	x	ID=AT1G26208.1;Parent=AT1G26208
chr1	TAIR10	exon	9068057	9068432	.	-	x	ID=AT1G26208.1.1;Parent=AT1G26208.1
chr1	TAIR10	exon	9067381	9067837	.	-	x	ID=AT1G26208.1.2;Parent=AT1G26208.1
chr1	TAIR10	exon	9066636	9067301	.	-	x	ID=AT1G26208.1.3;Parent=AT1G26208.1
chr1	TAIR10	lncRNA	9069033	9067841	.	-	x	ID=AT1G26208.2;Parent=AT1G26208
chr1	TAIR10	exon	9069033	9069238	.	-	x	ID=AT1G26208.2.1;Parent=AT1G26208.2
chr1	TAIR10	exon	9068057	9068246	.	-	x	ID=AT1G26208.2.2;Parent=AT1G26208.2
chr1	TAIR10	exon	9067732	9067841	.	-	x	ID=AT1G26208.2.3;Parent=AT1G26208.2
chr1	TAIR10	lncRNA	9071973	9071891	.	-	x	ID=AT1G26218.1;Parent=AT1G26218
chr1	TAIR10	exon	9071973	9072273	.	-	x	ID=AT1G26218.1.1;Parent=AT1G26218.1
chr1	TAIR10	exon	9071058	9071891	.	-	x	ID=AT1G26218.1.2;Parent=AT1G26218.1
chr1	TAIR10	lncRNA	9175611	9177556	.	+	u	ID=AT1G26558.1;Parent=AT1G26558
chr1	TAIR10	exon	9175611	9175694	.	+	u	ID=AT1G26558.1.1;Parent=AT1G26558.1
chr1	TAIR10	exon	9176083	9176155	.	+	u	ID=AT1G26558.1.2;Parent=AT1G26558.1
chr1	TAIR10	exon	9176275	9176339	.	+	u	ID=AT1G26558.1.3;Parent=AT1G26558.1
chr1	TAIR10	exon	9176760	9176837	.	+	u	ID=AT1G26558.1.4;Parent=AT1G26558.1
chr1	TAIR10	exon	9177374	9177556	.	+	u	ID=AT1G26558.1.5;Parent=AT1G26558.1
chr1	TAIR10	lncRNA	9175642	9177598	.	+	u	ID=AT1G26558.2;Parent=AT1G26558
chr1	TAIR10	exon	9175642	9175694	.	+	u	ID=AT1G26558.2.1;Parent=AT1G26558.2
chr1	TAIR10	exon	9176083	9176137	.	+	u	ID=AT1G26558.2.2;Parent=AT1G26558.2
chr1	TAIR10	exon	9176275	9177598	.	+	u	ID=AT1G26558.2.3;Parent=AT1G26558.2
chr1	TAIR10	lncRNA	9730229	9728488	.	-	x	ID=AT1G27921.1;Parent=AT1G27921
chr1	TAIR10	exon	9730229	9730331	.	-	x	ID=AT1G27921.1.1;Parent=AT1G27921.1
chr1	TAIR10	exon	9729856	9729979	.	-	x	ID=AT1G27921.1.2;Parent=AT1G27921.1
chr1	TAIR10	exon	9729600	9729747	.	-	x	ID=AT1G27921.1.3;Parent=AT1G27921.1
chr1	TAIR10	exon	9729434	9729487	.	-	x	ID=AT1G27921.1.4;Parent=AT1G27921.1
chr1	TAIR10	exon	9728759	9728882	.	-	x	ID=AT1G27921.1.5;Parent=AT1G27921.1
chr1	TAIR10	exon	9728565	9728644	.	-	x	ID=AT1G27921.1.6;Parent=AT1G27921.1
chr1	TAIR10	exon	9728124	9728488	.	-	x	ID=AT1G27921.1.7;Parent=AT1G27921.1
chr1	TAIR10	lncRNA	9730229	9729134	.	-	x	ID=AT1G27921.2;Parent=AT1G27921
chr1	TAIR10	exon	9730229	9730331	.	-	x	ID=AT1G27921.2.1;Parent=AT1G27921.2
chr1	TAIR10	exon	9729856	9729979	.	-	x	ID=AT1G27921.2.2;Parent=AT1G27921.2
chr1	TAIR10	exon	9729600	9729747	.	-	x	ID=AT1G27921.2.3;Parent=AT1G27921.2
chr1	TAIR10	exon	9729434	9729487	.	-	x	ID=AT1G27921.2.4;Parent=AT1G27921.2
chr1	TAIR10	exon	9729093	9729134	.	-	x	ID=AT1G27921.2.5;Parent=AT1G27921.2
chr1	TAIR10	lncRNA	10079444	10079092	.	-	x	ID=AT1G28685.1;Parent=AT1G28685
chr1	TAIR10	exon	10079444	10079643	.	-	x	ID=AT1G28685.1.1;Parent=AT1G28685.1
chr1	TAIR10	exon	10079200	10079363	.	-	x	ID=AT1G28685.1.2;Parent=AT1G28685.1
chr1	TAIR10	exon	10077923	10079092	.	-	x	ID=AT1G28685.1.3;Parent=AT1G28685.1
chr1	TAIR10	lncRNA	10275294	10275147	.	-	x	ID=AT1G29357.1;Parent=AT1G29357
chr1	TAIR10	exon	10275294	10275656	.	-	x	ID=AT1G29357.1.1;Parent=AT1G29357.1
chr1	TAIR10	exon	10274102	10275147	.	-	x	ID=AT1G29357.1.2;Parent=AT1G29357.1
chr1	TAIR10	lncRNA	10275294	10275219	.	-	x	ID=AT1G29357.2;Parent=AT1G29357
chr1	TAIR10	exon	10275294	10275718	.	-	x	ID=AT1G29357.2.1;Parent=AT1G29357.2
chr1	TAIR10	exon	10274141	10275219	.	-	x	ID=AT1G29357.2.2;Parent=AT1G29357.2
chr1	TAIR10	lncRNA	10428509	10429133	.	-	u	ID=AT1G29785.1;Parent=AT1G29785
chr1	TAIR10	exon	10428509	10429133	.	-	u	ID=AT1G29785.1.1;Parent=AT1G29785.1
chr1	TAIR10	lncRNA	10428731	10427782	.	-	u	ID=AT1G29785.2;Parent=AT1G29785
chr1	TAIR10	exon	10428731	10429083	.	-	u	ID=AT1G29785.2.1;Parent=AT1G29785.2
chr1	TAIR10	exon	10428004	10428091	.	-	u	ID=AT1G29785.2.2;Parent=AT1G29785.2
chr1	TAIR10	exon	10427613	10427782	.	-	u	ID=AT1G29785.2.3;Parent=AT1G29785.2
chr1	TAIR10	lncRNA	10663332	10664763	.	+	x	ID=AT1G30282.1;Parent=AT1G30282
chr1	TAIR10	exon	10663332	10663621	.	+	x	ID=AT1G30282.1.1;Parent=AT1G30282.1
chr1	TAIR10	exon	10663740	10664763	.	+	x	ID=AT1G30282.1.2;Parent=AT1G30282.1
chr1	TAIR10	lncRNA	11271744	11273075	.	+	x	ID=AT1G31485.1;Parent=AT1G31485
chr1	TAIR10	exon	11271744	11272039	.	+	x	ID=AT1G31485.1.1;Parent=AT1G31485.1
chr1	TAIR10	exon	11272152	11273075	.	+	x	ID=AT1G31485.1.2;Parent=AT1G31485.1
chr1	TAIR10	lncRNA	11469482	11470010	.	+	u	ID=AT1G31935.1;Parent=AT1G31935
chr1	TAIR10	exon	11469482	11470010	.	+	u	ID=AT1G31935.1.1;Parent=AT1G31935.1
chr1	TAIR10	lncRNA	11578506	11580547	.	+	u	ID=AT1G32172.1;Parent=AT1G32172
chr1	TAIR10	exon	11578506	11580547	.	+	u	ID=AT1G32172.1.1;Parent=AT1G32172.1
chr1	TAIR10	lncRNA	12118992	12126593	.	+	x	ID=AT1G33415.1;Parent=AT1G33415
chr1	TAIR10	exon	12118992	12119334	.	+	x	ID=AT1G33415.1.1;Parent=AT1G33415.1
chr1	TAIR10	exon	12119473	12119599	.	+	x	ID=AT1G33415.1.2;Parent=AT1G33415.1
chr1	TAIR10	exon	12119714	12119866	.	+	x	ID=AT1G33415.1.3;Parent=AT1G33415.1
chr1	TAIR10	exon	12120010	12120151	.	+	x	ID=AT1G33415.1.4;Parent=AT1G33415.1
chr1	TAIR10	exon	12120428	12120585	.	+	x	ID=AT1G33415.1.5;Parent=AT1G33415.1
chr1	TAIR10	exon	12120692	12120867	.	+	x	ID=AT1G33415.1.6;Parent=AT1G33415.1
chr1	TAIR10	exon	12126206	12126263	.	+	x	ID=AT1G33415.1.7;Parent=AT1G33415.1
chr1	TAIR10	exon	12126351	12126593	.	+	x	ID=AT1G33415.1.8;Parent=AT1G33415.1
chr1	TAIR10	lncRNA	12119004	12120964	.	+	x	ID=AT1G33415.2;Parent=AT1G33415
chr1	TAIR10	exon	12119004	12119334	.	+	x	ID=AT1G33415.2.1;Parent=AT1G33415.2
chr1	TAIR10	exon	12119521	12119599	.	+	x	ID=AT1G33415.2.2;Parent=AT1G33415.2
chr1	TAIR10	exon	12119714	12119866	.	+	x	ID=AT1G33415.2.3;Parent=AT1G33415.2
chr1	TAIR10	exon	12120010	12120151	.	+	x	ID=AT1G33415.2.4;Parent=AT1G33415.2
chr1	TAIR10	exon	12120428	12120585	.	+	x	ID=AT1G33415.2.5;Parent=AT1G33415.2
chr1	TAIR10	exon	12120692	12120964	.	+	x	ID=AT1G33415.2.6;Parent=AT1G33415.2
chr1	TAIR10	lncRNA	12194351	12193541	.	-	u	ID=AT1G33615.1;Parent=AT1G33615
chr1	TAIR10	exon	12194351	12194374	.	-	u	ID=AT1G33615.1.1;Parent=AT1G33615.1
chr1	TAIR10	exon	12194173	12194261	.	-	u	ID=AT1G33615.1.2;Parent=AT1G33615.1
chr1	TAIR10	exon	12193812	12193938	.	-	u	ID=AT1G33615.1.3;Parent=AT1G33615.1
chr1	TAIR10	exon	12193623	12193711	.	-	u	ID=AT1G33615.1.4;Parent=AT1G33615.1
chr1	TAIR10	exon	12193325	12193541	.	-	u	ID=AT1G33615.1.5;Parent=AT1G33615.1
chr1	TAIR10	lncRNA	12561016	12560691	.	-	u	ID=AT1G34392.1;Parent=AT1G34392
chr1	TAIR10	exon	12561016	12561315	.	-	u	ID=AT1G34392.1.1;Parent=AT1G34392.1
chr1	TAIR10	exon	12560460	12560691	.	-	u	ID=AT1G34392.1.2;Parent=AT1G34392.1
chr1	TAIR10	lncRNA	12582122	12582721	.	+	u	ID=AT1G34418.1;Parent=AT1G34418
chr1	TAIR10	exon	12582122	12582384	.	+	u	ID=AT1G34418.1.1;Parent=AT1G34418.1
chr1	TAIR10	exon	12582469	12582721	.	+	u	ID=AT1G34418.1.2;Parent=AT1G34418.1
chr1	TAIR10	lncRNA	12751268	12752617	.	+	u	ID=AT1G34844.1;Parent=AT1G34844
chr1	TAIR10	exon	12751268	12751653	.	+	u	ID=AT1G34844.1.1;Parent=AT1G34844.1
chr1	TAIR10	exon	12751758	12752617	.	+	u	ID=AT1G34844.1.2;Parent=AT1G34844.1
chr1	TAIR10	lncRNA	13112493	13110990	.	-	x	ID=AT1G35545.1;Parent=AT1G35545
chr1	TAIR10	exon	13112493	13112832	.	-	x	ID=AT1G35545.1.1;Parent=AT1G35545.1
chr1	TAIR10	exon	13110517	13110990	.	-	x	ID=AT1G35545.1.2;Parent=AT1G35545.1
chr1	TAIR10	lncRNA	14029923	14030768	.	+	x	ID=AT1G36992.1;Parent=AT1G36992
chr1	TAIR10	exon	14029923	14030047	.	+	x	ID=AT1G36992.1.1;Parent=AT1G36992.1
chr1	TAIR10	exon	14030152	14030768	.	+	x	ID=AT1G36992.1.2;Parent=AT1G36992.1
chr1	TAIR10	lncRNA	16537511	16538091	.	+	u	ID=AT1G43765.1;Parent=AT1G43765
chr1	TAIR10	exon	16537511	16537562	.	+	u	ID=AT1G43765.1.1;Parent=AT1G43765.1
chr1	TAIR10	exon	16537663	16537748	.	+	u	ID=AT1G43765.1.2;Parent=AT1G43765.1
chr1	TAIR10	exon	16537824	16538091	.	+	u	ID=AT1G43765.1.3;Parent=AT1G43765.1
chr1	TAIR10	lncRNA	16785637	16782671	.	-	x	ID=AT1G44125.1;Parent=AT1G44125
chr1	TAIR10	exon	16785637	16786764	.	-	x	ID=AT1G44125.1.1;Parent=AT1G44125.1
chr1	TAIR10	exon	16783691	16784928	.	-	x	ID=AT1G44125.1.2;Parent=AT1G44125.1
chr1	TAIR10	exon	16783004	16783600	.	-	x	ID=AT1G44125.1.3;Parent=AT1G44125.1
chr1	TAIR10	exon	16782739	16782868	.	-	x	ID=AT1G44125.1.4;Parent=AT1G44125.1
chr1	TAIR10	exon	16780606	16782671	.	-	x	ID=AT1G44125.1.5;Parent=AT1G44125.1
chr1	TAIR10	lncRNA	17252952	17253903	.	+	u	ID=AT1G46554.1;Parent=AT1G46554
chr1	TAIR10	exon	17252952	17253903	.	+	u	ID=AT1G46554.1.1;Parent=AT1G46554.1
chr1	TAIR10	lncRNA	17854117	17855811	.	+	x	ID=AT1G48315.1;Parent=AT1G48315
chr1	TAIR10	exon	17854117	17854276	.	+	x	ID=AT1G48315.1.1;Parent=AT1G48315.1
chr1	TAIR10	exon	17854612	17854901	.	+	x	ID=AT1G48315.1.2;Parent=AT1G48315.1
chr1	TAIR10	exon	17855203	17855811	.	+	x	ID=AT1G48315.1.3;Parent=AT1G48315.1
chr1	TAIR10	lncRNA	18010729	18011214	.	+	x	ID=AT1G48698.1;Parent=AT1G48698
chr1	TAIR10	exon	18010729	18010783	.	+	x	ID=AT1G48698.1.1;Parent=AT1G48698.1
chr1	TAIR10	exon	18010916	18011214	.	+	x	ID=AT1G48698.1.2;Parent=AT1G48698.1
chr1	TAIR10	lncRNA	18447621	18448239	.	+	u	ID=AT1G49832.1;Parent=AT1G49832
chr1	TAIR10	exon	18447621	18448239	.	+	u	ID=AT1G49832.1.1;Parent=AT1G49832.1
chr1	TAIR10	lncRNA	18493087	18492253	.	-	u	ID=AT1G49952.1;Parent=AT1G49952
chr1	TAIR10	exon	18493087	18493258	.	-	u	ID=AT1G49952.1.1;Parent=AT1G49952.1
chr1	TAIR10	exon	18492702	18492851	.	-	u	ID=AT1G49952.1.2;Parent=AT1G49952.1
chr1	TAIR10	exon	18492123	18492253	.	-	u	ID=AT1G49952.1.3;Parent=AT1G49952.1
chr1	TAIR10	lncRNA	18549204	18550042	.	-	u	ID=AT1G50055.1;Parent=AT1G50055
chr1	TAIR10	exon	18549204	18550042	.	-	u	ID=AT1G50055.1.1;Parent=AT1G50055.1
chr1	TAIR10	lncRNA	18770937	18771930	.	-	x	ID=AT1G50659.1;Parent=AT1G50659
chr1	TAIR10	exon	18770937	18771930	.	-	x	ID=AT1G50659.1.1;Parent=AT1G50659.1
chr1	TAIR10	lncRNA	19149496	19151730	.	+	x	ID=AT1G51645.1;Parent=AT1G51645
chr1	TAIR10	exon	19149496	19149625	.	+	x	ID=AT1G51645.1.1;Parent=AT1G51645.1
chr1	TAIR10	exon	19150248	19151040	.	+	x	ID=AT1G51645.1.2;Parent=AT1G51645.1
chr1	TAIR10	exon	19151140	19151730	.	+	x	ID=AT1G51645.1.3;Parent=AT1G51645.1
chr1	TAIR10	lncRNA	19496506	19497703	.	+	u	ID=AT1G52347.1;Parent=AT1G52347
chr1	TAIR10	exon	19496506	19496756	.	+	u	ID=AT1G52347.1.1;Parent=AT1G52347.1
chr1	TAIR10	exon	19497327	19497703	.	+	u	ID=AT1G52347.1.2;Parent=AT1G52347.1
chr1	TAIR10	lncRNA	19601691	19601329	.	-	u	ID=AT1G52615.1;Parent=AT1G52615
chr1	TAIR10	exon	19601691	19602345	.	-	u	ID=AT1G52615.1.1;Parent=AT1G52615.1
chr1	TAIR10	exon	19600531	19601329	.	-	u	ID=AT1G52615.1.2;Parent=AT1G52615.1
chr1	TAIR10	lncRNA	19601691	19601352	.	-	u	ID=AT1G52615.2;Parent=AT1G52615
chr1	TAIR10	exon	19601691	19602345	.	-	u	ID=AT1G52615.2.1;Parent=AT1G52615.2
chr1	TAIR10	exon	19600531	19601352	.	-	u	ID=AT1G52615.2.2;Parent=AT1G52615.2
chr1	TAIR10	lncRNA	19850031	19852127	.	+	x	ID=AT1G53233.1;Parent=AT1G53233
chr1	TAIR10	exon	19850031	19850126	.	+	x	ID=AT1G53233.1.1;Parent=AT1G53233.1
chr1	TAIR10	exon	19850286	19852127	.	+	x	ID=AT1G53233.1.2;Parent=AT1G53233.1
chr1	TAIR10	lncRNA	20084012	20083255	.	-	x	ID=AT1G53801.1;Parent=AT1G53801
chr1	TAIR10	exon	20084012	20084173	.	-	x	ID=AT1G53801.1.1;Parent=AT1G53801.1
chr1	TAIR10	exon	20083702	20083925	.	-	x	ID=AT1G53801.1.2;Parent=AT1G53801.1
chr1	TAIR10	exon	20083520	20083612	.	-	x	ID=AT1G53801.1.3;Parent=AT1G53801.1
chr1	TAIR10	exon	20083333	20083438	.	-	x	ID=AT1G53801.1.4;Parent=AT1G53801.1
chr1	TAIR10	exon	20083211	20083255	.	-	x	ID=AT1G53801.1.5;Parent=AT1G53801.1
chr1	TAIR10	lncRNA	20290168	20289553	.	-	x	ID=AT1G54355.1;Parent=AT1G54355
chr1	TAIR10	exon	20290168	20290316	.	-	x	ID=AT1G54355.1.1;Parent=AT1G54355.1
chr1	TAIR10	exon	20289706	20290041	.	-	x	ID=AT1G54355.1.2;Parent=AT1G54355.1
chr1	TAIR10	exon	20288804	20289553	.	-	x	ID=AT1G54355.1.3;Parent=AT1G54355.1
chr1	TAIR10	lncRNA	20728632	20728535	.	-	u	ID=AT1G55525.1;Parent=AT1G55525
chr1	TAIR10	exon	20728632	20728745	.	-	u	ID=AT1G55525.1.1;Parent=AT1G55525.1
chr1	TAIR10	exon	20728329	20728535	.	-	u	ID=AT1G55525.1.2;Parent=AT1G55525.1
chr1	TAIR10	lncRNA	21024213	21023748	.	-	x	ID=AT1G56165.1;Parent=AT1G56165
chr1	TAIR10	exon	21024213	21024402	.	-	x	ID=AT1G56165.1.1;Parent=AT1G56165.1
chr1	TAIR10	exon	21022759	21023748	.	-	x	ID=AT1G56165.1.2;Parent=AT1G56165.1
chr1	TAIR10	lncRNA	21056401	21057815	.	+	x	ID=AT1G56242.1;Parent=AT1G56242
chr1	TAIR10	exon	21056401	21057396	.	+	x	ID=AT1G56242.1.1;Parent=AT1G56242.1
chr1	TAIR10	exon	21057560	21057815	.	+	x	ID=AT1G56242.1.2;Parent=AT1G56242.1
chr1	TAIR10	lncRNA	21215107	21214607	.	-	x	ID=AT1G56612.1;Parent=AT1G56612
chr1	TAIR10	exon	21215107	21215389	.	-	x	ID=AT1G56612.1.1;Parent=AT1G56612.1
chr1	TAIR10	exon	21214720	21214789	.	-	x	ID=AT1G56612.1.2;Parent=AT1G56612.1
chr1	TAIR10	exon	21214158	21214607	.	-	x	ID=AT1G56612.1.3;Parent=AT1G56612.1
chr1	TAIR10	lncRNA	21214146	21215406	.	-	x	ID=AT1G56612.2;Parent=AT1G56612
chr1	TAIR10	exon	21214146	21215406	.	-	x	ID=AT1G56612.2.1;Parent=AT1G56612.2
chr1	TAIR10	lncRNA	21214720	21214607	.	-	x	ID=AT1G56612.3;Parent=AT1G56612
chr1	TAIR10	exon	21214720	21214944	.	-	x	ID=AT1G56612.3.1;Parent=AT1G56612.3
chr1	TAIR10	exon	21214118	21214607	.	-	x	ID=AT1G56612.3.2;Parent=AT1G56612.3
chr1	TAIR10	lncRNA	21422460	21423346	.	+	u	ID=AT1G57835.1;Parent=AT1G57835
chr1	TAIR10	exon	21422460	21422501	.	+	u	ID=AT1G57835.1.1;Parent=AT1G57835.1
chr1	TAIR10	exon	21422776	21423346	.	+	u	ID=AT1G57835.1.2;Parent=AT1G57835.1
chr1	TAIR10	lncRNA	21743757	21743298	.	-	u	ID=AT1G58590.1;Parent=AT1G58590
chr1	TAIR10	exon	21743757	21743891	.	-	u	ID=AT1G58590.1.1;Parent=AT1G58590.1
chr1	TAIR10	exon	21743483	21743609	.	-	u	ID=AT1G58590.1.2;Parent=AT1G58590.1
chr1	TAIR10	exon	21743159	21743298	.	-	u	ID=AT1G58590.1.3;Parent=AT1G58590.1
chr1	TAIR10	lncRNA	21743757	21743611	.	-	u	ID=AT1G58590.2;Parent=AT1G58590
chr1	TAIR10	exon	21743757	21743877	.	-	u	ID=AT1G58590.2.1;Parent=AT1G58590.2
chr1	TAIR10	exon	21742944	21743611	.	-	u	ID=AT1G58590.2.2;Parent=AT1G58590.2
chr1	TAIR10	lncRNA	21784645	21786869	.	+	u	ID=AT1G58808.1;Parent=AT1G58808
chr1	TAIR10	exon	21784645	21785527	.	+	u	ID=AT1G58808.1.1;Parent=AT1G58808.1
chr1	TAIR10	exon	21785990	21786869	.	+	u	ID=AT1G58808.1.2;Parent=AT1G58808.1
chr1	TAIR10	lncRNA	22296057	22295139	.	-	u	ID=AT1G60505.1;Parent=AT1G60505
chr1	TAIR10	exon	22296057	22297220	.	-	u	ID=AT1G60505.1.1;Parent=AT1G60505.1
chr1	TAIR10	exon	22295634	22295934	.	-	u	ID=AT1G60505.1.2;Parent=AT1G60505.1
chr1	TAIR10	exon	22294677	22295139	.	-	u	ID=AT1G60505.1.3;Parent=AT1G60505.1
chr1	TAIR10	lncRNA	22296057	22295934	.	-	u	ID=AT1G60505.2;Parent=AT1G60505
chr1	TAIR10	exon	22296057	22296113	.	-	u	ID=AT1G60505.2.1;Parent=AT1G60505.2
chr1	TAIR10	exon	22294384	22295934	.	-	u	ID=AT1G60505.2.2;Parent=AT1G60505.2
chr1	TAIR10	lncRNA	22301109	22301012	.	-	x	ID=AT1G60525.1;Parent=AT1G60525
chr1	TAIR10	exon	22301109	22301305	.	-	x	ID=AT1G60525.1.1;Parent=AT1G60525.1
chr1	TAIR10	exon	22299541	22301012	.	-	x	ID=AT1G60525.1.2;Parent=AT1G60525.1
chr1	TAIR10	lncRNA	22301109	22300267	.	-	x	ID=AT1G60525.2;Parent=AT1G60525
chr1	TAIR10	exon	22301109	22301343	.	-	x	ID=AT1G60525.2.1;Parent=AT1G60525.2
chr1	TAIR10	exon	22300662	22301012	.	-	x	ID=AT1G60525.2.2;Parent=AT1G60525.2
chr1	TAIR10	exon	22299526	22300267	.	-	x	ID=AT1G60525.2.3;Parent=AT1G60525.2
chr1	TAIR10	lncRNA	22302492	22305156	.	+	u	ID=AT1G60545.1;Parent=AT1G60545
chr1	TAIR10	exon	22302492	22304128	.	+	u	ID=AT1G60545.1.1;Parent=AT1G60545.1
chr1	TAIR10	exon	22304489	22305156	.	+	u	ID=AT1G60545.1.2;Parent=AT1G60545.1
chr1	TAIR10	lncRNA	23975594	23975144	.	-	u	ID=AT1G64563.1;Parent=AT1G64563
chr1	TAIR10	exon	23975594	23978335	.	-	u	ID=AT1G64563.1.1;Parent=AT1G64563.1
chr1	TAIR10	exon	23975236	23975354	.	-	u	ID=AT1G64563.1.2;Parent=AT1G64563.1
chr1	TAIR10	exon	23975085	23975144	.	-	u	ID=AT1G64563.1.3;Parent=AT1G64563.1
chr1	TAIR10	lncRNA	23984011	23984795	.	+	x	ID=AT1G64572.1;Parent=AT1G64572
chr1	TAIR10	exon	23984011	23984178	.	+	x	ID=AT1G64572.1.1;Parent=AT1G64572.1
chr1	TAIR10	exon	23984474	23984795	.	+	x	ID=AT1G64572.1.2;Parent=AT1G64572.1
chr1	TAIR10	lncRNA	24005900	24006393	.	+	u	ID=AT1G64618.1;Parent=AT1G64618
chr1	TAIR10	exon	24005900	24006393	.	+	u	ID=AT1G64618.1.1;Parent=AT1G64618.1
chr1	TAIR10	lncRNA	24642586	24644068	.	+	u	ID=AT1G66173.1;Parent=AT1G66173
chr1	TAIR10	exon	24642586	24644068	.	+	u	ID=AT1G66173.1.1;Parent=AT1G66173.1
chr1	TAIR10	lncRNA	25057479	25058264	.	+	u	ID=AT1G67105.1;Parent=AT1G67105
chr1	TAIR10	exon	25057479	25058264	.	+	u	ID=AT1G67105.1.1;Parent=AT1G67105.1
chr1	TAIR10	lncRNA	25158115	25158454	.	-	u	ID=AT1G67238.1;Parent=AT1G67238
chr1	TAIR10	exon	25158115	25158454	.	-	u	ID=AT1G67238.1.1;Parent=AT1G67238.1
chr1	TAIR10	lncRNA	25213843	25215050	.	-	x	ID=AT1G67328.1;Parent=AT1G67328
chr1	TAIR10	exon	25213843	25215050	.	-	x	ID=AT1G67328.1.1;Parent=AT1G67328.1
chr1	TAIR10	lncRNA	25238410	25239235	.	+	x	ID=AT1G67365.1;Parent=AT1G67365
chr1	TAIR10	exon	25238410	25239235	.	+	x	ID=AT1G67365.1.1;Parent=AT1G67365.1
chr1	TAIR10	lncRNA	25417609	25420229	.	+	x	ID=AT1G67792.1;Parent=AT1G67792
chr1	TAIR10	exon	25417609	25418000	.	+	x	ID=AT1G67792.1.1;Parent=AT1G67792.1
chr1	TAIR10	exon	25418098	25420229	.	+	x	ID=AT1G67792.1.2;Parent=AT1G67792.1
chr1	TAIR10	lncRNA	25747383	25747214	.	-	x	ID=AT1G68568.1;Parent=AT1G68568
chr1	TAIR10	exon	25747383	25747654	.	-	x	ID=AT1G68568.1.1;Parent=AT1G68568.1
chr1	TAIR10	exon	25746977	25747214	.	-	x	ID=AT1G68568.1.2;Parent=AT1G68568.1
chr1	TAIR10	lncRNA	25891628	25891345	.	-	u	ID=AT1G68872.1;Parent=AT1G68872
chr1	TAIR10	exon	25891628	25891748	.	-	u	ID=AT1G68872.1.1;Parent=AT1G68872.1
chr1	TAIR10	exon	25890365	25891345	.	-	u	ID=AT1G68872.1.2;Parent=AT1G68872.1
chr1	TAIR10	lncRNA	26036733	26037659	.	+	u	ID=AT1G69252.1;Parent=AT1G69252
chr1	TAIR10	exon	26036733	26037659	.	+	u	ID=AT1G69252.1.1;Parent=AT1G69252.1
chr1	TAIR10	lncRNA	26036570	26037649	.	+	u	ID=AT1G69252.2;Parent=AT1G69252
chr1	TAIR10	exon	26036570	26036623	.	+	u	ID=AT1G69252.2.1;Parent=AT1G69252.2
chr1	TAIR10	exon	26037400	26037649	.	+	u	ID=AT1G69252.2.2;Parent=AT1G69252.2
chr1	TAIR10	lncRNA	26161599	26162761	.	+	x	ID=AT1G69572.1;Parent=AT1G69572
chr1	TAIR10	exon	26161599	26161709	.	+	x	ID=AT1G69572.1.1;Parent=AT1G69572.1
chr1	TAIR10	exon	26161809	26162761	.	+	x	ID=AT1G69572.1.2;Parent=AT1G69572.1
chr1	TAIR10	lncRNA	26179205	26176166	.	-	x	ID=AT1G69587.1;Parent=AT1G69587
chr1	TAIR10	exon	26179205	26179351	.	-	x	ID=AT1G69587.1.1;Parent=AT1G69587.1
chr1	TAIR10	exon	26176345	26176449	.	-	x	ID=AT1G69587.1.2;Parent=AT1G69587.1
chr1	TAIR10	exon	26175654	26176166	.	-	x	ID=AT1G69587.1.3;Parent=AT1G69587.1
chr1	TAIR10	lncRNA	26179205	26176166	.	-	x	ID=AT1G69587.2;Parent=AT1G69587
chr1	TAIR10	exon	26179205	26179351	.	-	x	ID=AT1G69587.2.1;Parent=AT1G69587.2
chr1	TAIR10	exon	26177142	26177250	.	-	x	ID=AT1G69587.2.2;Parent=AT1G69587.2
chr1	TAIR10	exon	26176345	26176449	.	-	x	ID=AT1G69587.2.3;Parent=AT1G69587.2
chr1	TAIR10	exon	26175654	26176166	.	-	x	ID=AT1G69587.2.4;Parent=AT1G69587.2
chr1	TAIR10	lncRNA	26429733	26430069	.	+	u	ID=AT1G70185.1;Parent=AT1G70185
chr1	TAIR10	exon	26429733	26430069	.	+	u	ID=AT1G70185.1.1;Parent=AT1G70185.1
chr1	TAIR10	lncRNA	26583570	26584684	.	+	u	ID=AT1G70518.1;Parent=AT1G70518
chr1	TAIR10	exon	26583570	26583781	.	+	u	ID=AT1G70518.1.1;Parent=AT1G70518.1
chr1	TAIR10	exon	26584248	26584684	.	+	u	ID=AT1G70518.1.2;Parent=AT1G70518.1
chr1	TAIR10	lncRNA	26616267	26616996	.	+	u	ID=AT1G70581.1;Parent=AT1G70581
chr1	TAIR10	exon	26616267	26616996	.	+	u	ID=AT1G70581.1.1;Parent=AT1G70581.1
chr1	TAIR10	lncRNA	26940339	26940202	.	-	x	ID=AT1G71528.1;Parent=AT1G71528
chr1	TAIR10	exon	26940339	26942952	.	-	x	ID=AT1G71528.1.1;Parent=AT1G71528.1
chr1	TAIR10	exon	26939562	26940202	.	-	x	ID=AT1G71528.1.2;Parent=AT1G71528.1
chr1	TAIR10	lncRNA	27018158	27018055	.	-	x	ID=AT1G71828.1;Parent=AT1G71828
chr1	TAIR10	exon	27018158	27018315	.	-	x	ID=AT1G71828.1.1;Parent=AT1G71828.1
chr1	TAIR10	exon	27017801	27018055	.	-	x	ID=AT1G71828.1.2;Parent=AT1G71828.1
chr1	TAIR10	lncRNA	27414925	27414780	.	-	x	ID=AT1G72852.1;Parent=AT1G72852
chr1	TAIR10	exon	27414925	27415173	.	-	x	ID=AT1G72852.1.1;Parent=AT1G72852.1
chr1	TAIR10	exon	27414415	27414780	.	-	x	ID=AT1G72852.1.2;Parent=AT1G72852.1
chr1	TAIR10	lncRNA	27416232	27418323	.	+	x	ID=AT1G72855.1;Parent=AT1G72855
chr1	TAIR10	exon	27416232	27416451	.	+	x	ID=AT1G72855.1.1;Parent=AT1G72855.1
chr1	TAIR10	exon	27416525	27417724	.	+	x	ID=AT1G72855.1.2;Parent=AT1G72855.1
chr1	TAIR10	exon	27417841	27418323	.	+	x	ID=AT1G72855.1.3;Parent=AT1G72855.1
chr1	TAIR10	lncRNA	27909481	27910384	.	-	x	ID=AT1G74205.1;Parent=AT1G74205
chr1	TAIR10	exon	27909481	27910384	.	-	x	ID=AT1G74205.1.1;Parent=AT1G74205.1
chr1	TAIR10	lncRNA	28015245	28014844	.	-	x	ID=AT1G74545.1;Parent=AT1G74545
chr1	TAIR10	exon	28015245	28015482	.	-	x	ID=AT1G74545.1.1;Parent=AT1G74545.1
chr1	TAIR10	exon	28014585	28014844	.	-	x	ID=AT1G74545.1.2;Parent=AT1G74545.1
chr1	TAIR10	lncRNA	28257110	28255966	.	-	x	ID=AT1G75295.1;Parent=AT1G75295
chr1	TAIR10	exon	28257110	28257139	.	-	x	ID=AT1G75295.1.1;Parent=AT1G75295.1
chr1	TAIR10	exon	28256490	28256877	.	-	x	ID=AT1G75295.1.2;Parent=AT1G75295.1
chr1	TAIR10	exon	28256055	28256323	.	-	x	ID=AT1G75295.1.3;Parent=AT1G75295.1
chr1	TAIR10	exon	28255327	28255966	.	-	x	ID=AT1G75295.1.4;Parent=AT1G75295.1
chr1	TAIR10	lncRNA	28257110	28255102	.	-	x	ID=AT1G75295.2;Parent=AT1G75295
chr1	TAIR10	exon	28257110	28257112	.	-	x	ID=AT1G75295.2.1;Parent=AT1G75295.2
chr1	TAIR10	exon	28256490	28256877	.	-	x	ID=AT1G75295.2.2;Parent=AT1G75295.2
chr1	TAIR10	exon	28256055	28256323	.	-	x	ID=AT1G75295.2.3;Parent=AT1G75295.2
chr1	TAIR10	exon	28255540	28255966	.	-	x	ID=AT1G75295.2.4;Parent=AT1G75295.2
chr1	TAIR10	exon	28254366	28255102	.	-	x	ID=AT1G75295.2.5;Parent=AT1G75295.2
chr1	TAIR10	lncRNA	28257110	28255966	.	-	x	ID=AT1G75295.3;Parent=AT1G75295
chr1	TAIR10	exon	28257110	28257151	.	-	x	ID=AT1G75295.3.1;Parent=AT1G75295.3
chr1	TAIR10	exon	28256716	28256877	.	-	x	ID=AT1G75295.3.2;Parent=AT1G75295.3
chr1	TAIR10	exon	28256490	28256642	.	-	x	ID=AT1G75295.3.3;Parent=AT1G75295.3
chr1	TAIR10	exon	28256055	28256323	.	-	x	ID=AT1G75295.3.4;Parent=AT1G75295.3
chr1	TAIR10	exon	28255438	28255966	.	-	x	ID=AT1G75295.3.5;Parent=AT1G75295.3
chr1	TAIR10	lncRNA	28494073	28493483	.	-	x	ID=AT1G75891.1;Parent=AT1G75891
chr1	TAIR10	exon	28494073	28494161	.	-	x	ID=AT1G75891.1.1;Parent=AT1G75891.1
chr1	TAIR10	exon	28493899	28493980	.	-	x	ID=AT1G75891.1.2;Parent=AT1G75891.1
chr1	TAIR10	exon	28493304	28493483	.	-	x	ID=AT1G75891.1.3;Parent=AT1G75891.1
chr1	TAIR10	lncRNA	28866404	28867969	.	-	x	ID=AT1G76878.1;Parent=AT1G76878
chr1	TAIR10	exon	28866404	28867969	.	-	x	ID=AT1G76878.1.1;Parent=AT1G76878.1
chr1	TAIR10	lncRNA	28873271	28874758	.	+	x	ID=AT1G76892.1;Parent=AT1G76892
chr1	TAIR10	exon	28873271	28874758	.	+	x	ID=AT1G76892.1.1;Parent=AT1G76892.1
chr1	TAIR10	lncRNA	28982766	28983469	.	+	u	ID=AT1G77138.1;Parent=AT1G77138
chr1	TAIR10	exon	28982766	28983469	.	+	u	ID=AT1G77138.1.1;Parent=AT1G77138.1
chr1	TAIR10	lncRNA	29322411	29323358	.	+	x	ID=AT1G77992.1;Parent=AT1G77992
chr1	TAIR10	exon	29322411	29322598	.	+	x	ID=AT1G77992.1.1;Parent=AT1G77992.1
chr1	TAIR10	exon	29322861	29323358	.	+	x	ID=AT1G77992.1.2;Parent=AT1G77992.1
chr1	TAIR10	lncRNA	29450772	29452305	.	+	x	ID=AT1G78265.1;Parent=AT1G78265
chr1	TAIR10	exon	29450772	29451595	.	+	x	ID=AT1G78265.1.1;Parent=AT1G78265.1
chr1	TAIR10	exon	29451682	29452305	.	+	x	ID=AT1G78265.1.2;Parent=AT1G78265.1
chr1	TAIR10	lncRNA	29450816	29452378	.	+	x	ID=AT1G78265.2;Parent=AT1G78265
chr1	TAIR10	exon	29450816	29452378	.	+	x	ID=AT1G78265.2.1;Parent=AT1G78265.2
chr1	TAIR10	lncRNA	29649843	29649505	.	-	u	ID=AT1G78865.1;Parent=AT1G78865
chr1	TAIR10	exon	29649843	29649951	.	-	u	ID=AT1G78865.1.1;Parent=AT1G78865.1
chr1	TAIR10	exon	29647738	29649505	.	-	u	ID=AT1G78865.1.2;Parent=AT1G78865.1
chr1	TAIR10	lncRNA	29745939	29746842	.	+	u	ID=AT1G79075.1;Parent=AT1G79075
chr1	TAIR10	exon	29745939	29746025	.	+	u	ID=AT1G79075.1.1;Parent=AT1G79075.1
chr1	TAIR10	exon	29746640	29746842	.	+	u	ID=AT1G79075.1.2;Parent=AT1G79075.1
chr1	TAIR10	lncRNA	29746013	29746816	.	+	u	ID=AT1G79075.2;Parent=AT1G79075
chr1	TAIR10	exon	29746013	29746816	.	+	u	ID=AT1G79075.2.1;Parent=AT1G79075.2
chr1	TAIR10	lncRNA	29915662	29916410	.	+	x	ID=AT1G79529.1;Parent=AT1G79529
chr1	TAIR10	exon	29915662	29915806	.	+	x	ID=AT1G79529.1.1;Parent=AT1G79529.1
chr1	TAIR10	exon	29915886	29915964	.	+	x	ID=AT1G79529.1.2;Parent=AT1G79529.1
chr1	TAIR10	exon	29916074	29916410	.	+	x	ID=AT1G79529.1.3;Parent=AT1G79529.1
chr1	TAIR10	lncRNA	30197672	30197594	.	-	x	ID=AT1G80325.1;Parent=AT1G80325
chr1	TAIR10	exon	30197672	30197933	.	-	x	ID=AT1G80325.1.1;Parent=AT1G80325.1
chr1	TAIR10	exon	30196605	30197594	.	-	x	ID=AT1G80325.1.2;Parent=AT1G80325.1
chr1	TAIR10	lncRNA	30196666	30198074	.	-	x	ID=AT1G80325.2;Parent=AT1G80325
chr1	TAIR10	exon	30196666	30198074	.	-	x	ID=AT1G80325.2.1;Parent=AT1G80325.2
chr2	TAIR10	lncRNA	183940	184734	.	+	u	ID=AT2G01422.1;Parent=AT2G01422
chr2	TAIR10	exon	183940	184734	.	+	u	ID=AT2G01422.1.1;Parent=AT2G01422.1
chr2	TAIR10	lncRNA	183940	184734	.	+	u	ID=AT2G01422.2;Parent=AT2G01422
chr2	TAIR10	exon	183940	184205	.	+	u	ID=AT2G01422.2.1;Parent=AT2G01422.2
chr2	TAIR10	exon	184468	184734	.	+	u	ID=AT2G01422.2.2;Parent=AT2G01422.2
chr2	TAIR10	lncRNA	1706420	1705618	.	-	x	ID=AT2G04852.1;Parent=AT2G04852
chr2	TAIR10	exon	1706420	1706465	.	-	x	ID=AT2G04852.1.1;Parent=AT2G04852.1
chr2	TAIR10	exon	1705716	1705798	.	-	x	ID=AT2G04852.1.2;Parent=AT2G04852.1
chr2	TAIR10	exon	1705148	1705618	.	-	x	ID=AT2G04852.1.3;Parent=AT2G04852.1
chr2	TAIR10	lncRNA	2023295	2023995	.	+	u	ID=AT2G05518.1;Parent=AT2G05518
chr2	TAIR10	exon	2023295	2023457	.	+	u	ID=AT2G05518.1.1;Parent=AT2G05518.1
chr2	TAIR10	exon	2023545	2023676	.	+	u	ID=AT2G05518.1.2;Parent=AT2G05518.1
chr2	TAIR10	exon	2023780	2023995	.	+	u	ID=AT2G05518.1.3;Parent=AT2G05518.1
chr2	TAIR10	lncRNA	2215236	2217150	.	+	x	ID=AT2G05812.1;Parent=AT2G05812
chr2	TAIR10	exon	2215236	2217150	.	+	x	ID=AT2G05812.1.1;Parent=AT2G05812.1
chr2	TAIR10	lncRNA	2263151	2264542	.	-	x	ID=AT2G05914.1;Parent=AT2G05914
chr2	TAIR10	exon	2263151	2264542	.	-	x	ID=AT2G05914.1.1;Parent=AT2G05914.1
chr2	TAIR10	lncRNA	2325776	2326876	.	+	u	ID=AT2G05995.1;Parent=AT2G05995
chr2	TAIR10	exon	2325776	2325984	.	+	u	ID=AT2G05995.1.1;Parent=AT2G05995.1
chr2	TAIR10	exon	2326427	2326876	.	+	u	ID=AT2G05995.1.2;Parent=AT2G05995.1
chr2	TAIR10	lncRNA	2330776	2331479	.	+	u	ID=AT2G06002.1;Parent=AT2G06002
chr2	TAIR10	exon	2330776	2331479	.	+	u	ID=AT2G06002.1.1;Parent=AT2G06002.1
chr2	TAIR10	lncRNA	2617554	2619173	.	+	u	ID=AT2G06562.1;Parent=AT2G06562
chr2	TAIR10	exon	2617554	2617996	.	+	u	ID=AT2G06562.1.1;Parent=AT2G06562.1
chr2	TAIR10	exon	2618595	2619173	.	+	u	ID=AT2G06562.1.2;Parent=AT2G06562.1
chr2	TAIR10	lncRNA	2922115	2920647	.	-	u	ID=AT2G07042.1;Parent=AT2G07042
chr2	TAIR10	exon	2922115	2922249	.	-	u	ID=AT2G07042.1.1;Parent=AT2G07042.1
chr2	TAIR10	exon	2921694	2921808	.	-	u	ID=AT2G07042.1.2;Parent=AT2G07042.1
chr2	TAIR10	exon	2919953	2920647	.	-	u	ID=AT2G07042.1.3;Parent=AT2G07042.1
chr2	TAIR10	lncRNA	2996582	2998054	.	+	x	ID=AT2G07213.1;Parent=AT2G07213
chr2	TAIR10	exon	2996582	2997223	.	+	x	ID=AT2G07213.1.1;Parent=AT2G07213.1
chr2	TAIR10	exon	2997367	2998054	.	+	x	ID=AT2G07213.1.2;Parent=AT2G07213.1
chr2	TAIR10	lncRNA	3672206	3671615	.	-	u	ID=AT2G09795.1;Parent=AT2G09795
chr2	TAIR10	exon	3672206	3672712	.	-	u	ID=AT2G09795.1.1;Parent=AT2G09795.1
chr2	TAIR10	exon	3670909	3671615	.	-	u	ID=AT2G09795.1.2;Parent=AT2G09795.1
chr2	TAIR10	lncRNA	3671865	3672729	.	-	u	ID=AT2G09795.2;Parent=AT2G09795
chr2	TAIR10	exon	3671865	3672729	.	-	u	ID=AT2G09795.2.1;Parent=AT2G09795.2
chr2	TAIR10	lncRNA	3672206	3672125	.	-	u	ID=AT2G09795.3;Parent=AT2G09795
chr2	TAIR10	exon	3672206	3672681	.	-	u	ID=AT2G09795.3.1;Parent=AT2G09795.3
chr2	TAIR10	exon	3671960	3672125	.	-	u	ID=AT2G09795.3.2;Parent=AT2G09795.3
chr2	TAIR10	lncRNA	4083603	4083913	.	-	u	ID=AT2G10537.1;Parent=AT2G10537
chr2	TAIR10	exon	4083603	4083913	.	-	u	ID=AT2G10537.1.1;Parent=AT2G10537.1
chr2	TAIR10	lncRNA	4301932	4303080	.	+	x	ID=AT2G10921.1;Parent=AT2G10921
chr2	TAIR10	exon	4301932	4302156	.	+	x	ID=AT2G10921.1.1;Parent=AT2G10921.1
chr2	TAIR10	exon	4302537	4302600	.	+	x	ID=AT2G10921.1.2;Parent=AT2G10921.1
chr2	TAIR10	exon	4302743	4303080	.	+	x	ID=AT2G10921.1.3;Parent=AT2G10921.1
chr2	TAIR10	lncRNA	4789637	4789849	.	-	x	ID=AT2G11852.1;Parent=AT2G11852
chr2	TAIR10	exon	4789637	4789849	.	-	x	ID=AT2G11852.1.1;Parent=AT2G11852.1
chr2	TAIR10	lncRNA	5692156	5693016	.	+	x	ID=AT2G13665.1;Parent=AT2G13665
chr2	TAIR10	exon	5692156	5693016	.	+	x	ID=AT2G13665.1.1;Parent=AT2G13665.1
chr2	TAIR10	lncRNA	5692148	5693006	.	+	x	ID=AT2G13665.2;Parent=AT2G13665
chr2	TAIR10	exon	5692148	5692775	.	+	x	ID=AT2G13665.2.1;Parent=AT2G13665.2
chr2	TAIR10	exon	5692813	5693006	.	+	x	ID=AT2G13665.2.2;Parent=AT2G13665.2
chr2	TAIR10	lncRNA	5953196	5954039	.	+	x	ID=AT2G14115.1;Parent=AT2G14115
chr2	TAIR10	exon	5953196	5954039	.	+	x	ID=AT2G14115.1.1;Parent=AT2G14115.1
chr2	TAIR10	lncRNA	6392167	6393042	.	+	u	ID=AT2G14878.1;Parent=AT2G14878
chr2	TAIR10	exon	6392167	6393042	.	+	u	ID=AT2G14878.1.1;Parent=AT2G14878.1
chr2	TAIR10	lncRNA	6564104	6564316	.	+	u	ID=AT2G15128.1;Parent=AT2G15128
chr2	TAIR10	exon	6564104	6564316	.	+	u	ID=AT2G15128.1.1;Parent=AT2G15128.1
chr2	TAIR10	lncRNA	6644281	6645533	.	-	u	ID=AT2G15292.1;Parent=AT2G15292
chr2	TAIR10	exon	6644281	6645533	.	-	u	ID=AT2G15292.1.1;Parent=AT2G15292.1
chr2	TAIR10	lncRNA	6785904	6786976	.	-	u	ID=AT2G15555.1;Parent=AT2G15555
chr2	TAIR10	exon	6785904	6786976	.	-	u	ID=AT2G15555.1.1;Parent=AT2G15555.1
chr2	TAIR10	lncRNA	7039677	7040592	.	+	x	ID=AT2G16245.1;Parent=AT2G16245
chr2	TAIR10	exon	7039677	7039975	.	+	x	ID=AT2G16245.1.1;Parent=AT2G16245.1
chr2	TAIR10	exon	7040066	7040592	.	+	x	ID=AT2G16245.1.2;Parent=AT2G16245.1
chr2	TAIR10	lncRNA	7996946	7996853	.	-	u	ID=AT2G18440.1;Parent=AT2G18440
chr2	TAIR10	exon	7996946	7997198	.	-	u	ID=AT2G18440.1.1;Parent=AT2G18440.1
chr2	TAIR10	exon	7995729	7996853	.	-	u	ID=AT2G18440.1.2;Parent=AT2G18440.1
chr2	TAIR10	lncRNA	7996946	7995217	.	-	u	ID=AT2G18440.2;Parent=AT2G18440
chr2	TAIR10	exon	7996946	7997239	.	-	u	ID=AT2G18440.2.1;Parent=AT2G18440.2
chr2	TAIR10	exon	7996357	7996853	.	-	u	ID=AT2G18440.2.2;Parent=AT2G18440.2
chr2	TAIR10	exon	7995892	7995974	.	-	u	ID=AT2G18440.2.3;Parent=AT2G18440.2
chr2	TAIR10	exon	7994941	7995217	.	-	u	ID=AT2G18440.2.4;Parent=AT2G18440.2
chr2	TAIR10	lncRNA	8122119	8123076	.	+	u	ID=AT2G18735.1;Parent=AT2G18735
chr2	TAIR10	exon	8122119	8123076	.	+	u	ID=AT2G18735.1.1;Parent=AT2G18735.1
chr2	TAIR10	lncRNA	8197114	8198103	.	+	x	ID=AT2G18917.1;Parent=AT2G18917
chr2	TAIR10	exon	8197114	8197679	.	+	x	ID=AT2G18917.1.1;Parent=AT2G18917.1
chr2	TAIR10	exon	8197839	8198103	.	+	x	ID=AT2G18917.1.2;Parent=AT2G18917.1
chr2	TAIR10	lncRNA	8470620	8471735	.	+	x	ID=AT2G19572.1;Parent=AT2G19572
chr2	TAIR10	exon	8470620	8471735	.	+	x	ID=AT2G19572.1.1;Parent=AT2G19572.1
chr2	TAIR10	lncRNA	8474446	8475221	.	+	x	ID=AT2G19582.1;Parent=AT2G19582
chr2	TAIR10	exon	8474446	8474714	.	+	x	ID=AT2G19582.1.1;Parent=AT2G19582.1
chr2	TAIR10	exon	8474834	8475221	.	+	x	ID=AT2G19582.1.2;Parent=AT2G19582.1
chr2	TAIR10	lncRNA	8529916	8530187	.	-	u	ID=AT2G19796.1;Parent=AT2G19796
chr2	TAIR10	exon	8529916	8530187	.	-	u	ID=AT2G19796.1.1;Parent=AT2G19796.1
chr2	TAIR10	lncRNA	9076533	9077048	.	+	x	ID=AT2G21187.1;Parent=AT2G21187
chr2	TAIR10	exon	9076533	9077048	.	+	x	ID=AT2G21187.1.1;Parent=AT2G21187.1
chr2	TAIR10	lncRNA	9076590	9077217	.	+	x	ID=AT2G21187.2;Parent=AT2G21187
chr2	TAIR10	exon	9076590	9076874	.	+	x	ID=AT2G21187.2.1;Parent=AT2G21187.2
chr2	TAIR10	exon	9076946	9077217	.	+	x	ID=AT2G21187.2.2;Parent=AT2G21187.2
chr2	TAIR10	lncRNA	9076292	9077468	.	+	x	ID=AT2G21187.3;Parent=AT2G21187
chr2	TAIR10	exon	9076292	9076874	.	+	x	ID=AT2G21187.3.1;Parent=AT2G21187.3
chr2	TAIR10	exon	9077236	9077468	.	+	x	ID=AT2G21187.3.2;Parent=AT2G21187.3
chr2	TAIR10	lncRNA	9079353	9079225	.	-	u	ID=AT2G21188.1;Parent=AT2G21188
chr2	TAIR10	exon	9079353	9079538	.	-	u	ID=AT2G21188.1.1;Parent=AT2G21188.1
chr2	TAIR10	exon	9079042	9079225	.	-	u	ID=AT2G21188.1.2;Parent=AT2G21188.1
chr2	TAIR10	lncRNA	9549649	9550084	.	-	u	ID=AT2G22482.1;Parent=AT2G22482
chr2	TAIR10	exon	9549649	9550084	.	-	u	ID=AT2G22482.1.1;Parent=AT2G22482.1
chr2	TAIR10	lncRNA	9721236	9721937	.	+	x	ID=AT2G22821.1;Parent=AT2G22821
chr2	TAIR10	exon	9721236	9721937	.	+	x	ID=AT2G22821.1.1;Parent=AT2G22821.1
chr2	TAIR10	lncRNA	9771465	9771046	.	-	x	ID=AT2G22955.1;Parent=AT2G22955
chr2	TAIR10	exon	9771465	9771553	.	-	x	ID=AT2G22955.1.1;Parent=AT2G22955.1
chr2	TAIR10	exon	9771244	9771353	.	-	x	ID=AT2G22955.1.2;Parent=AT2G22955.1
chr2	TAIR10	exon	9770700	9771046	.	-	x	ID=AT2G22955.1.3;Parent=AT2G22955.1
chr2	TAIR10	lncRNA	10063245	10064004	.	+	x	ID=AT2G23672.1;Parent=AT2G23672
chr2	TAIR10	exon	10063245	10064004	.	+	x	ID=AT2G23672.1.1;Parent=AT2G23672.1
chr2	TAIR10	lncRNA	10426552	10425860	.	-	x	ID=AT2G24545.1;Parent=AT2G24545
chr2	TAIR10	exon	10426552	10427263	.	-	x	ID=AT2G24545.1.1;Parent=AT2G24545.1
chr2	TAIR10	exon	10425952	10426095	.	-	x	ID=AT2G24545.1.2;Parent=AT2G24545.1
chr2	TAIR10	exon	10425818	10425860	.	-	x	ID=AT2G24545.1.3;Parent=AT2G24545.1
chr2	TAIR10	lncRNA	10426166	10427513	.	-	x	ID=AT2G24545.2;Parent=AT2G24545
chr2	TAIR10	exon	10426166	10427513	.	-	x	ID=AT2G24545.2.1;Parent=AT2G24545.2
chr2	TAIR10	lncRNA	10528064	10533887	.	+	x	ID=AT2G24735.1;Parent=AT2G24735
chr2	TAIR10	exon	10528064	10528161	.	+	x	ID=AT2G24735.1.1;Parent=AT2G24735.1
chr2	TAIR10	exon	10528405	10528470	.	+	x	ID=AT2G24735.1.2;Parent=AT2G24735.1
chr2	TAIR10	exon	10528613	10528756	.	+	x	ID=AT2G24735.1.3;Parent=AT2G24735.1
chr2	TAIR10	exon	10533605	10533887	.	+	x	ID=AT2G24735.1.4;Parent=AT2G24735.1
chr2	TAIR10	lncRNA	10548703	10547552	.	-	u	ID=AT2G24755.1;Parent=AT2G24755
chr2	TAIR10	exon	10548703	10549434	.	-	u	ID=AT2G24755.1.1;Parent=AT2G24755.1
chr2	TAIR10	exon	10548447	10548554	.	-	u	ID=AT2G24755.1.2;Parent=AT2G24755.1
chr2	TAIR10	exon	10548002	10548370	.	-	u	ID=AT2G24755.1.3;Parent=AT2G24755.1
chr2	TAIR10	exon	10547687	10547916	.	-	u	ID=AT2G24755.1.4;Parent=AT2G24755.1
chr2	TAIR10	exon	10547283	10547552	.	-	u	ID=AT2G24755.1.5;Parent=AT2G24755.1
chr2	TAIR10	lncRNA	10548703	10542006	.	-	u	ID=AT2G24755.2;Parent=AT2G24755
chr2	TAIR10	exon	10548703	10549434	.	-	u	ID=AT2G24755.2.1;Parent=AT2G24755.2
chr2	TAIR10	exon	10548447	10548554	.	-	u	ID=AT2G24755.2.2;Parent=AT2G24755.2
chr2	TAIR10	exon	10548002	10548338	.	-	u	ID=AT2G24755.2.3;Parent=AT2G24755.2
chr2	TAIR10	exon	10547687	10547911	.	-	u	ID=AT2G24755.2.4;Parent=AT2G24755.2
chr2	TAIR10	exon	10547440	10547552	.	-	u	ID=AT2G24755.2.5;Parent=AT2G24755.2
chr2	TAIR10	exon	10541738	10542006	.	-	u	ID=AT2G24755.2.6;Parent=AT2G24755.2
chr2	TAIR10	lncRNA	10548703	10545681	.	-	u	ID=AT2G24755.3;Parent=AT2G24755
chr2	TAIR10	exon	10548703	10549434	.	-	u	ID=AT2G24755.3.1;Parent=AT2G24755.3
chr2	TAIR10	exon	10548447	10548554	.	-	u	ID=AT2G24755.3.2;Parent=AT2G24755.3
chr2	TAIR10	exon	10548002	10548370	.	-	u	ID=AT2G24755.3.3;Parent=AT2G24755.3
chr2	TAIR10	exon	10547687	10547916	.	-	u	ID=AT2G24755.3.4;Parent=AT2G24755.3
chr2	TAIR10	exon	10547440	10547552	.	-	u	ID=AT2G24755.3.5;Parent=AT2G24755.3
chr2	TAIR10	exon	10544846	10545681	.	-	u	ID=AT2G24755.3.6;Parent=AT2G24755.3
chr2	TAIR10	lncRNA	11220708	11221535	.	+	x	ID=AT2G26355.1;Parent=AT2G26355
chr2	TAIR10	exon	11220708	11221535	.	+	x	ID=AT2G26355.1.1;Parent=AT2G26355.1
chr2	TAIR10	lncRNA	11350719	11351293	.	+	x	ID=AT2G26692.1;Parent=AT2G26692
chr2	TAIR10	exon	11350719	11350888	.	+	x	ID=AT2G26692.1.1;Parent=AT2G26692.1
chr2	TAIR10	exon	11350984	11351293	.	+	x	ID=AT2G26692.1.2;Parent=AT2G26692.1
chr2	TAIR10	lncRNA	11460219	11461021	.	+	x	ID=AT2G26882.1;Parent=AT2G26882
chr2	TAIR10	exon	11460219	11460326	.	+	x	ID=AT2G26882.1.1;Parent=AT2G26882.1
chr2	TAIR10	exon	11460446	11461021	.	+	x	ID=AT2G26882.1.2;Parent=AT2G26882.1
chr2	TAIR10	lncRNA	11721539	11722468	.	-	u	ID=AT2G27400.1;Parent=AT2G27400
chr2	TAIR10	exon	11721539	11722468	.	-	u	ID=AT2G27400.1.1;Parent=AT2G27400.1
chr2	TAIR10	lncRNA	12858462	12860142	.	+	u	ID=AT2G30115.1;Parent=AT2G30115
chr2	TAIR10	exon	12858462	12859093	.	+	u	ID=AT2G30115.1.1;Parent=AT2G30115.1
chr2	TAIR10	exon	12859170	12859320	.	+	u	ID=AT2G30115.1.2;Parent=AT2G30115.1
chr2	TAIR10	exon	12859408	12859493	.	+	u	ID=AT2G30115.1.3;Parent=AT2G30115.1
chr2	TAIR10	exon	12859584	12859670	.	+	u	ID=AT2G30115.1.4;Parent=AT2G30115.1
chr2	TAIR10	exon	12859792	12860142	.	+	u	ID=AT2G30115.1.5;Parent=AT2G30115.1
chr2	TAIR10	lncRNA	12937351	12939638	.	+	x	ID=AT2G30362.1;Parent=AT2G30362
chr2	TAIR10	exon	12937351	12938667	.	+	x	ID=AT2G30362.1.1;Parent=AT2G30362.1
chr2	TAIR10	exon	12939444	12939638	.	+	x	ID=AT2G30362.1.2;Parent=AT2G30362.1
chr2	TAIR10	lncRNA	13172361	13173966	.	+	u	ID=AT2G30945.1;Parent=AT2G30945
chr2	TAIR10	exon	13172361	13172648	.	+	u	ID=AT2G30945.1.1;Parent=AT2G30945.1
chr2	TAIR10	exon	13173143	13173229	.	+	u	ID=AT2G30945.1.2;Parent=AT2G30945.1
chr2	TAIR10	exon	13173700	13173966	.	+	u	ID=AT2G30945.1.3;Parent=AT2G30945.1
chr2	TAIR10	lncRNA	13186544	13187253	.	-	x	ID=AT2G30984.1;Parent=AT2G30984
chr2	TAIR10	exon	13186544	13187253	.	-	x	ID=AT2G30984.1.1;Parent=AT2G30984.1
chr2	TAIR10	lncRNA	13446002	13446729	.	+	u	ID=AT2G31585.1;Parent=AT2G31585
chr2	TAIR10	exon	13446002	13446729	.	+	u	ID=AT2G31585.1.1;Parent=AT2G31585.1
chr2	TAIR10	lncRNA	13446035	13446727	.	+	u	ID=AT2G31585.2;Parent=AT2G31585
chr2	TAIR10	exon	13446035	13446178	.	+	u	ID=AT2G31585.2.1;Parent=AT2G31585.2
chr2	TAIR10	exon	13446266	13446727	.	+	u	ID=AT2G31585.2.2;Parent=AT2G31585.2
chr2	TAIR10	lncRNA	13501926	13500705	.	-	x	ID=AT2G31751.1;Parent=AT2G31751
chr2	TAIR10	exon	13501926	13502114	.	-	x	ID=AT2G31751.1.1;Parent=AT2G31751.1
chr2	TAIR10	exon	13501558	13501678	.	-	x	ID=AT2G31751.1.2;Parent=AT2G31751.1
chr2	TAIR10	exon	13501440	13501477	.	-	x	ID=AT2G31751.1.3;Parent=AT2G31751.1
chr2	TAIR10	exon	13501260	13501306	.	-	x	ID=AT2G31751.1.4;Parent=AT2G31751.1
chr2	TAIR10	exon	13500958	13500993	.	-	x	ID=AT2G31751.1.5;Parent=AT2G31751.1
chr2	TAIR10	exon	13500832	13500885	.	-	x	ID=AT2G31751.1.6;Parent=AT2G31751.1
chr2	TAIR10	exon	13499341	13500705	.	-	x	ID=AT2G31751.1.7;Parent=AT2G31751.1
chr2	TAIR10	lncRNA	13560807	13568489	.	+	x	ID=AT2G31902.1;Parent=AT2G31902
chr2	TAIR10	exon	13560807	13560991	.	+	x	ID=AT2G31902.1.1;Parent=AT2G31902.1
chr2	TAIR10	exon	13561602	13561706	.	+	x	ID=AT2G31902.1.2;Parent=AT2G31902.1
chr2	TAIR10	exon	13561793	13561924	.	+	x	ID=AT2G31902.1.3;Parent=AT2G31902.1
chr2	TAIR10	exon	13562021	13562137	.	+	x	ID=AT2G31902.1.4;Parent=AT2G31902.1
chr2	TAIR10	exon	13563446	13563556	.	+	x	ID=AT2G31902.1.5;Parent=AT2G31902.1
chr2	TAIR10	exon	13563658	13563811	.	+	x	ID=AT2G31902.1.6;Parent=AT2G31902.1
chr2	TAIR10	exon	13567211	13567410	.	+	x	ID=AT2G31902.1.7;Parent=AT2G31902.1
chr2	TAIR10	exon	13567566	13567799	.	+	x	ID=AT2G31902.1.8;Parent=AT2G31902.1
chr2	TAIR10	exon	13567910	13568489	.	+	x	ID=AT2G31902.1.9;Parent=AT2G31902.1
chr2	TAIR10	lncRNA	13671841	13673376	.	+	x	ID=AT2G32179.1;Parent=AT2G32179
chr2	TAIR10	exon	13671841	13671926	.	+	x	ID=AT2G32179.1.1;Parent=AT2G32179.1
chr2	TAIR10	exon	13672243	13672649	.	+	x	ID=AT2G32179.1.2;Parent=AT2G32179.1
chr2	TAIR10	exon	13672739	13672895	.	+	x	ID=AT2G32179.1.3;Parent=AT2G32179.1
chr2	TAIR10	exon	13673023	13673376	.	+	x	ID=AT2G32179.1.4;Parent=AT2G32179.1
chr2	TAIR10	lncRNA	13726299	13726700	.	-	x	ID=AT2G32315.1;Parent=AT2G32315
chr2	TAIR10	exon	13726299	13726700	.	-	x	ID=AT2G32315.1.1;Parent=AT2G32315.1
chr2	TAIR10	lncRNA	13909423	13910910	.	+	u	ID=AT2G32795.1;Parent=AT2G32795
chr2	TAIR10	exon	13909423	13909864	.	+	u	ID=AT2G32795.1.1;Parent=AT2G32795.1
chr2	TAIR10	exon	13910690	13910910	.	+	u	ID=AT2G32795.1.2;Parent=AT2G32795.1
chr2	TAIR10	lncRNA	14024957	14023101	.	-	x	ID=AT2G33051.1;Parent=AT2G33051
chr2	TAIR10	exon	14024957	14025085	.	-	x	ID=AT2G33051.1.1;Parent=AT2G33051.1
chr2	TAIR10	exon	14024304	14024497	.	-	x	ID=AT2G33051.1.2;Parent=AT2G33051.1
chr2	TAIR10	exon	14023803	14024171	.	-	x	ID=AT2G33051.1.3;Parent=AT2G33051.1
chr2	TAIR10	exon	14023645	14023708	.	-	x	ID=AT2G33051.1.4;Parent=AT2G33051.1
chr2	TAIR10	exon	14023191	14023441	.	-	x	ID=AT2G33051.1.5;Parent=AT2G33051.1
chr2	TAIR10	exon	14022037	14023101	.	-	x	ID=AT2G33051.1.6;Parent=AT2G33051.1
chr2	TAIR10	lncRNA	14305718	14305622	.	-	x	ID=AT2G33815.1;Parent=AT2G33815
chr2	TAIR10	exon	14305718	14306053	.	-	x	ID=AT2G33815.1.1;Parent=AT2G33815.1
chr2	TAIR10	exon	14305008	14305622	.	-	x	ID=AT2G33815.1.2;Parent=AT2G33815.1
chr2	TAIR10	lncRNA	14983799	14983556	.	-	x	ID=AT2G35637.1;Parent=AT2G35637
chr2	TAIR10	exon	14983799	14983998	.	-	x	ID=AT2G35637.1.1;Parent=AT2G35637.1
chr2	TAIR10	exon	14982608	14983556	.	-	x	ID=AT2G35637.1.2;Parent=AT2G35637.1
chr2	TAIR10	lncRNA	15023559	15025465	.	+	u	ID=AT2G35738.1;Parent=AT2G35738
chr2	TAIR10	exon	15023559	15023648	.	+	u	ID=AT2G35738.1.1;Parent=AT2G35738.1
chr2	TAIR10	exon	15023884	15024001	.	+	u	ID=AT2G35738.1.2;Parent=AT2G35738.1
chr2	TAIR10	exon	15024599	15025465	.	+	u	ID=AT2G35738.1.3;Parent=AT2G35738.1
chr2	TAIR10	lncRNA	15023559	15024286	.	+	u	ID=AT2G35738.2;Parent=AT2G35738
chr2	TAIR10	exon	15023559	15023810	.	+	u	ID=AT2G35738.2.1;Parent=AT2G35738.2
chr2	TAIR10	exon	15023884	15024286	.	+	u	ID=AT2G35738.2.2;Parent=AT2G35738.2
chr2	TAIR10	lncRNA	15023581	15025334	.	+	u	ID=AT2G35738.3;Parent=AT2G35738
chr2	TAIR10	exon	15023581	15023648	.	+	u	ID=AT2G35738.3.1;Parent=AT2G35738.3
chr2	TAIR10	exon	15023884	15024001	.	+	u	ID=AT2G35738.3.2;Parent=AT2G35738.3
chr2	TAIR10	exon	15024477	15025334	.	+	u	ID=AT2G35738.3.3;Parent=AT2G35738.3
chr2	TAIR10	lncRNA	15059337	15061100	.	-	x	ID=AT2G35859.1;Parent=AT2G35859
chr2	TAIR10	exon	15059337	15061100	.	-	x	ID=AT2G35859.1.1;Parent=AT2G35859.1
chr2	TAIR10	lncRNA	15090867	15091764	.	+	x	ID=AT2G35945.1;Parent=AT2G35945
chr2	TAIR10	exon	15090867	15091764	.	+	x	ID=AT2G35945.1.1;Parent=AT2G35945.1
chr2	TAIR10	lncRNA	15219325	15218654	.	-	u	ID=AT2G36307.1;Parent=AT2G36307
chr2	TAIR10	exon	15219325	15219415	.	-	u	ID=AT2G36307.1.1;Parent=AT2G36307.1
chr2	TAIR10	exon	15218040	15218654	.	-	u	ID=AT2G36307.1.2;Parent=AT2G36307.1
chr2	TAIR10	lncRNA	15420355	15421943	.	+	x	ID=AT2G36792.1;Parent=AT2G36792
chr2	TAIR10	exon	15420355	15421484	.	+	x	ID=AT2G36792.1.1;Parent=AT2G36792.1
chr2	TAIR10	exon	15421584	15421943	.	+	x	ID=AT2G36792.1.2;Parent=AT2G36792.1
chr2	TAIR10	lncRNA	15420881	15421964	.	+	x	ID=AT2G36792.2;Parent=AT2G36792
chr2	TAIR10	exon	15420881	15421545	.	+	x	ID=AT2G36792.2.1;Parent=AT2G36792.2
chr2	TAIR10	exon	15421620	15421964	.	+	x	ID=AT2G36792.2.2;Parent=AT2G36792.2
chr2	TAIR10	lncRNA	15673687	15675978	.	+	x	ID=AT2G37362.1;Parent=AT2G37362
chr2	TAIR10	exon	15673687	15675978	.	+	x	ID=AT2G37362.1.1;Parent=AT2G37362.1
chr2	TAIR10	lncRNA	15756722	15758279	.	+	x	ID=AT2G37555.1;Parent=AT2G37555
chr2	TAIR10	exon	15756722	15757886	.	+	x	ID=AT2G37555.1.1;Parent=AT2G37555.1
chr2	TAIR10	exon	15757977	15758279	.	+	x	ID=AT2G37555.1.2;Parent=AT2G37555.1
chr2	TAIR10	lncRNA	16537288	16538277	.	-	x	ID=AT2G39675.1;Parent=AT2G39675
chr2	TAIR10	exon	16537288	16538277	.	-	x	ID=AT2G39675.1.1;Parent=AT2G39675.1
chr2	TAIR10	lncRNA	16539384	16540417	.	-	u	ID=AT2G39681.1;Parent=AT2G39681
chr2	TAIR10	exon	16539384	16540417	.	-	u	ID=AT2G39681.1.1;Parent=AT2G39681.1
chr2	TAIR10	lncRNA	16708056	16709436	.	+	x	ID=AT2G40008.1;Parent=AT2G40008
chr2	TAIR10	exon	16708056	16708461	.	+	x	ID=AT2G40008.1.1;Parent=AT2G40008.1
chr2	TAIR10	exon	16708547	16709436	.	+	x	ID=AT2G40008.1.2;Parent=AT2G40008.1
chr2	TAIR10	lncRNA	17165430	17165119	.	-	x	ID=AT2G41178.1;Parent=AT2G41178
chr2	TAIR10	exon	17165430	17165449	.	-	x	ID=AT2G41178.1.1;Parent=AT2G41178.1
chr2	TAIR10	exon	17164795	17165119	.	-	x	ID=AT2G41178.1.2;Parent=AT2G41178.1
chr2	TAIR10	lncRNA	17225542	17226693	.	+	u	ID=AT2G41312.1;Parent=AT2G41312
chr2	TAIR10	exon	17225542	17225872	.	+	u	ID=AT2G41312.1.1;Parent=AT2G41312.1
chr2	TAIR10	exon	17226421	17226693	.	+	u	ID=AT2G41312.1.2;Parent=AT2G41312.1
chr2	TAIR10	lncRNA	17225523	17226045	.	+	u	ID=AT2G41312.2;Parent=AT2G41312
chr2	TAIR10	exon	17225523	17226045	.	+	u	ID=AT2G41312.2.1;Parent=AT2G41312.2
chr2	TAIR10	lncRNA	17599370	17601825	.	+	x	ID=AT2G42247.1;Parent=AT2G42247
chr2	TAIR10	exon	17599370	17599417	.	+	x	ID=AT2G42247.1.1;Parent=AT2G42247.1
chr2	TAIR10	exon	17599697	17599913	.	+	x	ID=AT2G42247.1.2;Parent=AT2G42247.1
chr2	TAIR10	exon	17600042	17600281	.	+	x	ID=AT2G42247.1.3;Parent=AT2G42247.1
chr2	TAIR10	exon	17600447	17600548	.	+	x	ID=AT2G42247.1.4;Parent=AT2G42247.1
chr2	TAIR10	exon	17600779	17600851	.	+	x	ID=AT2G42247.1.5;Parent=AT2G42247.1
chr2	TAIR10	exon	17600948	17601825	.	+	x	ID=AT2G42247.1.6;Parent=AT2G42247.1
chr2	TAIR10	lncRNA	17645688	17642099	.	-	x	ID=AT2G42365.1;Parent=AT2G42365
chr2	TAIR10	exon	17645688	17645835	.	-	x	ID=AT2G42365.1.1;Parent=AT2G42365.1
chr2	TAIR10	exon	17642771	17643451	.	-	x	ID=AT2G42365.1.2;Parent=AT2G42365.1
chr2	TAIR10	exon	17642635	17642685	.	-	x	ID=AT2G42365.1.3;Parent=AT2G42365.1
chr2	TAIR10	exon	17642500	17642527	.	-	x	ID=AT2G42365.1.4;Parent=AT2G42365.1
chr2	TAIR10	exon	17641784	17642099	.	-	x	ID=AT2G42365.1.5;Parent=AT2G42365.1
chr2	TAIR10	lncRNA	17642635	17642099	.	-	x	ID=AT2G42365.2;Parent=AT2G42365
chr2	TAIR10	exon	17642635	17642975	.	-	x	ID=AT2G42365.2.1;Parent=AT2G42365.2
chr2	TAIR10	exon	17642500	17642527	.	-	x	ID=AT2G42365.2.2;Parent=AT2G42365.2
chr2	TAIR10	exon	17641908	17642099	.	-	x	ID=AT2G42365.2.3;Parent=AT2G42365.2
chr2	TAIR10	lncRNA	17650225	17651083	.	+	u	ID=AT2G42388.1;Parent=AT2G42388
chr2	TAIR10	exon	17650225	17650420	.	+	u	ID=AT2G42388.1.1;Parent=AT2G42388.1
chr2	TAIR10	exon	17650557	17650682	.	+	u	ID=AT2G42388.1.2;Parent=AT2G42388.1
chr2	TAIR10	exon	17650775	17651083	.	+	u	ID=AT2G42388.1.3;Parent=AT2G42388.1
chr2	TAIR10	lncRNA	17662235	17662128	.	-	u	ID=AT2G42425.1;Parent=AT2G42425
chr2	TAIR10	exon	17662235	17662358	.	-	u	ID=AT2G42425.1.1;Parent=AT2G42425.1
chr2	TAIR10	exon	17661834	17662128	.	-	u	ID=AT2G42425.1.2;Parent=AT2G42425.1
chr2	TAIR10	lncRNA	17690531	17691018	.	+	u	ID=AT2G42485.1;Parent=AT2G42485
chr2	TAIR10	exon	17690531	17691018	.	+	u	ID=AT2G42485.1.1;Parent=AT2G42485.1
chr2	TAIR10	lncRNA	17824581	17823847	.	-	x	ID=AT2G42835.1;Parent=AT2G42835
chr2	TAIR10	exon	17824581	17824842	.	-	x	ID=AT2G42835.1.1;Parent=AT2G42835.1
chr2	TAIR10	exon	17824326	17824500	.	-	x	ID=AT2G42835.1.2;Parent=AT2G42835.1
chr2	TAIR10	exon	17823265	17823847	.	-	x	ID=AT2G42835.1.3;Parent=AT2G42835.1
chr2	TAIR10	lncRNA	18017116	18018691	.	-	u	ID=AT2G43375.1;Parent=AT2G43375
chr2	TAIR10	exon	18017116	18018691	.	-	u	ID=AT2G43375.1.1;Parent=AT2G43375.1
chr2	TAIR10	lncRNA	18297149	18297026	.	-	x	ID=AT2G44255.1;Parent=AT2G44255
chr2	TAIR10	exon	18297149	18297567	.	-	x	ID=AT2G44255.1.1;Parent=AT2G44255.1
chr2	TAIR10	exon	18295756	18297026	.	-	x	ID=AT2G44255.1.2;Parent=AT2G44255.1
chr2	TAIR10	lncRNA	18469127	18466674	.	-	x	ID=AT2G44798.1;Parent=AT2G44798
chr2	TAIR10	exon	18469127	18469295	.	-	x	ID=AT2G44798.1.1;Parent=AT2G44798.1
chr2	TAIR10	exon	18468100	18468395	.	-	x	ID=AT2G44798.1.2;Parent=AT2G44798.1
chr2	TAIR10	exon	18467971	18468014	.	-	x	ID=AT2G44798.1.3;Parent=AT2G44798.1
chr2	TAIR10	exon	18467673	18467841	.	-	x	ID=AT2G44798.1.4;Parent=AT2G44798.1
chr2	TAIR10	exon	18467063	18467230	.	-	x	ID=AT2G44798.1.5;Parent=AT2G44798.1
chr2	TAIR10	exon	18466464	18466674	.	-	x	ID=AT2G44798.1.6;Parent=AT2G44798.1
chr2	TAIR10	lncRNA	18470770	18467841	.	-	x	ID=AT2G44798.2;Parent=AT2G44798
chr2	TAIR10	exon	18470770	18471277	.	-	x	ID=AT2G44798.2.1;Parent=AT2G44798.2
chr2	TAIR10	exon	18468076	18468395	.	-	x	ID=AT2G44798.2.2;Parent=AT2G44798.2
chr2	TAIR10	exon	18466808	18467841	.	-	x	ID=AT2G44798.2.3;Parent=AT2G44798.2
chr2	TAIR10	lncRNA	18562102	18563678	.	+	u	ID=AT2G44995.1;Parent=AT2G44995
chr2	TAIR10	exon	18562102	18562386	.	+	u	ID=AT2G44995.1.1;Parent=AT2G44995.1
chr2	TAIR10	exon	18562881	18562967	.	+	u	ID=AT2G44995.1.2;Parent=AT2G44995.1
chr2	TAIR10	exon	18563430	18563678	.	+	u	ID=AT2G44995.1.3;Parent=AT2G44995.1
chr2	TAIR10	lncRNA	18571765	18570745	.	-	u	ID=AT2G45023.1;Parent=AT2G45023
chr2	TAIR10	exon	18571765	18572173	.	-	u	ID=AT2G45023.1.1;Parent=AT2G45023.1
chr2	TAIR10	exon	18571330	18571398	.	-	u	ID=AT2G45023.1.2;Parent=AT2G45023.1
chr2	TAIR10	exon	18571095	18571179	.	-	u	ID=AT2G45023.1.3;Parent=AT2G45023.1
chr2	TAIR10	exon	18570156	18570745	.	-	u	ID=AT2G45023.1.4;Parent=AT2G45023.1
chr2	TAIR10	lncRNA	18571765	18570745	.	-	u	ID=AT2G45023.2;Parent=AT2G45023
chr2	TAIR10	exon	18571765	18572173	.	-	u	ID=AT2G45023.2.1;Parent=AT2G45023.2
chr2	TAIR10	exon	18571330	18571398	.	-	u	ID=AT2G45023.2.2;Parent=AT2G45023.2
chr2	TAIR10	exon	18571095	18571165	.	-	u	ID=AT2G45023.2.3;Parent=AT2G45023.2
chr2	TAIR10	exon	18570513	18570745	.	-	u	ID=AT2G45023.2.4;Parent=AT2G45023.2
chr2	TAIR10	lncRNA	18660593	18659560	.	-	u	ID=AT2G45245.1;Parent=AT2G45245
chr2	TAIR10	exon	18660593	18660655	.	-	u	ID=AT2G45245.1.1;Parent=AT2G45245.1
chr2	TAIR10	exon	18659693	18659876	.	-	u	ID=AT2G45245.1.2;Parent=AT2G45245.1
chr2	TAIR10	exon	18659422	18659560	.	-	u	ID=AT2G45245.1.3;Parent=AT2G45245.1
chr2	TAIR10	lncRNA	18660593	18659876	.	-	u	ID=AT2G45245.2;Parent=AT2G45245
chr2	TAIR10	exon	18660593	18660656	.	-	u	ID=AT2G45245.2.1;Parent=AT2G45245.2
chr2	TAIR10	exon	18659991	18660105	.	-	u	ID=AT2G45245.2.2;Parent=AT2G45245.2
chr2	TAIR10	exon	18659291	18659876	.	-	u	ID=AT2G45245.2.3;Parent=AT2G45245.2
chr2	TAIR10	lncRNA	18660593	18659876	.	-	u	ID=AT2G45245.3;Parent=AT2G45245
chr2	TAIR10	exon	18660593	18660661	.	-	u	ID=AT2G45245.3.1;Parent=AT2G45245.3
chr2	TAIR10	exon	18659235	18659876	.	-	u	ID=AT2G45245.3.2;Parent=AT2G45245.3
chr2	TAIR10	lncRNA	18660847	18659560	.	-	u	ID=AT2G45245.4;Parent=AT2G45245
chr2	TAIR10	exon	18660847	18661294	.	-	u	ID=AT2G45245.4.1;Parent=AT2G45245.4
chr2	TAIR10	exon	18660593	18660716	.	-	u	ID=AT2G45245.4.2;Parent=AT2G45245.4
chr2	TAIR10	exon	18659693	18659876	.	-	u	ID=AT2G45245.4.3;Parent=AT2G45245.4
chr2	TAIR10	exon	18659254	18659560	.	-	u	ID=AT2G45245.4.4;Parent=AT2G45245.4
chr2	TAIR10	lncRNA	18682674	18682418	.	-	x	ID=AT2G45315.1;Parent=AT2G45315
chr2	TAIR10	exon	18682674	18683810	.	-	x	ID=AT2G45315.1.1;Parent=AT2G45315.1
chr2	TAIR10	exon	18682108	18682418	.	-	x	ID=AT2G45315.1.2;Parent=AT2G45315.1
chr2	TAIR10	lncRNA	18682674	18682380	.	-	x	ID=AT2G45315.2;Parent=AT2G45315
chr2	TAIR10	exon	18682674	18683827	.	-	x	ID=AT2G45315.2.1;Parent=AT2G45315.2
chr2	TAIR10	exon	18682125	18682380	.	-	x	ID=AT2G45315.2.2;Parent=AT2G45315.2
chr2	TAIR10	lncRNA	18820691	18822184	.	+	x	ID=AT2G45685.1;Parent=AT2G45685
chr2	TAIR10	exon	18820691	18822184	.	+	x	ID=AT2G45685.1.1;Parent=AT2G45685.1
chr2	TAIR10	lncRNA	18854555	18855184	.	-	u	ID=AT2G45780.1;Parent=AT2G45780
chr2	TAIR10	exon	18854555	18855184	.	-	u	ID=AT2G45780.1.1;Parent=AT2G45780.1
chr2	TAIR10	lncRNA	18973307	18974133	.	+	u	ID=AT2G46192.1;Parent=AT2G46192
chr2	TAIR10	exon	18973307	18974133	.	+	u	ID=AT2G46192.1.1;Parent=AT2G46192.1
chr2	TAIR10	lncRNA	19128260	19126969	.	-	x	ID=AT2G46572.1;Parent=AT2G46572
chr2	TAIR10	exon	19128260	19129105	.	-	x	ID=AT2G46572.1.1;Parent=AT2G46572.1
chr2	TAIR10	exon	19127956	19128163	.	-	x	ID=AT2G46572.1.2;Parent=AT2G46572.1
chr2	TAIR10	exon	19127154	19127215	.	-	x	ID=AT2G46572.1.3;Parent=AT2G46572.1
chr2	TAIR10	exon	19126872	19126969	.	-	x	ID=AT2G46572.1.4;Parent=AT2G46572.1
chr2	TAIR10	lncRNA	19610473	19610962	.	+	x	ID=AT2G47895.1;Parent=AT2G47895
chr2	TAIR10	exon	19610473	19610644	.	+	x	ID=AT2G47895.1.1;Parent=AT2G47895.1
chr2	TAIR10	exon	19610718	19610962	.	+	x	ID=AT2G47895.1.2;Parent=AT2G47895.1
chr3	TAIR10	lncRNA	46718	48296	.	+	x	ID=AT3G01142.1;Parent=AT3G01142
chr3	TAIR10	exon	46718	48296	.	+	x	ID=AT3G01142.1.1;Parent=AT3G01142.1
chr3	TAIR10	lncRNA	69854	71415	.	+	x	ID=AT3G01202.1;Parent=AT3G01202
chr3	TAIR10	exon	69854	70410	.	+	x	ID=AT3G01202.1.1;Parent=AT3G01202.1
chr3	TAIR10	exon	70498	70738	.	+	x	ID=AT3G01202.1.2;Parent=AT3G01202.1
chr3	TAIR10	exon	70966	71415	.	+	x	ID=AT3G01202.1.3;Parent=AT3G01202.1
chr3	TAIR10	lncRNA	616380	617322	.	+	u	ID=AT3G02832.1;Parent=AT3G02832
chr3	TAIR10	exon	616380	617322	.	+	u	ID=AT3G02832.1.1;Parent=AT3G02832.1
chr3	TAIR10	lncRNA	918732	917358	.	-	x	ID=AT3G03702.1;Parent=AT3G03702
chr3	TAIR10	exon	918732	918834	.	-	x	ID=AT3G03702.1.1;Parent=AT3G03702.1
chr3	TAIR10	exon	918110	918344	.	-	x	ID=AT3G03702.1.2;Parent=AT3G03702.1
chr3	TAIR10	exon	917852	917961	.	-	x	ID=AT3G03702.1.3;Parent=AT3G03702.1
chr3	TAIR10	exon	916356	917358	.	-	x	ID=AT3G03702.1.4;Parent=AT3G03702.1
chr3	TAIR10	lncRNA	1198114	1200104	.	+	u	ID=AT3G04485.1;Parent=AT3G04485
chr3	TAIR10	exon	1198114	1198419	.	+	u	ID=AT3G04485.1.1;Parent=AT3G04485.1
chr3	TAIR10	exon	1198504	1198583	.	+	u	ID=AT3G04485.1.2;Parent=AT3G04485.1
chr3	TAIR10	exon	1199242	1199306	.	+	u	ID=AT3G04485.1.3;Parent=AT3G04485.1
chr3	TAIR10	exon	1199678	1200104	.	+	u	ID=AT3G04485.1.4;Parent=AT3G04485.1
chr3	TAIR10	lncRNA	1443967	1445087	.	+	u	ID=AT3G05152.1;Parent=AT3G05152
chr3	TAIR10	exon	1443967	1444087	.	+	u	ID=AT3G05152.1.1;Parent=AT3G05152.1
chr3	TAIR10	exon	1444515	1445087	.	+	u	ID=AT3G05152.1.2;Parent=AT3G05152.1
chr3	TAIR10	lncRNA	1760905	1764212	.	+	x	ID=AT3G05905.1;Parent=AT3G05905
chr3	TAIR10	exon	1760905	1761139	.	+	x	ID=AT3G05905.1.1;Parent=AT3G05905.1
chr3	TAIR10	exon	1761548	1761607	.	+	x	ID=AT3G05905.1.2;Parent=AT3G05905.1
chr3	TAIR10	exon	1761698	1763393	.	+	x	ID=AT3G05905.1.3;Parent=AT3G05905.1
chr3	TAIR10	exon	1763600	1763726	.	+	x	ID=AT3G05905.1.4;Parent=AT3G05905.1
chr3	TAIR10	exon	1763818	1764212	.	+	x	ID=AT3G05905.1.5;Parent=AT3G05905.1
chr3	TAIR10	lncRNA	1771410	1771130	.	-	x	ID=AT3G05932.1;Parent=AT3G05932
chr3	TAIR10	exon	1771410	1771716	.	-	x	ID=AT3G05932.1.1;Parent=AT3G05932.1
chr3	TAIR10	exon	1770279	1771130	.	-	x	ID=AT3G05932.1.2;Parent=AT3G05932.1
chr3	TAIR10	lncRNA	1848883	1850596	.	+	u	ID=AT3G06125.1;Parent=AT3G06125
chr3	TAIR10	exon	1848883	1849036	.	+	u	ID=AT3G06125.1.1;Parent=AT3G06125.1
chr3	TAIR10	exon	1850238	1850596	.	+	u	ID=AT3G06125.1.2;Parent=AT3G06125.1
chr3	TAIR10	lncRNA	1848848	1849332	.	+	u	ID=AT3G06125.2;Parent=AT3G06125
chr3	TAIR10	exon	1848848	1849332	.	+	u	ID=AT3G06125.2.1;Parent=AT3G06125.2
chr3	TAIR10	lncRNA	1848876	1849332	.	+	u	ID=AT3G06125.3;Parent=AT3G06125
chr3	TAIR10	exon	1848876	1849036	.	+	u	ID=AT3G06125.3.1;Parent=AT3G06125.3
chr3	TAIR10	exon	1849141	1849332	.	+	u	ID=AT3G06125.3.2;Parent=AT3G06125.3
chr3	TAIR10	lncRNA	2197123	2197332	.	+	u	ID=AT3G06962.1;Parent=AT3G06962
chr3	TAIR10	exon	2197123	2197332	.	+	u	ID=AT3G06962.1.1;Parent=AT3G06962.1
chr3	TAIR10	lncRNA	2296709	2296567	.	-	u	ID=AT3G07215.1;Parent=AT3G07215
chr3	TAIR10	exon	2296709	2297729	.	-	u	ID=AT3G07215.1.1;Parent=AT3G07215.1
chr3	TAIR10	exon	2296164	2296567	.	-	u	ID=AT3G07215.1.2;Parent=AT3G07215.1
chr3	TAIR10	lncRNA	2296709	2296625	.	-	u	ID=AT3G07215.2;Parent=AT3G07215
chr3	TAIR10	exon	2296709	2297751	.	-	u	ID=AT3G07215.2.1;Parent=AT3G07215.2
chr3	TAIR10	exon	2296158	2296625	.	-	u	ID=AT3G07215.2.2;Parent=AT3G07215.2
chr3	TAIR10	lncRNA	2296157	2297734	.	-	u	ID=AT3G07215.3;Parent=AT3G07215
chr3	TAIR10	exon	2296157	2297734	.	-	u	ID=AT3G07215.3.1;Parent=AT3G07215.3
chr3	TAIR10	lncRNA	2297717	2296385	.	-	u	ID=AT3G07215.4;Parent=AT3G07215
chr3	TAIR10	exon	2297717	2297789	.	-	u	ID=AT3G07215.4.1;Parent=AT3G07215.4
chr3	TAIR10	exon	2296709	2296814	.	-	u	ID=AT3G07215.4.2;Parent=AT3G07215.4
chr3	TAIR10	exon	2296529	2296625	.	-	u	ID=AT3G07215.4.3;Parent=AT3G07215.4
chr3	TAIR10	exon	2296036	2296385	.	-	u	ID=AT3G07215.4.4;Parent=AT3G07215.4
chr3	TAIR10	lncRNA	3588684	3589685	.	+	u	ID=AT3G11415.1;Parent=AT3G11415
chr3	TAIR10	exon	3588684	3589685	.	+	u	ID=AT3G11415.1.1;Parent=AT3G11415.1
chr3	TAIR10	lncRNA	3963124	3964222	.	+	x	ID=AT3G12502.1;Parent=AT3G12502
chr3	TAIR10	exon	3963124	3963158	.	+	x	ID=AT3G12502.1.1;Parent=AT3G12502.1
chr3	TAIR10	exon	3963531	3964222	.	+	x	ID=AT3G12502.1.2;Parent=AT3G12502.1
chr3	TAIR10	lncRNA	4137593	4137252	.	-	u	ID=AT3G12965.1;Parent=AT3G12965
chr3	TAIR10	exon	4137593	4137674	.	-	u	ID=AT3G12965.1.1;Parent=AT3G12965.1
chr3	TAIR10	exon	4136961	4137252	.	-	u	ID=AT3G12965.1.2;Parent=AT3G12965.1
chr3	TAIR10	lncRNA	4183728	4183628	.	-	x	ID=AT3G13061.1;Parent=AT3G13061
chr3	TAIR10	exon	4183728	4183884	.	-	x	ID=AT3G13061.1.1;Parent=AT3G13061.1
chr3	TAIR10	exon	4183099	4183628	.	-	x	ID=AT3G13061.1.2;Parent=AT3G13061.1
chr3	TAIR10	lncRNA	4290082	4291595	.	+	u	ID=AT3G13277.1;Parent=AT3G13277
chr3	TAIR10	exon	4290082	4291595	.	+	u	ID=AT3G13277.1.1;Parent=AT3G13277.1
chr3	TAIR10	lncRNA	4709770	4709475	.	-	u	ID=AT3G14185.1;Parent=AT3G14185
chr3	TAIR10	exon	4709770	4709814	.	-	u	ID=AT3G14185.1.1;Parent=AT3G14185.1
chr3	TAIR10	exon	4709586	4709634	.	-	u	ID=AT3G14185.1.2;Parent=AT3G14185.1
chr3	TAIR10	exon	4709272	4709475	.	-	u	ID=AT3G14185.1.3;Parent=AT3G14185.1
chr3	TAIR10	lncRNA	5260723	5261322	.	+	u	ID=AT3G15536.1;Parent=AT3G15536
chr3	TAIR10	exon	5260723	5260809	.	+	u	ID=AT3G15536.1.1;Parent=AT3G15536.1
chr3	TAIR10	exon	5260915	5261322	.	+	u	ID=AT3G15536.1.2;Parent=AT3G15536.1
chr3	TAIR10	lncRNA	5861491	5862437	.	+	u	ID=AT3G17185.1;Parent=AT3G17185
chr3	TAIR10	exon	5861491	5861605	.	+	u	ID=AT3G17185.1.1;Parent=AT3G17185.1
chr3	TAIR10	exon	5861998	5862437	.	+	u	ID=AT3G17185.1.2;Parent=AT3G17185.1
chr3	TAIR10	lncRNA	5861491	5862437	.	+	u	ID=AT3G17185.2;Parent=AT3G17185
chr3	TAIR10	exon	5861491	5862437	.	+	u	ID=AT3G17185.2.1;Parent=AT3G17185.2
chr3	TAIR10	lncRNA	6302112	6303924	.	+	u	ID=AT3G18362.1;Parent=AT3G18362
chr3	TAIR10	exon	6302112	6302209	.	+	u	ID=AT3G18362.1.1;Parent=AT3G18362.1
chr3	TAIR10	exon	6302474	6302564	.	+	u	ID=AT3G18362.1.2;Parent=AT3G18362.1
chr3	TAIR10	exon	6302683	6302804	.	+	u	ID=AT3G18362.1.3;Parent=AT3G18362.1
chr3	TAIR10	exon	6302908	6302976	.	+	u	ID=AT3G18362.1.4;Parent=AT3G18362.1
chr3	TAIR10	exon	6303071	6303176	.	+	u	ID=AT3G18362.1.5;Parent=AT3G18362.1
chr3	TAIR10	exon	6303249	6303320	.	+	u	ID=AT3G18362.1.6;Parent=AT3G18362.1
chr3	TAIR10	exon	6303422	6303548	.	+	u	ID=AT3G18362.1.7;Parent=AT3G18362.1
chr3	TAIR10	exon	6303677	6303924	.	+	u	ID=AT3G18362.1.8;Parent=AT3G18362.1
chr3	TAIR10	lncRNA	6554531	6555657	.	+	x	ID=AT3G19002.1;Parent=AT3G19002
chr3	TAIR10	exon	6554531	6554605	.	+	x	ID=AT3G19002.1.1;Parent=AT3G19002.1
chr3	TAIR10	exon	6554724	6555657	.	+	x	ID=AT3G19002.1.2;Parent=AT3G19002.1
chr3	TAIR10	lncRNA	7355138	7354324	.	-	u	ID=AT3G20978.1;Parent=AT3G20978
chr3	TAIR10	exon	7355138	7355339	.	-	u	ID=AT3G20978.1.1;Parent=AT3G20978.1
chr3	TAIR10	exon	7354399	7354710	.	-	u	ID=AT3G20978.1.2;Parent=AT3G20978.1
chr3	TAIR10	exon	7353907	7354324	.	-	u	ID=AT3G20978.1.3;Parent=AT3G20978.1
chr3	TAIR10	lncRNA	7667124	7667043	.	-	x	ID=AT3G21755.1;Parent=AT3G21755
chr3	TAIR10	exon	7667124	7668565	.	-	x	ID=AT3G21755.1.1;Parent=AT3G21755.1
chr3	TAIR10	exon	7666808	7667043	.	-	x	ID=AT3G21755.1.2;Parent=AT3G21755.1
chr3	TAIR10	lncRNA	7667124	7666946	.	-	x	ID=AT3G21755.2;Parent=AT3G21755
chr3	TAIR10	exon	7667124	7668552	.	-	x	ID=AT3G21755.2.1;Parent=AT3G21755.2
chr3	TAIR10	exon	7666867	7666946	.	-	x	ID=AT3G21755.2.2;Parent=AT3G21755.2
chr3	TAIR10	lncRNA	7676054	7676384	.	+	x	ID=AT3G21781.1;Parent=AT3G21781
chr3	TAIR10	exon	7676054	7676384	.	+	x	ID=AT3G21781.1.1;Parent=AT3G21781.1
chr3	TAIR10	lncRNA	7775329	7776207	.	+	x	ID=AT3G22072.1;Parent=AT3G22072
chr3	TAIR10	exon	7775329	7775735	.	+	x	ID=AT3G22072.1.1;Parent=AT3G22072.1
chr3	TAIR10	exon	7775832	7776207	.	+	x	ID=AT3G22072.1.2;Parent=AT3G22072.1
chr3	TAIR10	lncRNA	7795606	7796327	.	+	x	ID=AT3G22121.1;Parent=AT3G22121
chr3	TAIR10	exon	7795606	7796073	.	+	x	ID=AT3G22121.1.1;Parent=AT3G22121.1
chr3	TAIR10	exon	7796098	7796327	.	+	x	ID=AT3G22121.1.2;Parent=AT3G22121.1
chr3	TAIR10	lncRNA	8831308	8831206	.	-	x	ID=AT3G24332.1;Parent=AT3G24332
chr3	TAIR10	exon	8831308	8831838	.	-	x	ID=AT3G24332.1.1;Parent=AT3G24332.1
chr3	TAIR10	exon	8830336	8831206	.	-	x	ID=AT3G24332.1.2;Parent=AT3G24332.1
chr3	TAIR10	lncRNA	8941712	8941397	.	-	x	ID=AT3G24518.1;Parent=AT3G24518
chr3	TAIR10	exon	8941712	8942488	.	-	x	ID=AT3G24518.1.1;Parent=AT3G24518.1
chr3	TAIR10	exon	8941504	8941626	.	-	x	ID=AT3G24518.1.2;Parent=AT3G24518.1
chr3	TAIR10	exon	8941129	8941397	.	-	x	ID=AT3G24518.1.3;Parent=AT3G24518.1
chr3	TAIR10	lncRNA	8941712	8938808	.	-	x	ID=AT3G24518.2;Parent=AT3G24518
chr3	TAIR10	exon	8941712	8942488	.	-	x	ID=AT3G24518.2.1;Parent=AT3G24518.2
chr3	TAIR10	exon	8941504	8941626	.	-	x	ID=AT3G24518.2.2;Parent=AT3G24518.2
chr3	TAIR10	exon	8941222	8941397	.	-	x	ID=AT3G24518.2.3;Parent=AT3G24518.2
chr3	TAIR10	exon	8939327	8939598	.	-	x	ID=AT3G24518.2.4;Parent=AT3G24518.2
chr3	TAIR10	exon	8938260	8938808	.	-	x	ID=AT3G24518.2.5;Parent=AT3G24518.2
chr3	TAIR10	lncRNA	9417551	9418705	.	-	u	ID=AT3G25795.1;Parent=AT3G25795
chr3	TAIR10	exon	9417551	9418705	.	-	u	ID=AT3G25795.1.1;Parent=AT3G25795.1
chr3	TAIR10	lncRNA	9781983	9783412	.	+	u	ID=AT3G26612.1;Parent=AT3G26612
chr3	TAIR10	exon	9781983	9782184	.	+	u	ID=AT3G26612.1.1;Parent=AT3G26612.1
chr3	TAIR10	exon	9782518	9782681	.	+	u	ID=AT3G26612.1.2;Parent=AT3G26612.1
chr3	TAIR10	exon	9782769	9783059	.	+	u	ID=AT3G26612.1.3;Parent=AT3G26612.1
chr3	TAIR10	exon	9783151	9783412	.	+	u	ID=AT3G26612.1.4;Parent=AT3G26612.1
chr3	TAIR10	lncRNA	10348079	10346441	.	-	u	ID=AT3G27884.1;Parent=AT3G27884
chr3	TAIR10	exon	10348079	10348282	.	-	u	ID=AT3G27884.1.1;Parent=AT3G27884.1
chr3	TAIR10	exon	10347484	10347573	.	-	u	ID=AT3G27884.1.2;Parent=AT3G27884.1
chr3	TAIR10	exon	10347225	10347381	.	-	u	ID=AT3G27884.1.3;Parent=AT3G27884.1
chr3	TAIR10	exon	10346155	10346441	.	-	u	ID=AT3G27884.1.4;Parent=AT3G27884.1
chr3	TAIR10	lncRNA	10397606	10392924	.	-	x	ID=AT3G27990.1;Parent=AT3G27990
chr3	TAIR10	exon	10397606	10398175	.	-	x	ID=AT3G27990.1.1;Parent=AT3G27990.1
chr3	TAIR10	exon	10397173	10397498	.	-	x	ID=AT3G27990.1.2;Parent=AT3G27990.1
chr3	TAIR10	exon	10396982	10397070	.	-	x	ID=AT3G27990.1.3;Parent=AT3G27990.1
chr3	TAIR10	exon	10396841	10396888	.	-	x	ID=AT3G27990.1.4;Parent=AT3G27990.1
chr3	TAIR10	exon	10396681	10396736	.	-	x	ID=AT3G27990.1.5;Parent=AT3G27990.1
chr3	TAIR10	exon	10393013	10393200	.	-	x	ID=AT3G27990.1.6;Parent=AT3G27990.1
chr3	TAIR10	exon	10392675	10392924	.	-	x	ID=AT3G27990.1.7;Parent=AT3G27990.1
chr3	TAIR10	lncRNA	11501159	11499505	.	-	u	ID=AT3G29644.1;Parent=AT3G29644
chr3	TAIR10	exon	11501159	11501366	.	-	u	ID=AT3G29644.1.1;Parent=AT3G29644.1
chr3	TAIR10	exon	11500667	11500727	.	-	u	ID=AT3G29644.1.2;Parent=AT3G29644.1
chr3	TAIR10	exon	11499625	11499687	.	-	u	ID=AT3G29644.1.3;Parent=AT3G29644.1
chr3	TAIR10	exon	11499199	11499505	.	-	u	ID=AT3G29644.1.4;Parent=AT3G29644.1
chr3	TAIR10	lncRNA	11500667	11499505	.	-	u	ID=AT3G29644.2;Parent=AT3G29644
chr3	TAIR10	exon	11500667	11500873	.	-	u	ID=AT3G29644.2.1;Parent=AT3G29644.2
chr3	TAIR10	exon	11499625	11499687	.	-	u	ID=AT3G29644.2.2;Parent=AT3G29644.2
chr3	TAIR10	exon	11499500	11499505	.	-	u	ID=AT3G29644.2.3;Parent=AT3G29644.2
chr3	TAIR10	lncRNA	16311975	16314027	.	+	u	ID=AT3G44765.1;Parent=AT3G44765
chr3	TAIR10	exon	16311975	16312060	.	+	u	ID=AT3G44765.1.1;Parent=AT3G44765.1
chr3	TAIR10	exon	16312161	16312338	.	+	u	ID=AT3G44765.1.2;Parent=AT3G44765.1
chr3	TAIR10	exon	16312435	16312472	.	+	u	ID=AT3G44765.1.3;Parent=AT3G44765.1
chr3	TAIR10	exon	16312570	16312640	.	+	u	ID=AT3G44765.1.4;Parent=AT3G44765.1
chr3	TAIR10	exon	16312736	16312808	.	+	u	ID=AT3G44765.1.5;Parent=AT3G44765.1
chr3	TAIR10	exon	16312910	16313015	.	+	u	ID=AT3G44765.1.6;Parent=AT3G44765.1
chr3	TAIR10	exon	16313091	16313215	.	+	u	ID=AT3G44765.1.7;Parent=AT3G44765.1
chr3	TAIR10	exon	16313592	16313638	.	+	u	ID=AT3G44765.1.8;Parent=AT3G44765.1
chr3	TAIR10	exon	16313753	16313811	.	+	u	ID=AT3G44765.1.9;Parent=AT3G44765.1
chr3	TAIR10	exon	16313916	16314027	.	+	u	ID=AT3G44765.1.10;Parent=AT3G44765.1
chr3	TAIR10	lncRNA	16342295	16343014	.	+	u	ID=AT3G44798.1;Parent=AT3G44798
chr3	TAIR10	exon	16342295	16343014	.	+	u	ID=AT3G44798.1.1;Parent=AT3G44798.1
chr3	TAIR10	lncRNA	16756145	16755973	.	-	u	ID=AT3G45638.1;Parent=AT3G45638
chr3	TAIR10	exon	16756145	16756263	.	-	u	ID=AT3G45638.1.1;Parent=AT3G45638.1
chr3	TAIR10	exon	16755215	16755973	.	-	u	ID=AT3G45638.1.2;Parent=AT3G45638.1
chr3	TAIR10	lncRNA	16755470	16756290	.	-	u	ID=AT3G45638.2;Parent=AT3G45638
chr3	TAIR10	exon	16755470	16756290	.	-	u	ID=AT3G45638.2.1;Parent=AT3G45638.2
chr3	TAIR10	lncRNA	17170532	17170440	.	-	u	ID=AT3G46614.1;Parent=AT3G46614
chr3	TAIR10	exon	17170532	17171044	.	-	u	ID=AT3G46614.1.1;Parent=AT3G46614.1
chr3	TAIR10	exon	17170381	17170440	.	-	u	ID=AT3G46614.1.2;Parent=AT3G46614.1
chr3	TAIR10	lncRNA	17188870	17191167	.	+	x	ID=AT3G46658.1;Parent=AT3G46658
chr3	TAIR10	exon	17188870	17189030	.	+	x	ID=AT3G46658.1.1;Parent=AT3G46658.1
chr3	TAIR10	exon	17189303	17191167	.	+	x	ID=AT3G46658.1.2;Parent=AT3G46658.1
chr3	TAIR10	lncRNA	17191668	17195280	.	+	x	ID=AT3G46668.1;Parent=AT3G46668
chr3	TAIR10	exon	17191668	17191790	.	+	x	ID=AT3G46668.1.1;Parent=AT3G46668.1
chr3	TAIR10	exon	17192051	17192124	.	+	x	ID=AT3G46668.1.2;Parent=AT3G46668.1
chr3	TAIR10	exon	17192204	17192266	.	+	x	ID=AT3G46668.1.3;Parent=AT3G46668.1
chr3	TAIR10	exon	17192379	17192516	.	+	x	ID=AT3G46668.1.4;Parent=AT3G46668.1
chr3	TAIR10	exon	17195058	17195280	.	+	x	ID=AT3G46668.1.5;Parent=AT3G46668.1
chr3	TAIR10	lncRNA	17772842	17771564	.	-	x	ID=AT3G48115.1;Parent=AT3G48115
chr3	TAIR10	exon	17772842	17772926	.	-	x	ID=AT3G48115.1.1;Parent=AT3G48115.1
chr3	TAIR10	exon	17771184	17771564	.	-	x	ID=AT3G48115.1.2;Parent=AT3G48115.1
chr3	TAIR10	lncRNA	17771170	17772038	.	-	x	ID=AT3G48115.2;Parent=AT3G48115
chr3	TAIR10	exon	17771170	17772038	.	-	x	ID=AT3G48115.2.1;Parent=AT3G48115.2
chr3	TAIR10	lncRNA	18417841	18417675	.	-	x	ID=AT3G49668.1;Parent=AT3G49668
chr3	TAIR10	exon	18417841	18418278	.	-	x	ID=AT3G49668.1.1;Parent=AT3G49668.1
chr3	TAIR10	exon	18417565	18417675	.	-	x	ID=AT3G49668.1.2;Parent=AT3G49668.1
chr3	TAIR10	lncRNA	18972030	18969368	.	-	x	ID=AT3G51075.1;Parent=AT3G51075
chr3	TAIR10	exon	18972030	18972285	.	-	x	ID=AT3G51075.1.1;Parent=AT3G51075.1
chr3	TAIR10	exon	18971491	18971628	.	-	x	ID=AT3G51075.1.2;Parent=AT3G51075.1
chr3	TAIR10	exon	18970747	18971279	.	-	x	ID=AT3G51075.1.3;Parent=AT3G51075.1
chr3	TAIR10	exon	18970448	18970649	.	-	x	ID=AT3G51075.1.4;Parent=AT3G51075.1
chr3	TAIR10	exon	18968743	18969368	.	-	x	ID=AT3G51075.1.5;Parent=AT3G51075.1
chr3	TAIR10	lncRNA	19025110	19026779	.	-	x	ID=AT3G51238.1;Parent=AT3G51238
chr3	TAIR10	exon	19025110	19026779	.	-	x	ID=AT3G51238.1.1;Parent=AT3G51238.1
chr3	TAIR10	lncRNA	19314479	19313125	.	-	x	ID=AT3G52072.1;Parent=AT3G52072
chr3	TAIR10	exon	19314479	19314577	.	-	x	ID=AT3G52072.1.1;Parent=AT3G52072.1
chr3	TAIR10	exon	19314091	19314213	.	-	x	ID=AT3G52072.1.2;Parent=AT3G52072.1
chr3	TAIR10	exon	19313646	19313836	.	-	x	ID=AT3G52072.1.3;Parent=AT3G52072.1
chr3	TAIR10	exon	19313234	19313532	.	-	x	ID=AT3G52072.1.4;Parent=AT3G52072.1
chr3	TAIR10	exon	19312684	19313125	.	-	x	ID=AT3G52072.1.5;Parent=AT3G52072.1
chr3	TAIR10	lncRNA	19314479	19314213	.	-	x	ID=AT3G52072.2;Parent=AT3G52072
chr3	TAIR10	exon	19314479	19314731	.	-	x	ID=AT3G52072.2.1;Parent=AT3G52072.2
chr3	TAIR10	exon	19313960	19314213	.	-	x	ID=AT3G52072.2.2;Parent=AT3G52072.2
chr3	TAIR10	lncRNA	19487129	19488556	.	+	x	ID=AT3G52535.1;Parent=AT3G52535
chr3	TAIR10	exon	19487129	19487261	.	+	x	ID=AT3G52535.1.1;Parent=AT3G52535.1
chr3	TAIR10	exon	19488211	19488556	.	+	x	ID=AT3G52535.1.2;Parent=AT3G52535.1
chr3	TAIR10	lncRNA	19487129	19487469	.	+	x	ID=AT3G52535.2;Parent=AT3G52535
chr3	TAIR10	exon	19487129	19487469	.	+	x	ID=AT3G52535.2.1;Parent=AT3G52535.2
chr3	TAIR10	lncRNA	19510980	19510857	.	-	x	ID=AT3G52605.1;Parent=AT3G52605
chr3	TAIR10	exon	19510980	19511335	.	-	x	ID=AT3G52605.1.1;Parent=AT3G52605.1
chr3	TAIR10	exon	19510344	19510857	.	-	x	ID=AT3G52605.1.2;Parent=AT3G52605.1
chr3	TAIR10	lncRNA	19510338	19511326	.	-	x	ID=AT3G52605.2;Parent=AT3G52605
chr3	TAIR10	exon	19510338	19511326	.	-	x	ID=AT3G52605.2.1;Parent=AT3G52605.2
chr3	TAIR10	lncRNA	19547358	19549011	.	-	u	ID=AT3G52742.1;Parent=AT3G52742
chr3	TAIR10	exon	19547358	19549011	.	-	u	ID=AT3G52742.1.1;Parent=AT3G52742.1
chr3	TAIR10	lncRNA	19548972	19549589	.	+	u	ID=AT3G52748.1;Parent=AT3G52748
chr3	TAIR10	exon	19548972	19549073	.	+	u	ID=AT3G52748.1.1;Parent=AT3G52748.1
chr3	TAIR10	exon	19549256	19549589	.	+	u	ID=AT3G52748.1.2;Parent=AT3G52748.1
chr3	TAIR10	lncRNA	19787255	19787702	.	+	u	ID=AT3G53365.1;Parent=AT3G53365
chr3	TAIR10	exon	19787255	19787368	.	+	u	ID=AT3G53365.1.1;Parent=AT3G53365.1
chr3	TAIR10	exon	19787522	19787702	.	+	u	ID=AT3G53365.1.2;Parent=AT3G53365.1
chr3	TAIR10	lncRNA	20132886	20133750	.	+	u	ID=AT3G54366.1;Parent=AT3G54366
chr3	TAIR10	exon	20132886	20133750	.	+	u	ID=AT3G54366.1.1;Parent=AT3G54366.1
chr3	TAIR10	lncRNA	20220810	20223024	.	+	x	ID=AT3G54625.1;Parent=AT3G54625
chr3	TAIR10	exon	20220810	20220919	.	+	x	ID=AT3G54625.1.1;Parent=AT3G54625.1
chr3	TAIR10	exon	20221245	20223024	.	+	x	ID=AT3G54625.1.2;Parent=AT3G54625.1
chr3	TAIR10	lncRNA	20571434	20571938	.	+	u	ID=AT3G55485.1;Parent=AT3G55485
chr3	TAIR10	exon	20571434	20571938	.	+	u	ID=AT3G55485.1.1;Parent=AT3G55485.1
chr3	TAIR10	lncRNA	20915497	20921340	.	+	x	ID=AT3G56408.1;Parent=AT3G56408
chr3	TAIR10	exon	20915497	20915676	.	+	x	ID=AT3G56408.1.1;Parent=AT3G56408.1
chr3	TAIR10	exon	20916262	20916596	.	+	x	ID=AT3G56408.1.2;Parent=AT3G56408.1
chr3	TAIR10	exon	20919495	20921340	.	+	x	ID=AT3G56408.1.3;Parent=AT3G56408.1
chr3	TAIR10	lncRNA	21157011	21157247	.	+	u	ID=AT3G57157.1;Parent=AT3G57157
chr3	TAIR10	exon	21157011	21157247	.	+	u	ID=AT3G57157.1.1;Parent=AT3G57157.1
chr3	TAIR10	lncRNA	21466165	21465667	.	-	x	ID=AT3G57965.1;Parent=AT3G57965
chr3	TAIR10	exon	21466165	21466627	.	-	x	ID=AT3G57965.1.1;Parent=AT3G57965.1
chr3	TAIR10	exon	21464702	21465667	.	-	x	ID=AT3G57965.1.2;Parent=AT3G57965.1
chr3	TAIR10	lncRNA	21745707	21746545	.	+	x	ID=AT3G58795.1;Parent=AT3G58795
chr3	TAIR10	exon	21745707	21745931	.	+	x	ID=AT3G58795.1.1;Parent=AT3G58795.1
chr3	TAIR10	exon	21746056	21746545	.	+	x	ID=AT3G58795.1.2;Parent=AT3G58795.1
chr3	TAIR10	lncRNA	21832343	21832701	.	+	x	ID=AT3G59068.1;Parent=AT3G59068
chr3	TAIR10	exon	21832343	21832701	.	+	x	ID=AT3G59068.1.1;Parent=AT3G59068.1
chr3	TAIR10	lncRNA	22051517	22050634	.	-	x	ID=AT3G59695.1;Parent=AT3G59695
chr3	TAIR10	exon	22051517	22051595	.	-	x	ID=AT3G59695.1.1;Parent=AT3G59695.1
chr3	TAIR10	exon	22050725	22051438	.	-	x	ID=AT3G59695.1.2;Parent=AT3G59695.1
chr3	TAIR10	exon	22049730	22050634	.	-	x	ID=AT3G59695.1.3;Parent=AT3G59695.1
chr3	TAIR10	lncRNA	22078244	22076853	.	-	u	ID=AT3G59765.1;Parent=AT3G59765
chr3	TAIR10	exon	22078244	22078339	.	-	u	ID=AT3G59765.1.1;Parent=AT3G59765.1
chr3	TAIR10	exon	22077662	22077765	.	-	u	ID=AT3G59765.1.2;Parent=AT3G59765.1
chr3	TAIR10	exon	22076461	22076853	.	-	u	ID=AT3G59765.1.3;Parent=AT3G59765.1
chr3	TAIR10	lncRNA	22240155	22241164	.	-	u	ID=AT3G60176.1;Parent=AT3G60176
chr3	TAIR10	exon	22240155	22241164	.	-	u	ID=AT3G60176.1.1;Parent=AT3G60176.1
chr3	TAIR10	lncRNA	22259595	22259513	.	-	u	ID=AT3G60238.1;Parent=AT3G60238
chr3	TAIR10	exon	22259595	22259844	.	-	u	ID=AT3G60238.1.1;Parent=AT3G60238.1
chr3	TAIR10	exon	22259085	22259513	.	-	u	ID=AT3G60238.1.2;Parent=AT3G60238.1
chr3	TAIR10	lncRNA	22562518	22562139	.	-	u	ID=AT3G60972.1;Parent=AT3G60972
chr3	TAIR10	exon	22562518	22562576	.	-	u	ID=AT3G60972.1.1;Parent=AT3G60972.1
chr3	TAIR10	exon	22562227	22562329	.	-	u	ID=AT3G60972.1.2;Parent=AT3G60972.1
chr3	TAIR10	exon	22561916	22562139	.	-	u	ID=AT3G60972.1.3;Parent=AT3G60972.1
chr3	TAIR10	lncRNA	22617298	22616822	.	-	u	ID=AT3G61118.1;Parent=AT3G61118
chr3	TAIR10	exon	22617298	22617427	.	-	u	ID=AT3G61118.1.1;Parent=AT3G61118.1
chr3	TAIR10	exon	22616581	22616822	.	-	u	ID=AT3G61118.1.2;Parent=AT3G61118.1
chr3	TAIR10	lncRNA	22656402	22656307	.	-	u	ID=AT3G61198.1;Parent=AT3G61198
chr3	TAIR10	exon	22656402	22656599	.	-	u	ID=AT3G61198.1.1;Parent=AT3G61198.1
chr3	TAIR10	exon	22655884	22656307	.	-	u	ID=AT3G61198.1.2;Parent=AT3G61198.1
chr3	TAIR10	lncRNA	23425993	23423457	.	-	x	ID=AT3G63445.1;Parent=AT3G63445
chr3	TAIR10	exon	23425993	23426362	.	-	x	ID=AT3G63445.1.1;Parent=AT3G63445.1
chr3	TAIR10	exon	23425267	23425754	.	-	x	ID=AT3G63445.1.2;Parent=AT3G63445.1
chr3	TAIR10	exon	23423621	23423821	.	-	x	ID=AT3G63445.1.3;Parent=AT3G63445.1
chr3	TAIR10	exon	23422778	23423457	.	-	x	ID=AT3G63445.1.4;Parent=AT3G63445.1
chr3	TAIR10	lncRNA	23425267	23423457	.	-	x	ID=AT3G63445.2;Parent=AT3G63445
chr3	TAIR10	exon	23425267	23426338	.	-	x	ID=AT3G63445.2.1;Parent=AT3G63445.2
chr3	TAIR10	exon	23423621	23423821	.	-	x	ID=AT3G63445.2.2;Parent=AT3G63445.2
chr3	TAIR10	exon	23422653	23423457	.	-	x	ID=AT3G63445.2.3;Parent=AT3G63445.2
chr3	TAIR10	lncRNA	23425993	23423821	.	-	x	ID=AT3G63445.3;Parent=AT3G63445
chr3	TAIR10	exon	23425993	23426228	.	-	x	ID=AT3G63445.3.1;Parent=AT3G63445.3
chr3	TAIR10	exon	23422731	23423821	.	-	x	ID=AT3G63445.3.2;Parent=AT3G63445.3
chr4	TAIR10	lncRNA	421973	423258	.	+	x	ID=AT4G00975.1;Parent=AT4G00975
chr4	TAIR10	exon	421973	422191	.	+	x	ID=AT4G00975.1.1;Parent=AT4G00975.1
chr4	TAIR10	exon	422576	422656	.	+	x	ID=AT4G00975.1.2;Parent=AT4G00975.1
chr4	TAIR10	exon	422779	423258	.	+	x	ID=AT4G00975.1.3;Parent=AT4G00975.1
chr4	TAIR10	lncRNA	668625	667502	.	-	u	ID=AT4G01533.1;Parent=AT4G01533
chr4	TAIR10	exon	668625	669073	.	-	u	ID=AT4G01533.1.1;Parent=AT4G01533.1
chr4	TAIR10	exon	668347	668487	.	-	u	ID=AT4G01533.1.2;Parent=AT4G01533.1
chr4	TAIR10	exon	668112	668234	.	-	u	ID=AT4G01533.1.3;Parent=AT4G01533.1
chr4	TAIR10	exon	667148	667502	.	-	u	ID=AT4G01533.1.4;Parent=AT4G01533.1
chr4	TAIR10	lncRNA	690710	692169	.	+	x	ID=AT4G01593.1;Parent=AT4G01593
chr4	TAIR10	exon	690710	690908	.	+	x	ID=AT4G01593.1.1;Parent=AT4G01593.1
chr4	TAIR10	exon	691005	691897	.	+	x	ID=AT4G01593.1.2;Parent=AT4G01593.1
chr4	TAIR10	exon	691987	692169	.	+	x	ID=AT4G01593.1.3;Parent=AT4G01593.1
chr4	TAIR10	lncRNA	690873	691713	.	+	x	ID=AT4G01593.2;Parent=AT4G01593
chr4	TAIR10	exon	690873	690908	.	+	x	ID=AT4G01593.2.1;Parent=AT4G01593.2
chr4	TAIR10	exon	691005	691478	.	+	x	ID=AT4G01593.2.2;Parent=AT4G01593.2
chr4	TAIR10	exon	691631	691713	.	+	x	ID=AT4G01593.2.3;Parent=AT4G01593.2
chr4	TAIR10	lncRNA	879084	878628	.	-	u	ID=AT4G02005.1;Parent=AT4G02005
chr4	TAIR10	exon	879084	879181	.	-	u	ID=AT4G02005.1.1;Parent=AT4G02005.1
chr4	TAIR10	exon	878759	878833	.	-	u	ID=AT4G02005.1.2;Parent=AT4G02005.1
chr4	TAIR10	exon	876908	878628	.	-	u	ID=AT4G02005.1.3;Parent=AT4G02005.1
chr4	TAIR10	lncRNA	879667	878510	.	-	u	ID=AT4G02005.2;Parent=AT4G02005
chr4	TAIR10	exon	879667	879741	.	-	u	ID=AT4G02005.2.1;Parent=AT4G02005.2
chr4	TAIR10	exon	879084	879181	.	-	u	ID=AT4G02005.2.2;Parent=AT4G02005.2
chr4	TAIR10	exon	878579	878628	.	-	u	ID=AT4G02005.2.3;Parent=AT4G02005.2
chr4	TAIR10	exon	876908	878510	.	-	u	ID=AT4G02005.2.4;Parent=AT4G02005.2
chr4	TAIR10	lncRNA	1341150	1340696	.	-	x	ID=AT4G03038.1;Parent=AT4G03038
chr4	TAIR10	exon	1341150	1341289	.	-	x	ID=AT4G03038.1.1;Parent=AT4G03038.1
chr4	TAIR10	exon	1340115	1340696	.	-	x	ID=AT4G03038.1.2;Parent=AT4G03038.1
chr4	TAIR10	lncRNA	1756584	1757097	.	+	u	ID=AT4G03811.1;Parent=AT4G03811
chr4	TAIR10	exon	1756584	1756789	.	+	u	ID=AT4G03811.1.1;Parent=AT4G03811.1
chr4	TAIR10	exon	1756920	1757097	.	+	u	ID=AT4G03811.1.2;Parent=AT4G03811.1
chr4	TAIR10	lncRNA	1874528	1869426	.	-	x	ID=AT4G03935.1;Parent=AT4G03935
chr4	TAIR10	exon	1874528	1874687	.	-	x	ID=AT4G03935.1.1;Parent=AT4G03935.1
chr4	TAIR10	exon	1874375	1874439	.	-	x	ID=AT4G03935.1.2;Parent=AT4G03935.1
chr4	TAIR10	exon	1869515	1869702	.	-	x	ID=AT4G03935.1.3;Parent=AT4G03935.1
chr4	TAIR10	exon	1869052	1869426	.	-	x	ID=AT4G03935.1.4;Parent=AT4G03935.1
chr4	TAIR10	lncRNA	1961139	1961892	.	+	x	ID=AT4G04077.1;Parent=AT4G04077
chr4	TAIR10	exon	1961139	1961892	.	+	x	ID=AT4G04077.1.1;Parent=AT4G04077.1
chr4	TAIR10	lncRNA	2036279	2035321	.	-	x	ID=AT4G04221.1;Parent=AT4G04221
chr4	TAIR10	exon	2036279	2036370	.	-	x	ID=AT4G04221.1.1;Parent=AT4G04221.1
chr4	TAIR10	exon	2035437	2035794	.	-	x	ID=AT4G04221.1.2;Parent=AT4G04221.1
chr4	TAIR10	exon	2035159	2035321	.	-	x	ID=AT4G04221.1.3;Parent=AT4G04221.1
chr4	TAIR10	lncRNA	2036511	2037800	.	+	u	ID=AT4G04223.1;Parent=AT4G04223
chr4	TAIR10	exon	2036511	2036817	.	+	u	ID=AT4G04223.1.1;Parent=AT4G04223.1
chr4	TAIR10	exon	2036892	2036933	.	+	u	ID=AT4G04223.1.2;Parent=AT4G04223.1
chr4	TAIR10	exon	2037601	2037800	.	+	u	ID=AT4G04223.1.3;Parent=AT4G04223.1
chr4	TAIR10	lncRNA	2036605	2037816	.	+	u	ID=AT4G04223.2;Parent=AT4G04223
chr4	TAIR10	exon	2036605	2036817	.	+	u	ID=AT4G04223.2.1;Parent=AT4G04223.2
chr4	TAIR10	exon	2037601	2037816	.	+	u	ID=AT4G04223.2.2;Parent=AT4G04223.2
chr4	TAIR10	lncRNA	2095259	2096518	.	+	u	ID=AT4G04315.1;Parent=AT4G04315
chr4	TAIR10	exon	2095259	2095512	.	+	u	ID=AT4G04315.1.1;Parent=AT4G04315.1
chr4	TAIR10	exon	2096194	2096518	.	+	u	ID=AT4G04315.1.2;Parent=AT4G04315.1
chr4	TAIR10	lncRNA	3940615	3939923	.	-	u	ID=AT4G06701.1;Parent=AT4G06701
chr4	TAIR10	exon	3940615	3940720	.	-	u	ID=AT4G06701.1.1;Parent=AT4G06701.1
chr4	TAIR10	exon	3940248	3940331	.	-	u	ID=AT4G06701.1.2;Parent=AT4G06701.1
chr4	TAIR10	exon	3939606	3939923	.	-	u	ID=AT4G06701.1.3;Parent=AT4G06701.1
chr4	TAIR10	lncRNA	3940466	3939534	.	-	u	ID=AT4G06701.2;Parent=AT4G06701
chr4	TAIR10	exon	3940466	3940741	.	-	u	ID=AT4G06701.2.1;Parent=AT4G06701.2
chr4	TAIR10	exon	3940248	3940331	.	-	u	ID=AT4G06701.2.2;Parent=AT4G06701.2
chr4	TAIR10	exon	3940023	3940160	.	-	u	ID=AT4G06701.2.3;Parent=AT4G06701.2
chr4	TAIR10	exon	3939858	3939923	.	-	u	ID=AT4G06701.2.4;Parent=AT4G06701.2
chr4	TAIR10	exon	3939444	3939534	.	-	u	ID=AT4G06701.2.5;Parent=AT4G06701.2
chr4	TAIR10	lncRNA	3940466	3939534	.	-	u	ID=AT4G06701.3;Parent=AT4G06701
chr4	TAIR10	exon	3940466	3940797	.	-	u	ID=AT4G06701.3.1;Parent=AT4G06701.3
chr4	TAIR10	exon	3940251	3940331	.	-	u	ID=AT4G06701.3.2;Parent=AT4G06701.3
chr4	TAIR10	exon	3939858	3939923	.	-	u	ID=AT4G06701.3.3;Parent=AT4G06701.3
chr4	TAIR10	exon	3939377	3939534	.	-	u	ID=AT4G06701.3.4;Parent=AT4G06701.3
chr4	TAIR10	lncRNA	3940615	3939920	.	-	u	ID=AT4G06701.4;Parent=AT4G06701
chr4	TAIR10	exon	3940615	3940720	.	-	u	ID=AT4G06701.4.1;Parent=AT4G06701.4
chr4	TAIR10	exon	3940248	3940331	.	-	u	ID=AT4G06701.4.2;Parent=AT4G06701.4
chr4	TAIR10	exon	3939600	3939920	.	-	u	ID=AT4G06701.4.3;Parent=AT4G06701.4
chr4	TAIR10	lncRNA	3940615	3939534	.	-	u	ID=AT4G06701.5;Parent=AT4G06701
chr4	TAIR10	exon	3940615	3940749	.	-	u	ID=AT4G06701.5.1;Parent=AT4G06701.5
chr4	TAIR10	exon	3940466	3940510	.	-	u	ID=AT4G06701.5.2;Parent=AT4G06701.5
chr4	TAIR10	exon	3940248	3940331	.	-	u	ID=AT4G06701.5.3;Parent=AT4G06701.5
chr4	TAIR10	exon	3939858	3939920	.	-	u	ID=AT4G06701.5.4;Parent=AT4G06701.5
chr4	TAIR10	exon	3939266	3939534	.	-	u	ID=AT4G06701.5.5;Parent=AT4G06701.5
chr4	TAIR10	lncRNA	4866554	4868343	.	+	u	ID=AT4G08035.1;Parent=AT4G08035
chr4	TAIR10	exon	4866554	4867187	.	+	u	ID=AT4G08035.1.1;Parent=AT4G08035.1
chr4	TAIR10	exon	4867719	4867800	.	+	u	ID=AT4G08035.1.2;Parent=AT4G08035.1
chr4	TAIR10	exon	4868117	4868343	.	+	u	ID=AT4G08035.1.3;Parent=AT4G08035.1
chr4	TAIR10	lncRNA	4866644	4868341	.	+	u	ID=AT4G08035.2;Parent=AT4G08035
chr4	TAIR10	exon	4866644	4868341	.	+	u	ID=AT4G08035.2.1;Parent=AT4G08035.2
chr4	TAIR10	lncRNA	5972924	5975071	.	-	x	ID=AT4G09432.1;Parent=AT4G09432
chr4	TAIR10	exon	5972924	5975071	.	-	x	ID=AT4G09432.1.1;Parent=AT4G09432.1
chr4	TAIR10	lncRNA	6494707	6495211	.	+	u	ID=AT4G10507.1;Parent=AT4G10507
chr4	TAIR10	exon	6494707	6495211	.	+	u	ID=AT4G10507.1.1;Parent=AT4G10507.1
chr4	TAIR10	lncRNA	7563771	7563632	.	-	u	ID=AT4G12917.1;Parent=AT4G12917
chr4	TAIR10	exon	7563771	7563847	.	-	u	ID=AT4G12917.1.1;Parent=AT4G12917.1
chr4	TAIR10	exon	7563157	7563632	.	-	u	ID=AT4G12917.1.2;Parent=AT4G12917.1
chr4	TAIR10	lncRNA	7843217	7846774	.	+	x	ID=AT4G13495.1;Parent=AT4G13495
chr4	TAIR10	exon	7843217	7843449	.	+	x	ID=AT4G13495.1.1;Parent=AT4G13495.1
chr4	TAIR10	exon	7843545	7843618	.	+	x	ID=AT4G13495.1.2;Parent=AT4G13495.1
chr4	TAIR10	exon	7846240	7846774	.	+	x	ID=AT4G13495.1.3;Parent=AT4G13495.1
chr4	TAIR10	lncRNA	7842967	7846774	.	+	x	ID=AT4G13495.2;Parent=AT4G13495
chr4	TAIR10	exon	7842967	7843166	.	+	x	ID=AT4G13495.2.1;Parent=AT4G13495.2
chr4	TAIR10	exon	7843383	7843449	.	+	x	ID=AT4G13495.2.2;Parent=AT4G13495.2
chr4	TAIR10	exon	7843545	7843618	.	+	x	ID=AT4G13495.2.3;Parent=AT4G13495.2
chr4	TAIR10	exon	7846240	7846774	.	+	x	ID=AT4G13495.2.4;Parent=AT4G13495.2
chr4	TAIR10	lncRNA	7858355	7858287	.	-	x	ID=AT4G13505.1;Parent=AT4G13505
chr4	TAIR10	exon	7858355	7859691	.	-	x	ID=AT4G13505.1.1;Parent=AT4G13505.1
chr4	TAIR10	exon	7858000	7858287	.	-	x	ID=AT4G13505.1.2;Parent=AT4G13505.1
chr4	TAIR10	lncRNA	8047027	8046661	.	-	x	ID=AT4G13918.1;Parent=AT4G13918
chr4	TAIR10	exon	8047027	8047176	.	-	x	ID=AT4G13918.1.1;Parent=AT4G13918.1
chr4	TAIR10	exon	8043587	8046661	.	-	x	ID=AT4G13918.1.2;Parent=AT4G13918.1
chr4	TAIR10	lncRNA	8347010	8347764	.	+	u	ID=AT4G14548.1;Parent=AT4G14548
chr4	TAIR10	exon	8347010	8347764	.	+	u	ID=AT4G14548.1.1;Parent=AT4G14548.1
chr4	TAIR10	lncRNA	8705787	8706997	.	-	u	ID=AT4G15242.1;Parent=AT4G15242
chr4	TAIR10	exon	8705787	8706997	.	-	u	ID=AT4G15242.1.1;Parent=AT4G15242.1
chr4	TAIR10	lncRNA	9244066	9244654	.	+	u	ID=AT4G16355.1;Parent=AT4G16355
chr4	TAIR10	exon	9244066	9244654	.	+	u	ID=AT4G16355.1.1;Parent=AT4G16355.1
chr4	TAIR10	lncRNA	9417058	9420649	.	-	u	ID=AT4G16748.1;Parent=AT4G16748
chr4	TAIR10	exon	9417058	9420649	.	-	u	ID=AT4G16748.1.1;Parent=AT4G16748.1
chr4	TAIR10	lncRNA	9507826	9506708	.	-	u	ID=AT4G16892.1;Parent=AT4G16892
chr4	TAIR10	exon	9507826	9508337	.	-	u	ID=AT4G16892.1.1;Parent=AT4G16892.1
chr4	TAIR10	exon	9507481	9507697	.	-	u	ID=AT4G16892.1.2;Parent=AT4G16892.1
chr4	TAIR10	exon	9507136	9507358	.	-	u	ID=AT4G16892.1.3;Parent=AT4G16892.1
chr4	TAIR10	exon	9506959	9507046	.	-	u	ID=AT4G16892.1.4;Parent=AT4G16892.1
chr4	TAIR10	exon	9506322	9506708	.	-	u	ID=AT4G16892.1.5;Parent=AT4G16892.1
chr4	TAIR10	lncRNA	9608632	9611700	.	+	x	ID=AT4G17098.1;Parent=AT4G17098
chr4	TAIR10	exon	9608632	9608656	.	+	x	ID=AT4G17098.1.1;Parent=AT4G17098.1
chr4	TAIR10	exon	9610017	9611700	.	+	x	ID=AT4G17098.1.2;Parent=AT4G17098.1
chr4	TAIR10	lncRNA	10992041	10991911	.	-	x	ID=AT4G20362.1;Parent=AT4G20362
chr4	TAIR10	exon	10992041	10992159	.	-	x	ID=AT4G20362.1.1;Parent=AT4G20362.1
chr4	TAIR10	exon	10991615	10991911	.	-	x	ID=AT4G20362.1.2;Parent=AT4G20362.1
chr4	TAIR10	lncRNA	11763914	11763788	.	-	x	ID=AT4G22233.1;Parent=AT4G22233
chr4	TAIR10	exon	11763914	11763985	.	-	x	ID=AT4G22233.1.1;Parent=AT4G22233.1
chr4	TAIR10	exon	11763543	11763788	.	-	x	ID=AT4G22233.1.2;Parent=AT4G22233.1
chr4	TAIR10	lncRNA	11763454	11763869	.	-	x	ID=AT4G22233.2;Parent=AT4G22233
chr4	TAIR10	exon	11763454	11763869	.	-	x	ID=AT4G22233.2.1;Parent=AT4G22233.2
chr4	TAIR10	lncRNA	12144745	12144337	.	-	u	ID=AT4G23205.1;Parent=AT4G23205
chr4	TAIR10	exon	12144745	12144958	.	-	u	ID=AT4G23205.1.1;Parent=AT4G23205.1
chr4	TAIR10	exon	12144437	12144617	.	-	u	ID=AT4G23205.1.2;Parent=AT4G23205.1
chr4	TAIR10	exon	12144243	12144337	.	-	u	ID=AT4G23205.1.3;Parent=AT4G23205.1
chr4	TAIR10	lncRNA	13099788	13101017	.	+	x	ID=AT4G25719.1;Parent=AT4G25719
chr4	TAIR10	exon	13099788	13099814	.	+	x	ID=AT4G25719.1.1;Parent=AT4G25719.1
chr4	TAIR10	exon	13100001	13100209	.	+	x	ID=AT4G25719.1.2;Parent=AT4G25719.1
chr4	TAIR10	exon	13100742	13101017	.	+	x	ID=AT4G25719.1.3;Parent=AT4G25719.1
chr4	TAIR10	lncRNA	13154711	13155033	.	-	x	ID=AT4G25885.1;Parent=AT4G25885
chr4	TAIR10	exon	13154711	13155033	.	-	x	ID=AT4G25885.1.1;Parent=AT4G25885.1
chr4	TAIR10	lncRNA	13227506	13227265	.	-	x	ID=AT4G26095.1;Parent=AT4G26095
chr4	TAIR10	exon	13227506	13227622	.	-	x	ID=AT4G26095.1.1;Parent=AT4G26095.1
chr4	TAIR10	exon	13224338	13227265	.	-	x	ID=AT4G26095.1.2;Parent=AT4G26095.1
chr4	TAIR10	lncRNA	13293941	13296465	.	+	u	ID=AT4G26255.1;Parent=AT4G26255
chr4	TAIR10	exon	13293941	13293985	.	+	u	ID=AT4G26255.1.1;Parent=AT4G26255.1
chr4	TAIR10	exon	13294070	13294167	.	+	u	ID=AT4G26255.1.2;Parent=AT4G26255.1
chr4	TAIR10	exon	13294277	13294375	.	+	u	ID=AT4G26255.1.3;Parent=AT4G26255.1
chr4	TAIR10	exon	13294519	13294600	.	+	u	ID=AT4G26255.1.4;Parent=AT4G26255.1
chr4	TAIR10	exon	13294732	13294936	.	+	u	ID=AT4G26255.1.5;Parent=AT4G26255.1
chr4	TAIR10	exon	13295571	13295625	.	+	u	ID=AT4G26255.1.6;Parent=AT4G26255.1
chr4	TAIR10	exon	13295754	13296181	.	+	u	ID=AT4G26255.1.7;Parent=AT4G26255.1
chr4	TAIR10	exon	13296256	13296465	.	+	u	ID=AT4G26255.1.8;Parent=AT4G26255.1
chr4	TAIR10	lncRNA	13381105	13381034	.	-	x	ID=AT4G26488.1;Parent=AT4G26488
chr4	TAIR10	exon	13381105	13381625	.	-	x	ID=AT4G26488.1.1;Parent=AT4G26488.1
chr4	TAIR10	exon	13380345	13381034	.	-	x	ID=AT4G26488.1.2;Parent=AT4G26488.1
chr4	TAIR10	lncRNA	13395493	13397838	.	+	x	ID=AT4G26542.1;Parent=AT4G26542
chr4	TAIR10	exon	13395493	13397838	.	+	x	ID=AT4G26542.1.1;Parent=AT4G26542.1
chr4	TAIR10	lncRNA	13413579	13414943	.	+	x	ID=AT4G26582.1;Parent=AT4G26582
chr4	TAIR10	exon	13413579	13413713	.	+	x	ID=AT4G26582.1.1;Parent=AT4G26582.1
chr4	TAIR10	exon	13414092	13414943	.	+	x	ID=AT4G26582.1.2;Parent=AT4G26582.1
chr4	TAIR10	lncRNA	13489472	13487630	.	-	x	ID=AT4G26795.1;Parent=AT4G26795
chr4	TAIR10	exon	13489472	13489565	.	-	x	ID=AT4G26795.1.1;Parent=AT4G26795.1
chr4	TAIR10	exon	13488444	13488868	.	-	x	ID=AT4G26795.1.2;Parent=AT4G26795.1
chr4	TAIR10	exon	13487755	13488364	.	-	x	ID=AT4G26795.1.3;Parent=AT4G26795.1
chr4	TAIR10	exon	13487392	13487630	.	-	x	ID=AT4G26795.1.4;Parent=AT4G26795.1
chr4	TAIR10	lncRNA	13489472	13487630	.	-	x	ID=AT4G26795.2;Parent=AT4G26795
chr4	TAIR10	exon	13489472	13489601	.	-	x	ID=AT4G26795.2.1;Parent=AT4G26795.2
chr4	TAIR10	exon	13488444	13488868	.	-	x	ID=AT4G26795.2.2;Parent=AT4G26795.2
chr4	TAIR10	exon	13487755	13488192	.	-	x	ID=AT4G26795.2.3;Parent=AT4G26795.2
chr4	TAIR10	exon	13487209	13487630	.	-	x	ID=AT4G26795.2.4;Parent=AT4G26795.2
chr4	TAIR10	lncRNA	13873760	13873519	.	-	x	ID=AT4G27852.1;Parent=AT4G27852
chr4	TAIR10	exon	13873760	13873907	.	-	x	ID=AT4G27852.1.1;Parent=AT4G27852.1
chr4	TAIR10	exon	13872079	13873519	.	-	x	ID=AT4G27852.1.2;Parent=AT4G27852.1
chr4	TAIR10	lncRNA	13980327	13980820	.	-	x	ID=AT4G28162.1;Parent=AT4G28162
chr4	TAIR10	exon	13980327	13980820	.	-	x	ID=AT4G28162.1.1;Parent=AT4G28162.1
chr4	TAIR10	lncRNA	14144954	14147600	.	+	x	ID=AT4G28652.1;Parent=AT4G28652
chr4	TAIR10	exon	14144954	14146629	.	+	x	ID=AT4G28652.1.1;Parent=AT4G28652.1
chr4	TAIR10	exon	14146931	14147600	.	+	x	ID=AT4G28652.1.2;Parent=AT4G28652.1
chr4	TAIR10	lncRNA	15032978	15033256	.	-	u	ID=AT4G30872.1;Parent=AT4G30872
chr4	TAIR10	exon	15032978	15033256	.	-	u	ID=AT4G30872.1.1;Parent=AT4G30872.1
chr4	TAIR10	lncRNA	15075042	15077572	.	+	u	ID=AT4G30975.1;Parent=AT4G30975
chr4	TAIR10	exon	15075042	15075398	.	+	u	ID=AT4G30975.1.1;Parent=AT4G30975.1
chr4	TAIR10	exon	15077028	15077102	.	+	u	ID=AT4G30975.1.2;Parent=AT4G30975.1
chr4	TAIR10	exon	15077266	15077572	.	+	u	ID=AT4G30975.1.3;Parent=AT4G30975.1
chr4	TAIR10	lncRNA	15179132	15180803	.	+	x	ID=AT4G31248.1;Parent=AT4G31248
chr4	TAIR10	exon	15179132	15180803	.	+	x	ID=AT4G31248.1.1;Parent=AT4G31248.1
chr4	TAIR10	lncRNA	15238965	15238843	.	-	x	ID=AT4G31398.1;Parent=AT4G31398
chr4	TAIR10	exon	15238965	15239282	.	-	x	ID=AT4G31398.1.1;Parent=AT4G31398.1
chr4	TAIR10	exon	15238584	15238843	.	-	x	ID=AT4G31398.1.2;Parent=AT4G31398.1
chr4	TAIR10	lncRNA	15242729	15242969	.	-	u	ID=AT4G31408.1;Parent=AT4G31408
chr4	TAIR10	exon	15242729	15242969	.	-	u	ID=AT4G31408.1.1;Parent=AT4G31408.1
chr4	TAIR10	lncRNA	16325750	16326840	.	+	u	ID=AT4G34071.1;Parent=AT4G34071
chr4	TAIR10	exon	16325750	16325872	.	+	u	ID=AT4G34071.1.1;Parent=AT4G34071.1
chr4	TAIR10	exon	16325985	16326168	.	+	u	ID=AT4G34071.1.2;Parent=AT4G34071.1
chr4	TAIR10	exon	16326623	16326840	.	+	u	ID=AT4G34071.1.3;Parent=AT4G34071.1
chr4	TAIR10	lncRNA	16425025	16424907	.	-	x	ID=AT4G34332.1;Parent=AT4G34332
chr4	TAIR10	exon	16425025	16425890	.	-	x	ID=AT4G34332.1.1;Parent=AT4G34332.1
chr4	TAIR10	exon	16424716	16424907	.	-	x	ID=AT4G34332.1.2;Parent=AT4G34332.1
chr4	TAIR10	lncRNA	17045092	17047297	.	+	x	ID=AT4G36032.1;Parent=AT4G36032
chr4	TAIR10	exon	17045092	17047297	.	+	x	ID=AT4G36032.1.1;Parent=AT4G36032.1
chr4	TAIR10	lncRNA	17052347	17053499	.	+	x	ID=AT4G36052.1;Parent=AT4G36052
chr4	TAIR10	exon	17052347	17052584	.	+	x	ID=AT4G36052.1.1;Parent=AT4G36052.1
chr4	TAIR10	exon	17052654	17053499	.	+	x	ID=AT4G36052.1.2;Parent=AT4G36052.1
chr4	TAIR10	lncRNA	17282511	17282412	.	-	u	ID=AT4G36648.1;Parent=AT4G36648
chr4	TAIR10	exon	17282511	17282730	.	-	u	ID=AT4G36648.1.1;Parent=AT4G36648.1
chr4	TAIR10	exon	17280528	17282412	.	-	u	ID=AT4G36648.1.2;Parent=AT4G36648.1
chr4	TAIR10	lncRNA	17343449	17343188	.	-	x	ID=AT4G36808.1;Parent=AT4G36808
chr4	TAIR10	exon	17343449	17343824	.	-	x	ID=AT4G36808.1.1;Parent=AT4G36808.1
chr4	TAIR10	exon	17343162	17343188	.	-	x	ID=AT4G36808.1.2;Parent=AT4G36808.1
chr4	TAIR10	lncRNA	17516727	17516642	.	-	x	ID=AT4G37225.1;Parent=AT4G37225
chr4	TAIR10	exon	17516727	17516857	.	-	x	ID=AT4G37225.1.1;Parent=AT4G37225.1
chr4	TAIR10	exon	17516187	17516642	.	-	x	ID=AT4G37225.1.2;Parent=AT4G37225.1
chr4	TAIR10	lncRNA	17598188	17597776	.	-	x	ID=AT4G37432.1;Parent=AT4G37432
chr4	TAIR10	exon	17598188	17598690	.	-	x	ID=AT4G37432.1.1;Parent=AT4G37432.1
chr4	TAIR10	exon	17597179	17597776	.	-	x	ID=AT4G37432.1.2;Parent=AT4G37432.1
chr4	TAIR10	lncRNA	17648940	17645264	.	-	x	ID=AT4G37553.1;Parent=AT4G37553
chr4	TAIR10	exon	17648940	17649055	.	-	x	ID=AT4G37553.1.1;Parent=AT4G37553.1
chr4	TAIR10	exon	17645644	17645732	.	-	x	ID=AT4G37553.1.2;Parent=AT4G37553.1
chr4	TAIR10	exon	17645355	17645555	.	-	x	ID=AT4G37553.1.3;Parent=AT4G37553.1
chr4	TAIR10	exon	17644898	17645264	.	-	x	ID=AT4G37553.1.4;Parent=AT4G37553.1
chr4	TAIR10	lncRNA	17813545	17815178	.	+	x	ID=AT4G37895.1;Parent=AT4G37895
chr4	TAIR10	exon	17813545	17814565	.	+	x	ID=AT4G37895.1.1;Parent=AT4G37895.1
chr4	TAIR10	exon	17814646	17815178	.	+	x	ID=AT4G37895.1.2;Parent=AT4G37895.1
chr4	TAIR10	lncRNA	17923332	17924252	.	+	x	ID=AT4G38215.1;Parent=AT4G38215
chr4	TAIR10	exon	17923332	17924252	.	+	x	ID=AT4G38215.1.1;Parent=AT4G38215.1
chr4	TAIR10	lncRNA	18025158	18023639	.	-	x	ID=AT4G38545.1;Parent=AT4G38545
chr4	TAIR10	exon	18025158	18025287	.	-	x	ID=AT4G38545.1.1;Parent=AT4G38545.1
chr4	TAIR10	exon	18024771	18024922	.	-	x	ID=AT4G38545.1.2;Parent=AT4G38545.1
chr4	TAIR10	exon	18024342	18024581	.	-	x	ID=AT4G38545.1.3;Parent=AT4G38545.1
chr4	TAIR10	exon	18023022	18023639	.	-	x	ID=AT4G38545.1.4;Parent=AT4G38545.1
chr4	TAIR10	lncRNA	18025158	18023641	.	-	x	ID=AT4G38545.2;Parent=AT4G38545
chr4	TAIR10	exon	18025158	18025243	.	-	x	ID=AT4G38545.2.1;Parent=AT4G38545.2
chr4	TAIR10	exon	18024771	18024922	.	-	x	ID=AT4G38545.2.2;Parent=AT4G38545.2
chr4	TAIR10	exon	18023736	18024581	.	-	x	ID=AT4G38545.2.3;Parent=AT4G38545.2
chr4	TAIR10	exon	18022983	18023641	.	-	x	ID=AT4G38545.2.4;Parent=AT4G38545.2
chr4	TAIR10	lncRNA	18026933	18026830	.	-	x	ID=AT4G38552.1;Parent=AT4G38552
chr4	TAIR10	exon	18026933	18028492	.	-	x	ID=AT4G38552.1.1;Parent=AT4G38552.1
chr4	TAIR10	exon	18025620	18026830	.	-	x	ID=AT4G38552.1.2;Parent=AT4G38552.1
chr4	TAIR10	lncRNA	18151687	18152569	.	-	x	ID=AT4G38932.1;Parent=AT4G38932
chr4	TAIR10	exon	18151687	18152569	.	-	x	ID=AT4G38932.1.1;Parent=AT4G38932.1
chr4	TAIR10	lncRNA	18329734	18330012	.	-	u	ID=AT4G39404.1;Parent=AT4G39404
chr4	TAIR10	exon	18329734	18330012	.	-	u	ID=AT4G39404.1.1;Parent=AT4G39404.1
chr4	TAIR10	lncRNA	18484875	18486365	.	-	x	ID=AT4G39838.1;Parent=AT4G39838
chr4	TAIR10	exon	18484875	18486365	.	-	x	ID=AT4G39838.1.1;Parent=AT4G39838.1
chr4	TAIR10	lncRNA	18574503	18575585	.	-	u	ID=AT4G40065.1;Parent=AT4G40065
chr4	TAIR10	exon	18574503	18575585	.	-	u	ID=AT4G40065.1.1;Parent=AT4G40065.1
chr4	TAIR10	lncRNA	18580005	18579755	.	-	x	ID=AT4G40085.1;Parent=AT4G40085
chr4	TAIR10	exon	18580005	18580377	.	-	x	ID=AT4G40085.1.1;Parent=AT4G40085.1
chr4	TAIR10	exon	18579242	18579755	.	-	x	ID=AT4G40085.1.2;Parent=AT4G40085.1
chr4	TAIR10	lncRNA	18580005	18579797	.	-	x	ID=AT4G40085.2;Parent=AT4G40085
chr4	TAIR10	exon	18580005	18580377	.	-	x	ID=AT4G40085.2.1;Parent=AT4G40085.2
chr4	TAIR10	exon	18579242	18579797	.	-	x	ID=AT4G40085.2.2;Parent=AT4G40085.2
chr5	TAIR10	lncRNA	60208	61214	.	+	x	ID=AT5G01175.1;Parent=AT5G01175
chr5	TAIR10	exon	60208	60437	.	+	x	ID=AT5G01175.1.1;Parent=AT5G01175.1
chr5	TAIR10	exon	60917	61214	.	+	x	ID=AT5G01175.1.2;Parent=AT5G01175.1
chr5	TAIR10	lncRNA	85357	85261	.	-	x	ID=AT5G01215.1;Parent=AT5G01215
chr5	TAIR10	exon	85357	85917	.	-	x	ID=AT5G01215.1.1;Parent=AT5G01215.1
chr5	TAIR10	exon	84307	85261	.	-	x	ID=AT5G01215.1.2;Parent=AT5G01215.1
chr5	TAIR10	lncRNA	84736	86215	.	-	x	ID=AT5G01215.2;Parent=AT5G01215
chr5	TAIR10	exon	84736	86215	.	-	x	ID=AT5G01215.2.1;Parent=AT5G01215.2
chr5	TAIR10	lncRNA	211257	213471	.	+	x	ID=AT5G01542.1;Parent=AT5G01542
chr5	TAIR10	exon	211257	213471	.	+	x	ID=AT5G01542.1.1;Parent=AT5G01542.1
chr5	TAIR10	lncRNA	227024	230013	.	+	x	ID=AT5G01595.1;Parent=AT5G01595
chr5	TAIR10	exon	227024	227129	.	+	x	ID=AT5G01595.1.1;Parent=AT5G01595.1
chr5	TAIR10	exon	227757	227838	.	+	x	ID=AT5G01595.1.2;Parent=AT5G01595.1
chr5	TAIR10	exon	229263	230013	.	+	x	ID=AT5G01595.1.3;Parent=AT5G01595.1
chr5	TAIR10	lncRNA	272839	276426	.	+	x	ID=AT5G01732.1;Parent=AT5G01732
chr5	TAIR10	exon	272839	273647	.	+	x	ID=AT5G01732.1.1;Parent=AT5G01732.1
chr5	TAIR10	exon	273724	275937	.	+	x	ID=AT5G01732.1.2;Parent=AT5G01732.1
chr5	TAIR10	exon	276024	276426	.	+	x	ID=AT5G01732.1.3;Parent=AT5G01732.1
chr5	TAIR10	lncRNA	793514	793717	.	+	u	ID=AT5G03285.1;Parent=AT5G03285
chr5	TAIR10	exon	793514	793717	.	+	u	ID=AT5G03285.1.1;Parent=AT5G03285.1
chr5	TAIR10	lncRNA	947728	947198	.	-	x	ID=AT5G03668.1;Parent=AT5G03668
chr5	TAIR10	exon	947728	948967	.	-	x	ID=AT5G03668.1.1;Parent=AT5G03668.1
chr5	TAIR10	exon	947292	947620	.	-	x	ID=AT5G03668.1.2;Parent=AT5G03668.1
chr5	TAIR10	exon	947101	947198	.	-	x	ID=AT5G03668.1.3;Parent=AT5G03668.1
chr5	TAIR10	lncRNA	1606552	1607656	.	+	x	ID=AT5G05435.1;Parent=AT5G05435
chr5	TAIR10	exon	1606552	1606722	.	+	x	ID=AT5G05435.1.1;Parent=AT5G05435.1
chr5	TAIR10	exon	1606960	1607060	.	+	x	ID=AT5G05435.1.2;Parent=AT5G05435.1
chr5	TAIR10	exon	1607200	1607311	.	+	x	ID=AT5G05435.1.3;Parent=AT5G05435.1
chr5	TAIR10	exon	1607415	1607656	.	+	x	ID=AT5G05435.1.4;Parent=AT5G05435.1
chr5	TAIR10	lncRNA	1868092	1867631	.	-	u	ID=AT5G06165.1;Parent=AT5G06165
chr5	TAIR10	exon	1868092	1868244	.	-	u	ID=AT5G06165.1.1;Parent=AT5G06165.1
chr5	TAIR10	exon	1867695	1868025	.	-	u	ID=AT5G06165.1.2;Parent=AT5G06165.1
chr5	TAIR10	exon	1867197	1867631	.	-	u	ID=AT5G06165.1.3;Parent=AT5G06165.1
chr5	TAIR10	lncRNA	2133596	2133447	.	-	x	ID=AT5G06865.1;Parent=AT5G06865
chr5	TAIR10	exon	2133596	2133746	.	-	x	ID=AT5G06865.1.1;Parent=AT5G06865.1
chr5	TAIR10	exon	2132197	2133447	.	-	x	ID=AT5G06865.1.2;Parent=AT5G06865.1
chr5	TAIR10	lncRNA	2133535	2133447	.	-	x	ID=AT5G06865.2;Parent=AT5G06865
chr5	TAIR10	exon	2133535	2133743	.	-	x	ID=AT5G06865.2.1;Parent=AT5G06865.2
chr5	TAIR10	exon	2132276	2133447	.	-	x	ID=AT5G06865.2.2;Parent=AT5G06865.2
chr5	TAIR10	lncRNA	2217770	2217671	.	-	x	ID=AT5G07152.1;Parent=AT5G07152
chr5	TAIR10	exon	2217770	2217812	.	-	x	ID=AT5G07152.1.1;Parent=AT5G07152.1
chr5	TAIR10	exon	2216873	2217671	.	-	x	ID=AT5G07152.1.2;Parent=AT5G07152.1
chr5	TAIR10	lncRNA	2313119	2313563	.	-	u	ID=AT5G07322.1;Parent=AT5G07322
chr5	TAIR10	exon	2313119	2313563	.	-	u	ID=AT5G07322.1.1;Parent=AT5G07322.1
chr5	TAIR10	lncRNA	2940525	2941094	.	-	x	ID=AT5G09443.1;Parent=AT5G09443
chr5	TAIR10	exon	2940525	2941094	.	-	x	ID=AT5G09443.1.1;Parent=AT5G09443.1
chr5	TAIR10	lncRNA	3228286	3232723	.	+	x	ID=AT5G10278.1;Parent=AT5G10278
chr5	TAIR10	exon	3228286	3228420	.	+	x	ID=AT5G10278.1.1;Parent=AT5G10278.1
chr5	TAIR10	exon	3228764	3228867	.	+	x	ID=AT5G10278.1.2;Parent=AT5G10278.1
chr5	TAIR10	exon	3229580	3229669	.	+	x	ID=AT5G10278.1.3;Parent=AT5G10278.1
chr5	TAIR10	exon	3229958	3230055	.	+	x	ID=AT5G10278.1.4;Parent=AT5G10278.1
chr5	TAIR10	exon	3231086	3231314	.	+	x	ID=AT5G10278.1.5;Parent=AT5G10278.1
chr5	TAIR10	exon	3232303	3232475	.	+	x	ID=AT5G10278.1.6;Parent=AT5G10278.1
chr5	TAIR10	exon	3232562	3232723	.	+	x	ID=AT5G10278.1.7;Parent=AT5G10278.1
chr5	TAIR10	lncRNA	3228241	3232505	.	+	x	ID=AT5G10278.2;Parent=AT5G10278
chr5	TAIR10	exon	3228241	3228420	.	+	x	ID=AT5G10278.2.1;Parent=AT5G10278.2
chr5	TAIR10	exon	3228764	3228867	.	+	x	ID=AT5G10278.2.2;Parent=AT5G10278.2
chr5	TAIR10	exon	3229580	3229669	.	+	x	ID=AT5G10278.2.3;Parent=AT5G10278.2
chr5	TAIR10	exon	3229958	3231314	.	+	x	ID=AT5G10278.2.4;Parent=AT5G10278.2
chr5	TAIR10	exon	3232303	3232505	.	+	x	ID=AT5G10278.2.5;Parent=AT5G10278.2
chr5	TAIR10	lncRNA	4866237	4866939	.	+	x	ID=AT5G15022.1;Parent=AT5G15022
chr5	TAIR10	exon	4866237	4866939	.	+	x	ID=AT5G15022.1.1;Parent=AT5G15022.1
chr5	TAIR10	lncRNA	5173185	5177889	.	+	x	ID=AT5G15845.1;Parent=AT5G15845
chr5	TAIR10	exon	5173185	5173262	.	+	x	ID=AT5G15845.1.1;Parent=AT5G15845.1
chr5	TAIR10	exon	5173708	5173793	.	+	x	ID=AT5G15845.1.2;Parent=AT5G15845.1
chr5	TAIR10	exon	5173987	5174147	.	+	x	ID=AT5G15845.1.3;Parent=AT5G15845.1
chr5	TAIR10	exon	5174763	5174949	.	+	x	ID=AT5G15845.1.4;Parent=AT5G15845.1
chr5	TAIR10	exon	5175201	5175260	.	+	x	ID=AT5G15845.1.5;Parent=AT5G15845.1
chr5	TAIR10	exon	5175881	5175995	.	+	x	ID=AT5G15845.1.6;Parent=AT5G15845.1
chr5	TAIR10	exon	5176241	5176406	.	+	x	ID=AT5G15845.1.7;Parent=AT5G15845.1
chr5	TAIR10	exon	5176495	5177889	.	+	x	ID=AT5G15845.1.8;Parent=AT5G15845.1
chr5	TAIR10	lncRNA	5304922	5304822	.	-	x	ID=AT5G16235.1;Parent=AT5G16235
chr5	TAIR10	exon	5304922	5305828	.	-	x	ID=AT5G16235.1.1;Parent=AT5G16235.1
chr5	TAIR10	exon	5304494	5304822	.	-	x	ID=AT5G16235.1.2;Parent=AT5G16235.1
chr5	TAIR10	lncRNA	6028285	6033231	.	+	x	ID=AT5G18245.1;Parent=AT5G18245
chr5	TAIR10	exon	6028285	6028582	.	+	x	ID=AT5G18245.1.1;Parent=AT5G18245.1
chr5	TAIR10	exon	6028829	6029282	.	+	x	ID=AT5G18245.1.2;Parent=AT5G18245.1
chr5	TAIR10	exon	6029602	6030596	.	+	x	ID=AT5G18245.1.3;Parent=AT5G18245.1
chr5	TAIR10	exon	6030790	6030881	.	+	x	ID=AT5G18245.1.4;Parent=AT5G18245.1
chr5	TAIR10	exon	6031180	6031209	.	+	x	ID=AT5G18245.1.5;Parent=AT5G18245.1
chr5	TAIR10	exon	6032778	6033231	.	+	x	ID=AT5G18245.1.6;Parent=AT5G18245.1
chr5	TAIR10	lncRNA	6035624	6037603	.	+	x	ID=AT5G18255.1;Parent=AT5G18255
chr5	TAIR10	exon	6035624	6037603	.	+	x	ID=AT5G18255.1.1;Parent=AT5G18255.1
chr5	TAIR10	lncRNA	6035611	6037601	.	+	x	ID=AT5G18255.2;Parent=AT5G18255
chr5	TAIR10	exon	6035611	6036292	.	+	x	ID=AT5G18255.2.1;Parent=AT5G18255.2
chr5	TAIR10	exon	6036399	6037601	.	+	x	ID=AT5G18255.2.2;Parent=AT5G18255.2
chr5	TAIR10	lncRNA	6035630	6037633	.	+	x	ID=AT5G18255.3;Parent=AT5G18255
chr5	TAIR10	exon	6035630	6035726	.	+	x	ID=AT5G18255.3.1;Parent=AT5G18255.3
chr5	TAIR10	exon	6036230	6036292	.	+	x	ID=AT5G18255.3.2;Parent=AT5G18255.3
chr5	TAIR10	exon	6036399	6037633	.	+	x	ID=AT5G18255.3.3;Parent=AT5G18255.3
chr5	TAIR10	lncRNA	6464234	6466349	.	+	x	ID=AT5G19221.1;Parent=AT5G19221
chr5	TAIR10	exon	6464234	6464266	.	+	x	ID=AT5G19221.1.1;Parent=AT5G19221.1
chr5	TAIR10	exon	6464725	6464796	.	+	x	ID=AT5G19221.1.2;Parent=AT5G19221.1
chr5	TAIR10	exon	6465277	6465332	.	+	x	ID=AT5G19221.1.3;Parent=AT5G19221.1
chr5	TAIR10	exon	6465420	6465508	.	+	x	ID=AT5G19221.1.4;Parent=AT5G19221.1
chr5	TAIR10	exon	6465625	6466151	.	+	x	ID=AT5G19221.1.5;Parent=AT5G19221.1
chr5	TAIR10	exon	6466283	6466349	.	+	x	ID=AT5G19221.1.6;Parent=AT5G19221.1
chr5	TAIR10	lncRNA	6825774	6825683	.	-	x	ID=AT5G20225.1;Parent=AT5G20225
chr5	TAIR10	exon	6825774	6825940	.	-	x	ID=AT5G20225.1.1;Parent=AT5G20225.1
chr5	TAIR10	exon	6825261	6825683	.	-	x	ID=AT5G20225.1.2;Parent=AT5G20225.1
chr5	TAIR10	lncRNA	7602913	7603499	.	-	u	ID=AT5G22788.1;Parent=AT5G22788
chr5	TAIR10	exon	7602913	7603499	.	-	u	ID=AT5G22788.1.1;Parent=AT5G22788.1
chr5	TAIR10	lncRNA	7794142	7795010	.	+	u	ID=AT5G23155.1;Parent=AT5G23155
chr5	TAIR10	exon	7794142	7794188	.	+	u	ID=AT5G23155.1.1;Parent=AT5G23155.1
chr5	TAIR10	exon	7794347	7794444	.	+	u	ID=AT5G23155.1.2;Parent=AT5G23155.1
chr5	TAIR10	exon	7794934	7795010	.	+	u	ID=AT5G23155.1.3;Parent=AT5G23155.1
chr5	TAIR10	lncRNA	7886369	7886093	.	-	x	ID=AT5G23410.1;Parent=AT5G23410
chr5	TAIR10	exon	7886369	7886785	.	-	x	ID=AT5G23410.1.1;Parent=AT5G23410.1
chr5	TAIR10	exon	7886178	7886216	.	-	x	ID=AT5G23410.1.2;Parent=AT5G23410.1
chr5	TAIR10	exon	7885591	7886093	.	-	x	ID=AT5G23410.1.3;Parent=AT5G23410.1
chr5	TAIR10	lncRNA	8212914	8210896	.	-	u	ID=AT5G24205.1;Parent=AT5G24205
chr5	TAIR10	exon	8212914	8213086	.	-	u	ID=AT5G24205.1.1;Parent=AT5G24205.1
chr5	TAIR10	exon	8212701	8212779	.	-	u	ID=AT5G24205.1.2;Parent=AT5G24205.1
chr5	TAIR10	exon	8212537	8212625	.	-	u	ID=AT5G24205.1.3;Parent=AT5G24205.1
chr5	TAIR10	exon	8212376	8212447	.	-	u	ID=AT5G24205.1.4;Parent=AT5G24205.1
chr5	TAIR10	exon	8211625	8211680	.	-	u	ID=AT5G24205.1.5;Parent=AT5G24205.1
chr5	TAIR10	exon	8211362	8211468	.	-	u	ID=AT5G24205.1.6;Parent=AT5G24205.1
chr5	TAIR10	exon	8211212	8211256	.	-	u	ID=AT5G24205.1.7;Parent=AT5G24205.1
chr5	TAIR10	exon	8211003	8211072	.	-	u	ID=AT5G24205.1.8;Parent=AT5G24205.1
chr5	TAIR10	exon	8210822	8210896	.	-	u	ID=AT5G24205.1.9;Parent=AT5G24205.1
chr5	TAIR10	lncRNA	8214387	8213692	.	-	u	ID=AT5G24206.1;Parent=AT5G24206
chr5	TAIR10	exon	8214387	8214689	.	-	u	ID=AT5G24206.1.1;Parent=AT5G24206.1
chr5	TAIR10	exon	8213969	8214013	.	-	u	ID=AT5G24206.1.2;Parent=AT5G24206.1
chr5	TAIR10	exon	8213781	8213832	.	-	u	ID=AT5G24206.1.3;Parent=AT5G24206.1
chr5	TAIR10	exon	8213626	8213692	.	-	u	ID=AT5G24206.1.4;Parent=AT5G24206.1
chr5	TAIR10	lncRNA	8469020	8468672	.	-	u	ID=AT5G24735.1;Parent=AT5G24735
chr5	TAIR10	exon	8469020	8469262	.	-	u	ID=AT5G24735.1.1;Parent=AT5G24735.1
chr5	TAIR10	exon	8468331	8468672	.	-	u	ID=AT5G24735.1.2;Parent=AT5G24735.1
chr5	TAIR10	lncRNA	9135913	9138264	.	+	x	ID=AT5G26146.1;Parent=AT5G26146
chr5	TAIR10	exon	9135913	9136002	.	+	x	ID=AT5G26146.1.1;Parent=AT5G26146.1
chr5	TAIR10	exon	9137545	9137685	.	+	x	ID=AT5G26146.1.2;Parent=AT5G26146.1
chr5	TAIR10	exon	9137793	9138264	.	+	x	ID=AT5G26146.1.3;Parent=AT5G26146.1
chr5	TAIR10	lncRNA	10238550	10239773	.	+	u	ID=AT5G28262.1;Parent=AT5G28262
chr5	TAIR10	exon	10238550	10239351	.	+	u	ID=AT5G28262.1.1;Parent=AT5G28262.1
chr5	TAIR10	exon	10239570	10239773	.	+	u	ID=AT5G28262.1.2;Parent=AT5G28262.1
chr5	TAIR10	lncRNA	10845281	10842750	.	-	u	ID=AT5G28824.1;Parent=AT5G28824
chr5	TAIR10	exon	10845281	10845756	.	-	u	ID=AT5G28824.1.1;Parent=AT5G28824.1
chr5	TAIR10	exon	10845138	10845189	.	-	u	ID=AT5G28824.1.2;Parent=AT5G28824.1
chr5	TAIR10	exon	10843532	10843635	.	-	u	ID=AT5G28824.1.3;Parent=AT5G28824.1
chr5	TAIR10	exon	10842660	10842750	.	-	u	ID=AT5G28824.1.4;Parent=AT5G28824.1
chr5	TAIR10	lncRNA	12680935	12682120	.	-	u	ID=AT5G33399.1;Parent=AT5G33399
chr5	TAIR10	exon	12680935	12682120	.	-	u	ID=AT5G33399.1.1;Parent=AT5G33399.1
chr5	TAIR10	lncRNA	12738898	12739212	.	-	u	ID=AT5G33439.1;Parent=AT5G33439
chr5	TAIR10	exon	12738898	12739212	.	-	u	ID=AT5G33439.1.1;Parent=AT5G33439.1
chr5	TAIR10	lncRNA	13085037	13086565	.	+	u	ID=AT5G34871.1;Parent=AT5G34871
chr5	TAIR10	exon	13085037	13085134	.	+	u	ID=AT5G34871.1.1;Parent=AT5G34871.1
chr5	TAIR10	exon	13085239	13085312	.	+	u	ID=AT5G34871.1.2;Parent=AT5G34871.1
chr5	TAIR10	exon	13085718	13085788	.	+	u	ID=AT5G34871.1.3;Parent=AT5G34871.1
chr5	TAIR10	exon	13086411	13086565	.	+	u	ID=AT5G34871.1.4;Parent=AT5G34871.1
chr5	TAIR10	lncRNA	14142044	14141949	.	-	x	ID=AT5G36002.1;Parent=AT5G36002
chr5	TAIR10	exon	14142044	14143241	.	-	x	ID=AT5G36002.1.1;Parent=AT5G36002.1
chr5	TAIR10	exon	14141898	14141949	.	-	x	ID=AT5G36002.1.2;Parent=AT5G36002.1
chr5	TAIR10	lncRNA	14143016	14142709	.	-	x	ID=AT5G36002.2;Parent=AT5G36002
chr5	TAIR10	exon	14143016	14143234	.	-	x	ID=AT5G36002.2.1;Parent=AT5G36002.2
chr5	TAIR10	exon	14142449	14142709	.	-	x	ID=AT5G36002.2.2;Parent=AT5G36002.2
chr5	TAIR10	lncRNA	14886686	14886514	.	-	u	ID=AT5G37485.1;Parent=AT5G37485
chr5	TAIR10	exon	14886686	14886979	.	-	u	ID=AT5G37485.1.1;Parent=AT5G37485.1
chr5	TAIR10	exon	14886193	14886514	.	-	u	ID=AT5G37485.1.2;Parent=AT5G37485.1
chr5	TAIR10	lncRNA	15155067	15156088	.	+	u	ID=AT5G38005.1;Parent=AT5G38005
chr5	TAIR10	exon	15155067	15155340	.	+	u	ID=AT5G38005.1.1;Parent=AT5G38005.1
chr5	TAIR10	exon	15155818	15156088	.	+	u	ID=AT5G38005.1.2;Parent=AT5G38005.1
chr5	TAIR10	lncRNA	15264798	15262561	.	-	x	ID=AT5G38212.1;Parent=AT5G38212
chr5	TAIR10	exon	15264798	15265241	.	-	x	ID=AT5G38212.1.1;Parent=AT5G38212.1
chr5	TAIR10	exon	15262816	15264676	.	-	x	ID=AT5G38212.1.2;Parent=AT5G38212.1
chr5	TAIR10	exon	15262454	15262561	.	-	x	ID=AT5G38212.1.3;Parent=AT5G38212.1
chr5	TAIR10	lncRNA	16100012	16098518	.	-	u	ID=AT5G40275.1;Parent=AT5G40275
chr5	TAIR10	exon	16100012	16100051	.	-	u	ID=AT5G40275.1.1;Parent=AT5G40275.1
chr5	TAIR10	exon	16099870	16099893	.	-	u	ID=AT5G40275.1.2;Parent=AT5G40275.1
chr5	TAIR10	exon	16099706	16099775	.	-	u	ID=AT5G40275.1.3;Parent=AT5G40275.1
chr5	TAIR10	exon	16099519	16099568	.	-	u	ID=AT5G40275.1.4;Parent=AT5G40275.1
chr5	TAIR10	exon	16099330	16099439	.	-	u	ID=AT5G40275.1.5;Parent=AT5G40275.1
chr5	TAIR10	exon	16099153	16099241	.	-	u	ID=AT5G40275.1.6;Parent=AT5G40275.1
chr5	TAIR10	exon	16099030	16099053	.	-	u	ID=AT5G40275.1.7;Parent=AT5G40275.1
chr5	TAIR10	exon	16098843	16098933	.	-	u	ID=AT5G40275.1.8;Parent=AT5G40275.1
chr5	TAIR10	exon	16098598	16098665	.	-	u	ID=AT5G40275.1.9;Parent=AT5G40275.1
chr5	TAIR10	exon	16098190	16098518	.	-	u	ID=AT5G40275.1.10;Parent=AT5G40275.1
chr5	TAIR10	lncRNA	16119296	16120018	.	-	u	ID=AT5G40316.1;Parent=AT5G40316
chr5	TAIR10	exon	16119296	16120018	.	-	u	ID=AT5G40316.1.1;Parent=AT5G40316.1
chr5	TAIR10	lncRNA	16136594	16141163	.	+	x	ID=AT5G40348.1;Parent=AT5G40348
chr5	TAIR10	exon	16136594	16136716	.	+	x	ID=AT5G40348.1.1;Parent=AT5G40348.1
chr5	TAIR10	exon	16139894	16139987	.	+	x	ID=AT5G40348.1.2;Parent=AT5G40348.1
chr5	TAIR10	exon	16140805	16141163	.	+	x	ID=AT5G40348.1.3;Parent=AT5G40348.1
chr5	TAIR10	lncRNA	16139799	16141361	.	+	x	ID=AT5G40348.2;Parent=AT5G40348
chr5	TAIR10	exon	16139799	16139987	.	+	x	ID=AT5G40348.2.1;Parent=AT5G40348.2
chr5	TAIR10	exon	16140805	16141361	.	+	x	ID=AT5G40348.2.2;Parent=AT5G40348.2
chr5	TAIR10	lncRNA	16638579	16639863	.	+	x	ID=AT5G41612.1;Parent=AT5G41612
chr5	TAIR10	exon	16638579	16639210	.	+	x	ID=AT5G41612.1.1;Parent=AT5G41612.1
chr5	TAIR10	exon	16639300	16639863	.	+	x	ID=AT5G41612.1.2;Parent=AT5G41612.1
chr5	TAIR10	lncRNA	16827487	16827233	.	-	x	ID=AT5G42092.1;Parent=AT5G42092
chr5	TAIR10	exon	16827487	16827583	.	-	x	ID=AT5G42092.1.1;Parent=AT5G42092.1
chr5	TAIR10	exon	16826838	16827233	.	-	x	ID=AT5G42092.1.2;Parent=AT5G42092.1
chr5	TAIR10	lncRNA	17431450	17431095	.	-	u	ID=AT5G43403.1;Parent=AT5G43403
chr5	TAIR10	exon	17431450	17431765	.	-	u	ID=AT5G43403.1.1;Parent=AT5G43403.1
chr5	TAIR10	exon	17430539	17431095	.	-	u	ID=AT5G43403.1.2;Parent=AT5G43403.1
chr5	TAIR10	lncRNA	17559541	17560062	.	+	u	ID=AT5G43725.1;Parent=AT5G43725
chr5	TAIR10	exon	17559541	17559772	.	+	u	ID=AT5G43725.1.1;Parent=AT5G43725.1
chr5	TAIR10	exon	17559886	17560062	.	+	u	ID=AT5G43725.1.2;Parent=AT5G43725.1
chr5	TAIR10	lncRNA	17559545	17564223	.	+	u	ID=AT5G43725.2;Parent=AT5G43725
chr5	TAIR10	exon	17559545	17559772	.	+	u	ID=AT5G43725.2.1;Parent=AT5G43725.2
chr5	TAIR10	exon	17563867	17564223	.	+	u	ID=AT5G43725.2.2;Parent=AT5G43725.2
chr5	TAIR10	lncRNA	17948145	17948058	.	-	x	ID=AT5G44562.1;Parent=AT5G44562
chr5	TAIR10	exon	17948145	17948398	.	-	x	ID=AT5G44562.1.1;Parent=AT5G44562.1
chr5	TAIR10	exon	17947617	17948058	.	-	x	ID=AT5G44562.1.2;Parent=AT5G44562.1
chr5	TAIR10	lncRNA	17963286	17963990	.	+	u	ID=AT5G44569.1;Parent=AT5G44569
chr5	TAIR10	exon	17963286	17963990	.	+	u	ID=AT5G44569.1.1;Parent=AT5G44569.1
chr5	TAIR10	lncRNA	18422368	18425035	.	+	x	ID=AT5G45472.1;Parent=AT5G45472
chr5	TAIR10	exon	18422368	18424029	.	+	x	ID=AT5G45472.1.1;Parent=AT5G45472.1
chr5	TAIR10	exon	18424131	18424684	.	+	x	ID=AT5G45472.1.2;Parent=AT5G45472.1
chr5	TAIR10	exon	18424994	18425035	.	+	x	ID=AT5G45472.1.3;Parent=AT5G45472.1
chr5	TAIR10	lncRNA	18425837	18427016	.	+	x	ID=AT5G45475.1;Parent=AT5G45475
chr5	TAIR10	exon	18425837	18426001	.	+	x	ID=AT5G45475.1.1;Parent=AT5G45475.1
chr5	TAIR10	exon	18426128	18427016	.	+	x	ID=AT5G45475.1.2;Parent=AT5G45475.1
chr5	TAIR10	lncRNA	19623516	19624232	.	-	x	ID=AT5G48412.1;Parent=AT5G48412
chr5	TAIR10	exon	19623516	19624232	.	-	x	ID=AT5G48412.1.1;Parent=AT5G48412.1
chr5	TAIR10	lncRNA	19774170	19776460	.	+	x	ID=AT5G48775.1;Parent=AT5G48775
chr5	TAIR10	exon	19774170	19775661	.	+	x	ID=AT5G48775.1.1;Parent=AT5G48775.1
chr5	TAIR10	exon	19775797	19776071	.	+	x	ID=AT5G48775.1.2;Parent=AT5G48775.1
chr5	TAIR10	exon	19776168	19776460	.	+	x	ID=AT5G48775.1.3;Parent=AT5G48775.1
chr5	TAIR10	lncRNA	19915868	19917277	.	-	x	ID=AT5G49138.1;Parent=AT5G49138
chr5	TAIR10	exon	19915868	19917277	.	-	x	ID=AT5G49138.1.1;Parent=AT5G49138.1
chr5	TAIR10	lncRNA	19928880	19929377	.	+	u	ID=AT5G49152.1;Parent=AT5G49152
chr5	TAIR10	exon	19928880	19928950	.	+	u	ID=AT5G49152.1.1;Parent=AT5G49152.1
chr5	TAIR10	exon	19929037	19929128	.	+	u	ID=AT5G49152.1.2;Parent=AT5G49152.1
chr5	TAIR10	exon	19929217	19929377	.	+	u	ID=AT5G49152.1.3;Parent=AT5G49152.1
chr5	TAIR10	lncRNA	19924322	19929377	.	+	u	ID=AT5G49152.2;Parent=AT5G49152
chr5	TAIR10	exon	19924322	19924435	.	+	u	ID=AT5G49152.2.1;Parent=AT5G49152.2
chr5	TAIR10	exon	19924506	19924841	.	+	u	ID=AT5G49152.2.2;Parent=AT5G49152.2
chr5	TAIR10	exon	19924929	19925267	.	+	u	ID=AT5G49152.2.3;Parent=AT5G49152.2
chr5	TAIR10	exon	19925355	19925681	.	+	u	ID=AT5G49152.2.4;Parent=AT5G49152.2
chr5	TAIR10	exon	19925768	19925974	.	+	u	ID=AT5G49152.2.5;Parent=AT5G49152.2
chr5	TAIR10	exon	19926055	19926110	.	+	u	ID=AT5G49152.2.6;Parent=AT5G49152.2
chr5	TAIR10	exon	19926187	19926328	.	+	u	ID=AT5G49152.2.7;Parent=AT5G49152.2
chr5	TAIR10	exon	19926404	19926712	.	+	u	ID=AT5G49152.2.8;Parent=AT5G49152.2
chr5	TAIR10	exon	19926789	19926913	.	+	u	ID=AT5G49152.2.9;Parent=AT5G49152.2
chr5	TAIR10	exon	19927023	19927240	.	+	u	ID=AT5G49152.2.10;Parent=AT5G49152.2
chr5	TAIR10	exon	19927345	19927572	.	+	u	ID=AT5G49152.2.11;Parent=AT5G49152.2
chr5	TAIR10	exon	19927669	19927898	.	+	u	ID=AT5G49152.2.12;Parent=AT5G49152.2
chr5	TAIR10	exon	19927969	19928207	.	+	u	ID=AT5G49152.2.13;Parent=AT5G49152.2
chr5	TAIR10	exon	19928285	19928441	.	+	u	ID=AT5G49152.2.14;Parent=AT5G49152.2
chr5	TAIR10	exon	19928688	19928717	.	+	u	ID=AT5G49152.2.15;Parent=AT5G49152.2
chr5	TAIR10	exon	19928814	19928950	.	+	u	ID=AT5G49152.2.16;Parent=AT5G49152.2
chr5	TAIR10	exon	19929037	19929128	.	+	u	ID=AT5G49152.2.17;Parent=AT5G49152.2
chr5	TAIR10	exon	19929217	19929377	.	+	u	ID=AT5G49152.2.18;Parent=AT5G49152.2
chr5	TAIR10	lncRNA	20134200	20134786	.	+	u	ID=AT5G49615.1;Parent=AT5G49615
chr5	TAIR10	exon	20134200	20134273	.	+	u	ID=AT5G49615.1.1;Parent=AT5G49615.1
chr5	TAIR10	exon	20134377	20134786	.	+	u	ID=AT5G49615.1.2;Parent=AT5G49615.1
chr5	TAIR10	lncRNA	20434510	20433897	.	-	u	ID=AT5G50190.1;Parent=AT5G50190
chr5	TAIR10	exon	20434510	20434543	.	-	u	ID=AT5G50190.1.1;Parent=AT5G50190.1
chr5	TAIR10	exon	20434388	20434429	.	-	u	ID=AT5G50190.1.2;Parent=AT5G50190.1
chr5	TAIR10	exon	20434245	20434285	.	-	u	ID=AT5G50190.1.3;Parent=AT5G50190.1
chr5	TAIR10	exon	20433986	20434160	.	-	u	ID=AT5G50190.1.4;Parent=AT5G50190.1
chr5	TAIR10	exon	20433507	20433897	.	-	u	ID=AT5G50190.1.5;Parent=AT5G50190.1
chr5	TAIR10	lncRNA	21509861	21511850	.	+	x	ID=AT5G53048.1;Parent=AT5G53048
chr5	TAIR10	exon	21509861	21509922	.	+	x	ID=AT5G53048.1.1;Parent=AT5G53048.1
chr5	TAIR10	exon	21510548	21510708	.	+	x	ID=AT5G53048.1.2;Parent=AT5G53048.1
chr5	TAIR10	exon	21510775	21510856	.	+	x	ID=AT5G53048.1.3;Parent=AT5G53048.1
chr5	TAIR10	exon	21510947	21511045	.	+	x	ID=AT5G53048.1.4;Parent=AT5G53048.1
chr5	TAIR10	exon	21511319	21511850	.	+	x	ID=AT5G53048.1.5;Parent=AT5G53048.1
chr5	TAIR10	lncRNA	22167349	22170538	.	+	x	ID=AT5G54569.1;Parent=AT5G54569
chr5	TAIR10	exon	22167349	22167466	.	+	x	ID=AT5G54569.1.1;Parent=AT5G54569.1
chr5	TAIR10	exon	22167687	22167988	.	+	x	ID=AT5G54569.1.2;Parent=AT5G54569.1
chr5	TAIR10	exon	22168167	22168257	.	+	x	ID=AT5G54569.1.3;Parent=AT5G54569.1
chr5	TAIR10	exon	22168982	22169191	.	+	x	ID=AT5G54569.1.4;Parent=AT5G54569.1
chr5	TAIR10	exon	22170056	22170538	.	+	x	ID=AT5G54569.1.5;Parent=AT5G54569.1
chr5	TAIR10	lncRNA	23394005	23394500	.	+	u	ID=AT5G57735.1;Parent=AT5G57735
chr5	TAIR10	exon	23394005	23394500	.	+	u	ID=AT5G57735.1.1;Parent=AT5G57735.1
chr5	TAIR10	lncRNA	24039350	24039272	.	-	x	ID=AT5G59662.1;Parent=AT5G59662
chr5	TAIR10	exon	24039350	24040411	.	-	x	ID=AT5G59662.1.1;Parent=AT5G59662.1
chr5	TAIR10	exon	24039142	24039272	.	-	x	ID=AT5G59662.1.2;Parent=AT5G59662.1
chr5	TAIR10	lncRNA	24064478	24066154	.	+	x	ID=AT5G59732.1;Parent=AT5G59732
chr5	TAIR10	exon	24064478	24065294	.	+	x	ID=AT5G59732.1.1;Parent=AT5G59732.1
chr5	TAIR10	exon	24065393	24066154	.	+	x	ID=AT5G59732.1.2;Parent=AT5G59732.1
chr5	TAIR10	lncRNA	24170130	24167331	.	-	x	ID=AT5G60022.1;Parent=AT5G60022
chr5	TAIR10	exon	24170130	24170261	.	-	x	ID=AT5G60022.1.1;Parent=AT5G60022.1
chr5	TAIR10	exon	24169775	24170017	.	-	x	ID=AT5G60022.1.2;Parent=AT5G60022.1
chr5	TAIR10	exon	24167446	24168126	.	-	x	ID=AT5G60022.1.3;Parent=AT5G60022.1
chr5	TAIR10	exon	24167141	24167331	.	-	x	ID=AT5G60022.1.4;Parent=AT5G60022.1
chr5	TAIR10	lncRNA	25347806	25347667	.	-	x	ID=AT5G63195.1;Parent=AT5G63195
chr5	TAIR10	exon	25347806	25348386	.	-	x	ID=AT5G63195.1.1;Parent=AT5G63195.1
chr5	TAIR10	exon	25346729	25347667	.	-	x	ID=AT5G63195.1.2;Parent=AT5G63195.1
chr5	TAIR10	lncRNA	25810298	25811733	.	+	x	ID=AT5G64572.1;Parent=AT5G64572
chr5	TAIR10	exon	25810298	25810804	.	+	x	ID=AT5G64572.1.1;Parent=AT5G64572.1
chr5	TAIR10	exon	25810875	25811733	.	+	x	ID=AT5G64572.1.2;Parent=AT5G64572.1
chr5	TAIR10	lncRNA	26207686	26207162	.	-	x	ID=AT5G65575.1;Parent=AT5G65575
chr5	TAIR10	exon	26207686	26207913	.	-	x	ID=AT5G65575.1.1;Parent=AT5G65575.1
chr5	TAIR10	exon	26206845	26207162	.	-	x	ID=AT5G65575.1.2;Parent=AT5G65575.1
chr5	TAIR10	lncRNA	26564886	26564793	.	-	x	ID=AT5G66558.1;Parent=AT5G66558
chr5	TAIR10	exon	26564886	26566774	.	-	x	ID=AT5G66558.1.1;Parent=AT5G66558.1
chr5	TAIR10	exon	26563964	26564793	.	-	x	ID=AT5G66558.1.2;Parent=AT5G66558.1
chr5	TAIR10	lncRNA	26933950	26934867	.	+	x	ID=AT5G67488.1;Parent=AT5G67488
chr5	TAIR10	exon	26933950	26934048	.	+	x	ID=AT5G67488.1.1;Parent=AT5G67488.1
chr5	TAIR10	exon	26934324	26934867	.	+	x	ID=AT5G67488.1.2;Parent=AT5G67488.1
chr1	TAIR10	lncRNA	45110	46979	.	+	x	ID=Atha_00000009;Parent=XLOC_000004
chr1	TAIR10	exon	45110	46979	.	+	x	ID=Atha_00000009.1;Parent=Atha_00000009
chr1	TAIR10	lncRNA	77839	82045	.	+	x	ID=Atha_00000021;Parent=XLOC_000011
chr1	TAIR10	exon	77839	77892	.	+	x	ID=Atha_00000021.1;Parent=Atha_00000021
chr1	TAIR10	exon	78008	78089	.	+	x	ID=Atha_00000021.2;Parent=Atha_00000021
chr1	TAIR10	exon	79097	82045	.	+	x	ID=Atha_00000021.3;Parent=Atha_00000021
chr1	TAIR10	lncRNA	77887	82045	.	+	x	ID=Atha_00000022;Parent=XLOC_000011
chr1	TAIR10	exon	77887	78089	.	+	x	ID=Atha_00000022.1;Parent=Atha_00000022
chr1	TAIR10	exon	79097	79212	.	+	x	ID=Atha_00000022.2;Parent=Atha_00000022
chr1	TAIR10	exon	80578	82045	.	+	x	ID=Atha_00000022.3;Parent=Atha_00000022
chr1	TAIR10	lncRNA	82954	83747	.	+	x	ID=Atha_00000023;Parent=XLOC_000012
chr1	TAIR10	exon	82954	83747	.	+	x	ID=Atha_00000023.1;Parent=Atha_00000023
chr1	TAIR10	lncRNA	156795	157210	.	+	x	ID=Atha_00000060;Parent=XLOC_000029
chr1	TAIR10	exon	156795	157210	.	+	x	ID=Atha_00000060.1;Parent=Atha_00000060
chr1	TAIR10	lncRNA	158270	158652	.	+	x	ID=Atha_00000061;Parent=XLOC_000030
chr1	TAIR10	exon	158270	158652	.	+	x	ID=Atha_00000061.1;Parent=Atha_00000061
chr1	TAIR10	lncRNA	258810	261663	.	+	x	ID=Atha_00000102;Parent=XLOC_000048
chr1	TAIR10	exon	258810	259094	.	+	x	ID=Atha_00000102.1;Parent=Atha_00000102
chr1	TAIR10	exon	259760	261663	.	+	x	ID=Atha_00000102.2;Parent=Atha_00000102
chr1	TAIR10	lncRNA	589537	590537	.	+	x	ID=Atha_00000253;Parent=XLOC_000098
chr1	TAIR10	exon	589537	590537	.	+	x	ID=Atha_00000253.1;Parent=Atha_00000253
chr1	TAIR10	lncRNA	601827	602106	.	+	x	ID=Atha_00000257;Parent=XLOC_000100
chr1	TAIR10	exon	601827	602106	.	+	x	ID=Atha_00000257.1;Parent=Atha_00000257
chr1	TAIR10	lncRNA	604912	605410	.	+	x	ID=Atha_00000261;Parent=XLOC_000103
chr1	TAIR10	exon	604912	605410	.	+	x	ID=Atha_00000261.1;Parent=Atha_00000261
chr1	TAIR10	lncRNA	607804	608707	.	+	x	ID=Atha_00000263;Parent=XLOC_000105
chr1	TAIR10	exon	607804	608707	.	+	x	ID=Atha_00000263.1;Parent=Atha_00000263
chr1	TAIR10	lncRNA	641543	642289	.	+	u	ID=Atha_00000288;Parent=XLOC_000112
chr1	TAIR10	exon	641543	642289	.	+	u	ID=Atha_00000288.1;Parent=Atha_00000288
chr1	TAIR10	lncRNA	661178	662262	.	+	x	ID=Atha_00000289;Parent=XLOC_000113
chr1	TAIR10	exon	661178	662262	.	+	x	ID=Atha_00000289.1;Parent=Atha_00000289
chr1	TAIR10	lncRNA	663014	663483	.	+	x	ID=Atha_00000290;Parent=XLOC_000114
chr1	TAIR10	exon	663014	663483	.	+	x	ID=Atha_00000290.1;Parent=Atha_00000290
chr1	TAIR10	lncRNA	910100	910459	.	+	x	ID=Atha_00000397;Parent=XLOC_000156
chr1	TAIR10	exon	910100	910459	.	+	x	ID=Atha_00000397.1;Parent=Atha_00000397
chr1	TAIR10	lncRNA	916862	918005	.	+	x	ID=Atha_00000398;Parent=XLOC_000157
chr1	TAIR10	exon	916862	918005	.	+	x	ID=Atha_00000398.1;Parent=Atha_00000398
chr1	TAIR10	lncRNA	930654	932077	.	+	x	ID=Atha_00000407;Parent=XLOC_000161
chr1	TAIR10	exon	930654	932077	.	+	x	ID=Atha_00000407.1;Parent=Atha_00000407
chr1	TAIR10	lncRNA	957222	958225	.	+	x	ID=Atha_00000420;Parent=XLOC_000166
chr1	TAIR10	exon	957222	958225	.	+	x	ID=Atha_00000420.1;Parent=Atha_00000420
chr1	TAIR10	lncRNA	959879	960722	.	+	x	ID=Atha_00000422;Parent=XLOC_000168
chr1	TAIR10	exon	959879	960722	.	+	x	ID=Atha_00000422.1;Parent=Atha_00000422
chr1	TAIR10	lncRNA	961836	962357	.	+	x	ID=Atha_00000423;Parent=XLOC_000169
chr1	TAIR10	exon	961836	962357	.	+	x	ID=Atha_00000423.1;Parent=Atha_00000423
chr1	TAIR10	lncRNA	979307	979987	.	+	x	ID=Atha_00000424;Parent=XLOC_000170
chr1	TAIR10	exon	979307	979987	.	+	x	ID=Atha_00000424.1;Parent=Atha_00000424
chr1	TAIR10	lncRNA	982497	983412	.	+	x	ID=Atha_00000425;Parent=XLOC_000171
chr1	TAIR10	exon	982497	983412	.	+	x	ID=Atha_00000425.1;Parent=Atha_00000425
chr1	TAIR10	lncRNA	1081002	1081898	.	+	x	ID=Atha_00000480;Parent=XLOC_000187
chr1	TAIR10	exon	1081002	1081898	.	+	x	ID=Atha_00000480.1;Parent=Atha_00000480
chr1	TAIR10	lncRNA	1106413	1106697	.	+	x	ID=Atha_00000491;Parent=XLOC_000191
chr1	TAIR10	exon	1106413	1106697	.	+	x	ID=Atha_00000491.1;Parent=Atha_00000491
chr1	TAIR10	lncRNA	1129015	1129411	.	+	x	ID=Atha_00000507;Parent=XLOC_000195
chr1	TAIR10	exon	1129015	1129411	.	+	x	ID=Atha_00000507.1;Parent=Atha_00000507
chr1	TAIR10	lncRNA	1140522	1141394	.	+	x	ID=Atha_00000509;Parent=XLOC_000197
chr1	TAIR10	exon	1140522	1141394	.	+	x	ID=Atha_00000509.1;Parent=Atha_00000509
chr1	TAIR10	lncRNA	1185565	1185819	.	+	x	ID=Atha_00000514;Parent=XLOC_000202
chr1	TAIR10	exon	1185565	1185819	.	+	x	ID=Atha_00000514.1;Parent=Atha_00000514
chr1	TAIR10	lncRNA	1189033	1189691	.	+	x	ID=Atha_00000515;Parent=XLOC_000203
chr1	TAIR10	exon	1189033	1189691	.	+	x	ID=Atha_00000515.1;Parent=Atha_00000515
chr1	TAIR10	lncRNA	1211006	1211479	.	+	x	ID=Atha_00000533;Parent=XLOC_000209
chr1	TAIR10	exon	1211006	1211479	.	+	x	ID=Atha_00000533.1;Parent=Atha_00000533
chr1	TAIR10	lncRNA	1218377	1219422	.	+	x	ID=Atha_00000535;Parent=XLOC_000211
chr1	TAIR10	exon	1218377	1218679	.	+	x	ID=Atha_00000535.1;Parent=Atha_00000535
chr1	TAIR10	exon	1218909	1219422	.	+	x	ID=Atha_00000535.2;Parent=Atha_00000535
chr1	TAIR10	lncRNA	1246691	1247057	.	+	x	ID=Atha_00000551;Parent=XLOC_000219
chr1	TAIR10	exon	1246691	1247057	.	+	x	ID=Atha_00000551.1;Parent=Atha_00000551
chr1	TAIR10	lncRNA	1258619	1258871	.	+	x	ID=Atha_00000552;Parent=XLOC_000220
chr1	TAIR10	exon	1258619	1258871	.	+	x	ID=Atha_00000552.1;Parent=Atha_00000552
chr1	TAIR10	lncRNA	1289739	1290048	.	+	x	ID=Atha_00000557;Parent=XLOC_000223
chr1	TAIR10	exon	1289739	1290048	.	+	x	ID=Atha_00000557.1;Parent=Atha_00000557
chr1	TAIR10	lncRNA	1293675	1294263	.	+	x	ID=Atha_00000561;Parent=XLOC_000226
chr1	TAIR10	exon	1293675	1294263	.	+	x	ID=Atha_00000561.1;Parent=Atha_00000561
chr1	TAIR10	lncRNA	1294767	1295205	.	+	x	ID=Atha_00000562;Parent=XLOC_000227
chr1	TAIR10	exon	1294767	1295205	.	+	x	ID=Atha_00000562.1;Parent=Atha_00000562
chr1	TAIR10	lncRNA	1340573	1341016	.	+	x	ID=Atha_00000572;Parent=XLOC_000235
chr1	TAIR10	exon	1340573	1341016	.	+	x	ID=Atha_00000572.1;Parent=Atha_00000572
chr1	TAIR10	lncRNA	1365132	1365457	.	+	x	ID=Atha_00000580;Parent=XLOC_000239
chr1	TAIR10	exon	1365132	1365457	.	+	x	ID=Atha_00000580.1;Parent=Atha_00000580
chr1	TAIR10	lncRNA	1373283	1373626	.	+	x	ID=Atha_00000581;Parent=XLOC_000240
chr1	TAIR10	exon	1373283	1373626	.	+	x	ID=Atha_00000581.1;Parent=Atha_00000581
chr1	TAIR10	lncRNA	1375870	1376511	.	+	x	ID=Atha_00000582;Parent=XLOC_000241
chr1	TAIR10	exon	1375870	1376511	.	+	x	ID=Atha_00000582.1;Parent=Atha_00000582
chr1	TAIR10	lncRNA	1382380	1382765	.	+	x	ID=Atha_00000583;Parent=XLOC_000242
chr1	TAIR10	exon	1382380	1382765	.	+	x	ID=Atha_00000583.1;Parent=Atha_00000583
chr1	TAIR10	lncRNA	1407801	1408170	.	+	x	ID=Atha_00000592;Parent=XLOC_000245
chr1	TAIR10	exon	1407801	1408170	.	+	x	ID=Atha_00000592.1;Parent=Atha_00000592
chr1	TAIR10	lncRNA	1435303	1437733	.	+	x	ID=Atha_00000601;Parent=XLOC_000249
chr1	TAIR10	exon	1435303	1437733	.	+	x	ID=Atha_00000601.1;Parent=Atha_00000601
chr1	TAIR10	lncRNA	1438309	1438604	.	+	x	ID=Atha_00000602;Parent=XLOC_000250
chr1	TAIR10	exon	1438309	1438604	.	+	x	ID=Atha_00000602.1;Parent=Atha_00000602
chr1	TAIR10	lncRNA	1457057	1457517	.	+	x	ID=Atha_00000605;Parent=XLOC_000253
chr1	TAIR10	exon	1457057	1457517	.	+	x	ID=Atha_00000605.1;Parent=Atha_00000605
chr1	TAIR10	lncRNA	1471426	1471687	.	+	x	ID=Atha_00000610;Parent=XLOC_000258
chr1	TAIR10	exon	1471426	1471687	.	+	x	ID=Atha_00000610.1;Parent=Atha_00000610
chr1	TAIR10	lncRNA	1496322	1496611	.	+	u	ID=Atha_00000613;Parent=XLOC_000261
chr1	TAIR10	exon	1496322	1496611	.	+	u	ID=Atha_00000613.1;Parent=Atha_00000613
chr1	TAIR10	lncRNA	1502328	1502807	.	+	x	ID=Atha_00000614;Parent=XLOC_000262
chr1	TAIR10	exon	1502328	1502807	.	+	x	ID=Atha_00000614.1;Parent=Atha_00000614
chr1	TAIR10	lncRNA	1523661	1524839	.	+	u	ID=Atha_00000624;Parent=XLOC_000266
chr1	TAIR10	exon	1523661	1524110	.	+	u	ID=Atha_00000624.1;Parent=Atha_00000624
chr1	TAIR10	exon	1524468	1524839	.	+	u	ID=Atha_00000624.2;Parent=Atha_00000624
chr1	TAIR10	lncRNA	1547533	1547817	.	+	x	ID=Atha_00000626;Parent=XLOC_000268
chr1	TAIR10	exon	1547533	1547817	.	+	x	ID=Atha_00000626.1;Parent=Atha_00000626
chr1	TAIR10	lncRNA	1560690	1560957	.	+	x	ID=Atha_00000633;Parent=XLOC_000270
chr1	TAIR10	exon	1560690	1560957	.	+	x	ID=Atha_00000633.1;Parent=Atha_00000633
chr1	TAIR10	lncRNA	1594072	1594420	.	+	x	ID=Atha_00000644;Parent=XLOC_000275
chr1	TAIR10	exon	1594072	1594420	.	+	x	ID=Atha_00000644.1;Parent=Atha_00000644
chr1	TAIR10	lncRNA	1596160	1596598	.	+	x	ID=Atha_00000645;Parent=XLOC_000276
chr1	TAIR10	exon	1596160	1596598	.	+	x	ID=Atha_00000645.1;Parent=Atha_00000645
chr1	TAIR10	lncRNA	1647832	1648091	.	+	x	ID=Atha_00000661;Parent=XLOC_000285
chr1	TAIR10	exon	1647832	1648091	.	+	x	ID=Atha_00000661.1;Parent=Atha_00000661
chr1	TAIR10	lncRNA	1661769	1662449	.	+	x	ID=Atha_00000662;Parent=XLOC_000286
chr1	TAIR10	exon	1661769	1662130	.	+	x	ID=Atha_00000662.1;Parent=Atha_00000662
chr1	TAIR10	exon	1662220	1662449	.	+	x	ID=Atha_00000662.2;Parent=Atha_00000662
chr1	TAIR10	lncRNA	1801145	1801465	.	+	x	ID=Atha_00000736;Parent=XLOC_000310
chr1	TAIR10	exon	1801145	1801465	.	+	x	ID=Atha_00000736.1;Parent=Atha_00000736
chr1	TAIR10	lncRNA	1804423	1804707	.	+	x	ID=Atha_00000737;Parent=XLOC_000311
chr1	TAIR10	exon	1804423	1804707	.	+	x	ID=Atha_00000737.1;Parent=Atha_00000737
chr1	TAIR10	lncRNA	1808006	1808620	.	+	x	ID=Atha_00000738;Parent=XLOC_000312
chr1	TAIR10	exon	1808006	1808620	.	+	x	ID=Atha_00000738.1;Parent=Atha_00000738
chr1	TAIR10	lncRNA	1828449	1828883	.	+	x	ID=Atha_00000747;Parent=XLOC_000319
chr1	TAIR10	exon	1828449	1828883	.	+	x	ID=Atha_00000747.1;Parent=Atha_00000747
chr1	TAIR10	lncRNA	1830655	1831615	.	+	x	ID=Atha_00000748;Parent=XLOC_000320
chr1	TAIR10	exon	1830655	1831615	.	+	x	ID=Atha_00000748.1;Parent=Atha_00000748
chr1	TAIR10	lncRNA	1892268	1892959	.	+	x	ID=Atha_00000762;Parent=XLOC_000329
chr1	TAIR10	exon	1892268	1892959	.	+	x	ID=Atha_00000762.1;Parent=Atha_00000762
chr1	TAIR10	lncRNA	1962188	1963960	.	+	x	ID=Atha_00000795;Parent=XLOC_000341
chr1	TAIR10	exon	1962188	1963960	.	+	x	ID=Atha_00000795.1;Parent=Atha_00000795
chr1	TAIR10	lncRNA	2003671	2003882	.	+	x	ID=Atha_00000814;Parent=XLOC_000348
chr1	TAIR10	exon	2003671	2003882	.	+	x	ID=Atha_00000814.1;Parent=Atha_00000814
chr1	TAIR10	lncRNA	2130145	2130554	.	+	x	ID=Atha_00000859;Parent=XLOC_000367
chr1	TAIR10	exon	2130145	2130554	.	+	x	ID=Atha_00000859.1;Parent=Atha_00000859
chr1	TAIR10	lncRNA	2173968	2174862	.	+	x	ID=Atha_00000875;Parent=XLOC_000375
chr1	TAIR10	exon	2173968	2174862	.	+	x	ID=Atha_00000875.1;Parent=Atha_00000875
chr1	TAIR10	lncRNA	2194591	2195999	.	+	x	ID=Atha_00000886;Parent=XLOC_000378
chr1	TAIR10	exon	2194591	2195999	.	+	x	ID=Atha_00000886.1;Parent=Atha_00000886
chr1	TAIR10	lncRNA	2220254	2220838	.	+	x	ID=Atha_00000895;Parent=XLOC_000384
chr1	TAIR10	exon	2220254	2220838	.	+	x	ID=Atha_00000895.1;Parent=Atha_00000895
chr1	TAIR10	lncRNA	2247565	2248953	.	+	x	ID=Atha_00000903;Parent=XLOC_000388
chr1	TAIR10	exon	2247565	2248953	.	+	x	ID=Atha_00000903.1;Parent=Atha_00000903
chr1	TAIR10	lncRNA	2257390	2258112	.	+	x	ID=Atha_00000911;Parent=XLOC_000392
chr1	TAIR10	exon	2257390	2258112	.	+	x	ID=Atha_00000911.1;Parent=Atha_00000911
chr1	TAIR10	lncRNA	2260388	2260703	.	+	x	ID=Atha_00000912;Parent=XLOC_000393
chr1	TAIR10	exon	2260388	2260703	.	+	x	ID=Atha_00000912.1;Parent=Atha_00000912
chr1	TAIR10	lncRNA	2304478	2304919	.	+	x	ID=Atha_00000936;Parent=XLOC_000403
chr1	TAIR10	exon	2304478	2304919	.	+	x	ID=Atha_00000936.1;Parent=Atha_00000936
chr1	TAIR10	lncRNA	2313600	2313983	.	+	x	ID=Atha_00000939;Parent=XLOC_000405
chr1	TAIR10	exon	2313600	2313983	.	+	x	ID=Atha_00000939.1;Parent=Atha_00000939
chr1	TAIR10	lncRNA	2370049	2370825	.	+	x	ID=Atha_00000949;Parent=XLOC_000412
chr1	TAIR10	exon	2370049	2370825	.	+	x	ID=Atha_00000949.1;Parent=Atha_00000949
chr1	TAIR10	lncRNA	2397551	2398264	.	+	x	ID=Atha_00000965;Parent=XLOC_000419
chr1	TAIR10	exon	2397551	2398264	.	+	x	ID=Atha_00000965.1;Parent=Atha_00000965
chr1	TAIR10	lncRNA	2404143	2404445	.	+	x	ID=Atha_00000967;Parent=XLOC_000421
chr1	TAIR10	exon	2404143	2404445	.	+	x	ID=Atha_00000967.1;Parent=Atha_00000967
chr1	TAIR10	lncRNA	2407489	2408240	.	+	x	ID=Atha_00000968;Parent=XLOC_000422
chr1	TAIR10	exon	2407489	2408240	.	+	x	ID=Atha_00000968.1;Parent=Atha_00000968
chr1	TAIR10	lncRNA	2421232	2421918	.	+	x	ID=Atha_00000974;Parent=XLOC_000427
chr1	TAIR10	exon	2421232	2421918	.	+	x	ID=Atha_00000974.1;Parent=Atha_00000974
chr1	TAIR10	lncRNA	2429672	2430166	.	+	x	ID=Atha_00000981;Parent=XLOC_000431
chr1	TAIR10	exon	2429672	2430166	.	+	x	ID=Atha_00000981.1;Parent=Atha_00000981
chr1	TAIR10	lncRNA	2465839	2466295	.	+	x	ID=Atha_00001012;Parent=XLOC_000437
chr1	TAIR10	exon	2465839	2466295	.	+	x	ID=Atha_00001012.1;Parent=Atha_00001012
chr1	TAIR10	lncRNA	2485962	2486412	.	+	x	ID=Atha_00001026;Parent=XLOC_000442
chr1	TAIR10	exon	2485962	2486412	.	+	x	ID=Atha_00001026.1;Parent=Atha_00001026
chr1	TAIR10	lncRNA	2501761	2502057	.	+	x	ID=Atha_00001030;Parent=XLOC_000445
chr1	TAIR10	exon	2501761	2502057	.	+	x	ID=Atha_00001030.1;Parent=Atha_00001030
chr1	TAIR10	lncRNA	2542618	2542986	.	+	x	ID=Atha_00001037;Parent=XLOC_000449
chr1	TAIR10	exon	2542618	2542986	.	+	x	ID=Atha_00001037.1;Parent=Atha_00001037
chr1	TAIR10	lncRNA	2573881	2574575	.	+	x	ID=Atha_00001042;Parent=XLOC_000451
chr1	TAIR10	exon	2573881	2574575	.	+	x	ID=Atha_00001042.1;Parent=Atha_00001042
chr1	TAIR10	lncRNA	2586034	2586519	.	+	x	ID=Atha_00001043;Parent=XLOC_000452
chr1	TAIR10	exon	2586034	2586519	.	+	x	ID=Atha_00001043.1;Parent=Atha_00001043
chr1	TAIR10	lncRNA	2691121	2691363	.	+	x	ID=Atha_00001092;Parent=XLOC_000467
chr1	TAIR10	exon	2691121	2691363	.	+	x	ID=Atha_00001092.1;Parent=Atha_00001092
chr1	TAIR10	lncRNA	2748404	2748748	.	+	x	ID=Atha_00001125;Parent=XLOC_000474
chr1	TAIR10	exon	2748404	2748748	.	+	x	ID=Atha_00001125.1;Parent=Atha_00001125
chr1	TAIR10	lncRNA	2769767	2770382	.	+	x	ID=Atha_00001143;Parent=XLOC_000477
chr1	TAIR10	exon	2769767	2770382	.	+	x	ID=Atha_00001143.1;Parent=Atha_00001143
chr1	TAIR10	lncRNA	2819546	2820094	.	+	x	ID=Atha_00001166;Parent=XLOC_000486
chr1	TAIR10	exon	2819546	2820094	.	+	x	ID=Atha_00001166.1;Parent=Atha_00001166
chr1	TAIR10	lncRNA	2821581	2821897	.	+	x	ID=Atha_00001167;Parent=XLOC_000487
chr1	TAIR10	exon	2821581	2821897	.	+	x	ID=Atha_00001167.1;Parent=Atha_00001167
chr1	TAIR10	lncRNA	2846920	2847337	.	+	x	ID=Atha_00001174;Parent=XLOC_000491
chr1	TAIR10	exon	2846920	2847337	.	+	x	ID=Atha_00001174.1;Parent=Atha_00001174
chr1	TAIR10	lncRNA	2956637	2957783	.	+	x	ID=Atha_00001226;Parent=XLOC_000509
chr1	TAIR10	exon	2956637	2956713	.	+	x	ID=Atha_00001226.1;Parent=Atha_00001226
chr1	TAIR10	exon	2956853	2956975	.	+	x	ID=Atha_00001226.2;Parent=Atha_00001226
chr1	TAIR10	exon	2957107	2957783	.	+	x	ID=Atha_00001226.3;Parent=Atha_00001226
chr1	TAIR10	lncRNA	2956645	2957783	.	+	x	ID=Atha_00001227;Parent=XLOC_000509
chr1	TAIR10	exon	2956645	2956713	.	+	x	ID=Atha_00001227.1;Parent=Atha_00001227
chr1	TAIR10	exon	2956858	2956975	.	+	x	ID=Atha_00001227.2;Parent=Atha_00001227
chr1	TAIR10	exon	2957107	2957783	.	+	x	ID=Atha_00001227.3;Parent=Atha_00001227
chr1	TAIR10	lncRNA	3062454	3062727	.	+	x	ID=Atha_00001262;Parent=XLOC_000528
chr1	TAIR10	exon	3062454	3062727	.	+	x	ID=Atha_00001262.1;Parent=Atha_00001262
chr1	TAIR10	lncRNA	3127823	3128066	.	+	x	ID=Atha_00001287;Parent=XLOC_000540
chr1	TAIR10	exon	3127823	3128066	.	+	x	ID=Atha_00001287.1;Parent=Atha_00001287
chr1	TAIR10	lncRNA	3147783	3148130	.	+	x	ID=Atha_00001293;Parent=XLOC_000544
chr1	TAIR10	exon	3147783	3148130	.	+	x	ID=Atha_00001293.1;Parent=Atha_00001293
chr1	TAIR10	lncRNA	3192570	3193098	.	+	x	ID=Atha_00001304;Parent=XLOC_000552
chr1	TAIR10	exon	3192570	3193098	.	+	x	ID=Atha_00001304.1;Parent=Atha_00001304
chr1	TAIR10	lncRNA	3240658	3241787	.	+	x	ID=Atha_00001311;Parent=XLOC_000557
chr1	TAIR10	exon	3240658	3241787	.	+	x	ID=Atha_00001311.1;Parent=Atha_00001311
chr1	TAIR10	lncRNA	3269622	3269986	.	+	x	ID=Atha_00001318;Parent=XLOC_000562
chr1	TAIR10	exon	3269622	3269986	.	+	x	ID=Atha_00001318.1;Parent=Atha_00001318
chr1	TAIR10	lncRNA	3270049	3270651	.	+	x	ID=Atha_00001319;Parent=XLOC_000563
chr1	TAIR10	exon	3270049	3270651	.	+	x	ID=Atha_00001319.1;Parent=Atha_00001319
chr1	TAIR10	lncRNA	3343676	3343965	.	+	x	ID=Atha_00001350;Parent=XLOC_000573
chr1	TAIR10	exon	3343676	3343965	.	+	x	ID=Atha_00001350.1;Parent=Atha_00001350
chr1	TAIR10	lncRNA	3346381	3346886	.	+	x	ID=Atha_00001351;Parent=XLOC_000574
chr1	TAIR10	exon	3346381	3346886	.	+	x	ID=Atha_00001351.1;Parent=Atha_00001351
chr1	TAIR10	lncRNA	3381533	3381804	.	+	x	ID=Atha_00001364;Parent=XLOC_000582
chr1	TAIR10	exon	3381533	3381804	.	+	x	ID=Atha_00001364.1;Parent=Atha_00001364
chr1	TAIR10	lncRNA	3393361	3393756	.	+	x	ID=Atha_00001367;Parent=XLOC_000584
chr1	TAIR10	exon	3393361	3393756	.	+	x	ID=Atha_00001367.1;Parent=Atha_00001367
chr1	TAIR10	lncRNA	3397119	3397424	.	+	x	ID=Atha_00001368;Parent=XLOC_000585
chr1	TAIR10	exon	3397119	3397424	.	+	x	ID=Atha_00001368.1;Parent=Atha_00001368
chr1	TAIR10	lncRNA	3416710	3417139	.	+	x	ID=Atha_00001371;Parent=XLOC_000588
chr1	TAIR10	exon	3416710	3417139	.	+	x	ID=Atha_00001371.1;Parent=Atha_00001371
chr1	TAIR10	lncRNA	3424570	3425552	.	+	x	ID=Atha_00001372;Parent=XLOC_000589
chr1	TAIR10	exon	3424570	3425142	.	+	x	ID=Atha_00001372.1;Parent=Atha_00001372
chr1	TAIR10	exon	3425259	3425552	.	+	x	ID=Atha_00001372.2;Parent=Atha_00001372
chr1	TAIR10	lncRNA	3439538	3440324	.	+	x	ID=Atha_00001376;Parent=XLOC_000592
chr1	TAIR10	exon	3439538	3440324	.	+	x	ID=Atha_00001376.1;Parent=Atha_00001376
chr1	TAIR10	lncRNA	3442821	3443820	.	+	x	ID=Atha_00001377;Parent=XLOC_000593
chr1	TAIR10	exon	3442821	3443820	.	+	x	ID=Atha_00001377.1;Parent=Atha_00001377
chr1	TAIR10	lncRNA	3524008	3524613	.	+	x	ID=Atha_00001417;Parent=XLOC_000603
chr1	TAIR10	exon	3524008	3524613	.	+	x	ID=Atha_00001417.1;Parent=Atha_00001417
chr1	TAIR10	lncRNA	3581058	3581587	.	+	x	ID=Atha_00001449;Parent=XLOC_000617
chr1	TAIR10	exon	3581058	3581587	.	+	x	ID=Atha_00001449.1;Parent=Atha_00001449
chr1	TAIR10	lncRNA	3591646	3592123	.	+	x	ID=Atha_00001450;Parent=XLOC_000618
chr1	TAIR10	exon	3591646	3592123	.	+	x	ID=Atha_00001450.1;Parent=Atha_00001450
chr1	TAIR10	lncRNA	3592700	3593320	.	+	x	ID=Atha_00001451;Parent=XLOC_000619
chr1	TAIR10	exon	3592700	3593320	.	+	x	ID=Atha_00001451.1;Parent=Atha_00001451
chr1	TAIR10	lncRNA	3647917	3648345	.	+	x	ID=Atha_00001474;Parent=XLOC_000625
chr1	TAIR10	exon	3647917	3648345	.	+	x	ID=Atha_00001474.1;Parent=Atha_00001474
chr1	TAIR10	lncRNA	3667492	3668468	.	+	x	ID=Atha_00001477;Parent=XLOC_000628
chr1	TAIR10	exon	3667492	3668468	.	+	x	ID=Atha_00001477.1;Parent=Atha_00001477
chr1	TAIR10	lncRNA	3787339	3787727	.	+	x	ID=Atha_00001519;Parent=XLOC_000648
chr1	TAIR10	exon	3787339	3787727	.	+	x	ID=Atha_00001519.1;Parent=Atha_00001519
chr1	TAIR10	lncRNA	3871648	3871959	.	+	x	ID=Atha_00001545;Parent=XLOC_000661
chr1	TAIR10	exon	3871648	3871959	.	+	x	ID=Atha_00001545.1;Parent=Atha_00001545
chr1	TAIR10	lncRNA	3876472	3877349	.	+	x	ID=Atha_00001548;Parent=XLOC_000664
chr1	TAIR10	exon	3876472	3877349	.	+	x	ID=Atha_00001548.1;Parent=Atha_00001548
chr1	TAIR10	lncRNA	3912831	3913107	.	+	x	ID=Atha_00001565;Parent=XLOC_000677
chr1	TAIR10	exon	3912831	3913107	.	+	x	ID=Atha_00001565.1;Parent=Atha_00001565
chr1	TAIR10	lncRNA	3966712	3966959	.	+	x	ID=Atha_00001588;Parent=XLOC_000687
chr1	TAIR10	exon	3966712	3966959	.	+	x	ID=Atha_00001588.1;Parent=Atha_00001588
chr1	TAIR10	lncRNA	4034523	4034802	.	+	x	ID=Atha_00001631;Parent=XLOC_000703
chr1	TAIR10	exon	4034523	4034802	.	+	x	ID=Atha_00001631.1;Parent=Atha_00001631
chr1	TAIR10	lncRNA	4039698	4040013	.	+	x	ID=Atha_00001632;Parent=XLOC_000704
chr1	TAIR10	exon	4039698	4040013	.	+	x	ID=Atha_00001632.1;Parent=Atha_00001632
chr1	TAIR10	lncRNA	4062545	4063603	.	+	x	ID=Atha_00001639;Parent=XLOC_000710
chr1	TAIR10	exon	4062545	4063603	.	+	x	ID=Atha_00001639.1;Parent=Atha_00001639
chr1	TAIR10	lncRNA	4077519	4078106	.	+	x	ID=Atha_00001644;Parent=XLOC_000713
chr1	TAIR10	exon	4077519	4078106	.	+	x	ID=Atha_00001644.1;Parent=Atha_00001644
chr1	TAIR10	lncRNA	4089703	4090648	.	+	x	ID=Atha_00001647;Parent=XLOC_000715
chr1	TAIR10	exon	4089703	4090648	.	+	x	ID=Atha_00001647.1;Parent=Atha_00001647
chr1	TAIR10	lncRNA	4114791	4115053	.	+	x	ID=Atha_00001652;Parent=XLOC_000718
chr1	TAIR10	exon	4114791	4115053	.	+	x	ID=Atha_00001652.1;Parent=Atha_00001652
chr1	TAIR10	lncRNA	4187192	4188057	.	+	x	ID=Atha_00001677;Parent=XLOC_000728
chr1	TAIR10	exon	4187192	4188057	.	+	x	ID=Atha_00001677.1;Parent=Atha_00001677
chr1	TAIR10	lncRNA	4241602	4242450	.	+	x	ID=Atha_00001694;Parent=XLOC_000734
chr1	TAIR10	exon	4241602	4242450	.	+	x	ID=Atha_00001694.1;Parent=Atha_00001694
chr1	TAIR10	lncRNA	4263179	4263663	.	+	x	ID=Atha_00001707;Parent=XLOC_000739
chr1	TAIR10	exon	4263179	4263663	.	+	x	ID=Atha_00001707.1;Parent=Atha_00001707
chr1	TAIR10	lncRNA	4267154	4267483	.	+	x	ID=Atha_00001708;Parent=XLOC_000740
chr1	TAIR10	exon	4267154	4267483	.	+	x	ID=Atha_00001708.1;Parent=Atha_00001708
chr1	TAIR10	lncRNA	4269018	4269295	.	+	x	ID=Atha_00001709;Parent=XLOC_000741
chr1	TAIR10	exon	4269018	4269295	.	+	x	ID=Atha_00001709.1;Parent=Atha_00001709
chr1	TAIR10	lncRNA	4277984	4278260	.	+	x	ID=Atha_00001714;Parent=XLOC_000745
chr1	TAIR10	exon	4277984	4278260	.	+	x	ID=Atha_00001714.1;Parent=Atha_00001714
chr1	TAIR10	lncRNA	4286247	4286582	.	+	x	ID=Atha_00001717;Parent=XLOC_000747
chr1	TAIR10	exon	4286247	4286582	.	+	x	ID=Atha_00001717.1;Parent=Atha_00001717
chr1	TAIR10	lncRNA	4289943	4290378	.	+	x	ID=Atha_00001718;Parent=XLOC_000748
chr1	TAIR10	exon	4289943	4290378	.	+	x	ID=Atha_00001718.1;Parent=Atha_00001718
chr1	TAIR10	lncRNA	4365423	4365665	.	+	u	ID=Atha_00001751;Parent=XLOC_000766
chr1	TAIR10	exon	4365423	4365665	.	+	u	ID=Atha_00001751.1;Parent=Atha_00001751
chr1	TAIR10	lncRNA	4374184	4374658	.	+	x	ID=Atha_00001758;Parent=XLOC_000768
chr1	TAIR10	exon	4374184	4374658	.	+	x	ID=Atha_00001758.1;Parent=Atha_00001758
chr1	TAIR10	lncRNA	4395023	4396134	.	+	x	ID=Atha_00001771;Parent=XLOC_000774
chr1	TAIR10	exon	4395023	4396134	.	+	x	ID=Atha_00001771.1;Parent=Atha_00001771
chr1	TAIR10	lncRNA	4440604	4440943	.	+	x	ID=Atha_00001779;Parent=XLOC_000782
chr1	TAIR10	exon	4440604	4440943	.	+	x	ID=Atha_00001779.1;Parent=Atha_00001779
chr1	TAIR10	lncRNA	4478128	4480515	.	+	x	ID=Atha_00001796;Parent=XLOC_000790
chr1	TAIR10	exon	4478128	4478304	.	+	x	ID=Atha_00001796.1;Parent=Atha_00001796
chr1	TAIR10	exon	4478697	4478834	.	+	x	ID=Atha_00001796.2;Parent=Atha_00001796
chr1	TAIR10	exon	4478956	4479002	.	+	x	ID=Atha_00001796.3;Parent=Atha_00001796
chr1	TAIR10	exon	4479126	4479273	.	+	x	ID=Atha_00001796.4;Parent=Atha_00001796
chr1	TAIR10	exon	4479451	4479716	.	+	x	ID=Atha_00001796.5;Parent=Atha_00001796
chr1	TAIR10	exon	4479799	4480515	.	+	x	ID=Atha_00001796.6;Parent=Atha_00001796
chr1	TAIR10	lncRNA	4528752	4530292	.	+	x	ID=Atha_00001812;Parent=XLOC_000797
chr1	TAIR10	exon	4528752	4530292	.	+	x	ID=Atha_00001812.1;Parent=Atha_00001812
chr1	TAIR10	lncRNA	4572477	4572854	.	+	x	ID=Atha_00001821;Parent=XLOC_000803
chr1	TAIR10	exon	4572477	4572854	.	+	x	ID=Atha_00001821.1;Parent=Atha_00001821
chr1	TAIR10	lncRNA	4576975	4577996	.	+	x	ID=Atha_00001822;Parent=XLOC_000804
chr1	TAIR10	exon	4576975	4577996	.	+	x	ID=Atha_00001822.1;Parent=Atha_00001822
chr1	TAIR10	lncRNA	4589010	4589481	.	+	x	ID=Atha_00001823;Parent=XLOC_000805
chr1	TAIR10	exon	4589010	4589481	.	+	x	ID=Atha_00001823.1;Parent=Atha_00001823
chr1	TAIR10	lncRNA	4635457	4637071	.	+	x	ID=Atha_00001834;Parent=XLOC_000812
chr1	TAIR10	exon	4635457	4637071	.	+	x	ID=Atha_00001834.1;Parent=Atha_00001834
chr1	TAIR10	lncRNA	4638526	4639010	.	+	x	ID=Atha_00001835;Parent=XLOC_000813
chr1	TAIR10	exon	4638526	4639010	.	+	x	ID=Atha_00001835.1;Parent=Atha_00001835
chr1	TAIR10	lncRNA	4642389	4642651	.	+	x	ID=Atha_00001836;Parent=XLOC_000814
chr1	TAIR10	exon	4642389	4642651	.	+	x	ID=Atha_00001836.1;Parent=Atha_00001836
chr1	TAIR10	lncRNA	4644807	4645181	.	+	x	ID=Atha_00001837;Parent=XLOC_000815
chr1	TAIR10	exon	4644807	4645181	.	+	x	ID=Atha_00001837.1;Parent=Atha_00001837
chr1	TAIR10	lncRNA	4677047	4679595	.	+	x	ID=Atha_00001849;Parent=XLOC_000823
chr1	TAIR10	exon	4677047	4679595	.	+	x	ID=Atha_00001849.1;Parent=Atha_00001849
chr1	TAIR10	lncRNA	4702660	4703558	.	+	x	ID=Atha_00001854;Parent=XLOC_000828
chr1	TAIR10	exon	4702660	4703558	.	+	x	ID=Atha_00001854.1;Parent=Atha_00001854
chr1	TAIR10	lncRNA	4739806	4740056	.	+	x	ID=Atha_00001874;Parent=XLOC_000836
chr1	TAIR10	exon	4739806	4740056	.	+	x	ID=Atha_00001874.1;Parent=Atha_00001874
chr1	TAIR10	lncRNA	4779535	4779854	.	+	x	ID=Atha_00001896;Parent=XLOC_000847
chr1	TAIR10	exon	4779535	4779854	.	+	x	ID=Atha_00001896.1;Parent=Atha_00001896
chr1	TAIR10	lncRNA	4817162	4817570	.	+	x	ID=Atha_00001907;Parent=XLOC_000852
chr1	TAIR10	exon	4817162	4817570	.	+	x	ID=Atha_00001907.1;Parent=Atha_00001907
chr1	TAIR10	lncRNA	4837992	4838523	.	+	x	ID=Atha_00001913;Parent=XLOC_000858
chr1	TAIR10	exon	4837992	4838523	.	+	x	ID=Atha_00001913.1;Parent=Atha_00001913
chr1	TAIR10	lncRNA	4842782	4843112	.	+	u	ID=Atha_00001916;Parent=XLOC_000860
chr1	TAIR10	exon	4842782	4843112	.	+	u	ID=Atha_00001916.1;Parent=Atha_00001916
chr1	TAIR10	lncRNA	4880028	4880781	.	+	x	ID=Atha_00001945;Parent=XLOC_000868
chr1	TAIR10	exon	4880028	4880781	.	+	x	ID=Atha_00001945.1;Parent=Atha_00001945
chr1	TAIR10	lncRNA	4939229	4940083	.	+	x	ID=Atha_00001967;Parent=XLOC_000877
chr1	TAIR10	exon	4939229	4940083	.	+	x	ID=Atha_00001967.1;Parent=Atha_00001967
chr1	TAIR10	lncRNA	4947811	4948321	.	+	x	ID=Atha_00001968;Parent=XLOC_000878
chr1	TAIR10	exon	4947811	4948321	.	+	x	ID=Atha_00001968.1;Parent=Atha_00001968
chr1	TAIR10	lncRNA	4968072	4968400	.	+	x	ID=Atha_00001976;Parent=XLOC_000881
chr1	TAIR10	exon	4968072	4968400	.	+	x	ID=Atha_00001976.1;Parent=Atha_00001976
chr1	TAIR10	lncRNA	4971042	4972463	.	+	x	ID=Atha_00001977;Parent=XLOC_000882
chr1	TAIR10	exon	4971042	4972463	.	+	x	ID=Atha_00001977.1;Parent=Atha_00001977
chr1	TAIR10	lncRNA	5008257	5008675	.	+	x	ID=Atha_00001995;Parent=XLOC_000887
chr1	TAIR10	exon	5008257	5008675	.	+	x	ID=Atha_00001995.1;Parent=Atha_00001995
chr1	TAIR10	lncRNA	5014760	5015297	.	+	x	ID=Atha_00001996;Parent=XLOC_000888
chr1	TAIR10	exon	5014760	5015297	.	+	x	ID=Atha_00001996.1;Parent=Atha_00001996
chr1	TAIR10	lncRNA	5051757	5052246	.	+	x	ID=Atha_00002010;Parent=XLOC_000895
chr1	TAIR10	exon	5051757	5052246	.	+	x	ID=Atha_00002010.1;Parent=Atha_00002010
chr1	TAIR10	lncRNA	5066706	5067112	.	+	x	ID=Atha_00002017;Parent=XLOC_000897
chr1	TAIR10	exon	5066706	5067112	.	+	x	ID=Atha_00002017.1;Parent=Atha_00002017
chr1	TAIR10	lncRNA	5075258	5075704	.	+	x	ID=Atha_00002019;Parent=XLOC_000899
chr1	TAIR10	exon	5075258	5075704	.	+	x	ID=Atha_00002019.1;Parent=Atha_00002019
chr1	TAIR10	lncRNA	5084437	5085274	.	+	x	ID=Atha_00002021;Parent=XLOC_000901
chr1	TAIR10	exon	5084437	5085274	.	+	x	ID=Atha_00002021.1;Parent=Atha_00002021
chr1	TAIR10	lncRNA	5084569	5085274	.	+	x	ID=Atha_00002022;Parent=XLOC_000901
chr1	TAIR10	exon	5084569	5084599	.	+	x	ID=Atha_00002022.1;Parent=Atha_00002022
chr1	TAIR10	exon	5084806	5085274	.	+	x	ID=Atha_00002022.2;Parent=Atha_00002022
chr1	TAIR10	lncRNA	5086626	5087065	.	+	x	ID=Atha_00002023;Parent=XLOC_000902
chr1	TAIR10	exon	5086626	5087065	.	+	x	ID=Atha_00002023.1;Parent=Atha_00002023
[truncated: 13,017 more rows]

## Sheet: P.trichocarpa
chr01	Phytozome_v3.0	lncRNA	16209	16496	.	+	u	ID=Ptri_00000002;Parent=XLOC_000002
chr01	Phytozome_v3.0	exon	16209	16496	.	+	u	ID=Ptri_00000002.1;Parent=Ptri_00000002
chr01	Phytozome_v3.0	lncRNA	40018	41433	.	+	u	ID=Ptri_00000003;Parent=XLOC_000003
chr01	Phytozome_v3.0	exon	40018	40078	.	+	u	ID=Ptri_00000003.1;Parent=Ptri_00000003
chr01	Phytozome_v3.0	exon	40154	41433	.	+	u	ID=Ptri_00000003.2;Parent=Ptri_00000003
chr01	Phytozome_v3.0	lncRNA	611605	612065	.	+	u	ID=Ptri_00000130;Parent=XLOC_000044
chr01	Phytozome_v3.0	exon	611605	612065	.	+	u	ID=Ptri_00000130.1;Parent=Ptri_00000130
chr01	Phytozome_v3.0	lncRNA	1226427	1226907	.	+	u	ID=Ptri_00000219;Parent=XLOC_000080
chr01	Phytozome_v3.0	exon	1226427	1226907	.	+	u	ID=Ptri_00000219.1;Parent=Ptri_00000219
chr01	Phytozome_v3.0	lncRNA	1227604	1228465	.	+	x	ID=Ptri_00000220;Parent=XLOC_000081
chr01	Phytozome_v3.0	exon	1227604	1228465	.	+	x	ID=Ptri_00000220.1;Parent=Ptri_00000220
chr01	Phytozome_v3.0	lncRNA	1408698	1409436	.	+	u	ID=Ptri_00000246;Parent=XLOC_000094
chr01	Phytozome_v3.0	exon	1408698	1409436	.	+	u	ID=Ptri_00000246.1;Parent=Ptri_00000246
chr01	Phytozome_v3.0	lncRNA	1575925	1576423	.	+	u	ID=Ptri_00000293;Parent=XLOC_000107
chr01	Phytozome_v3.0	exon	1575925	1576423	.	+	u	ID=Ptri_00000293.1;Parent=Ptri_00000293
chr01	Phytozome_v3.0	lncRNA	1585203	1585907	.	+	u	ID=Ptri_00000294;Parent=XLOC_000108
chr01	Phytozome_v3.0	exon	1585203	1585907	.	+	u	ID=Ptri_00000294.1;Parent=Ptri_00000294
chr01	Phytozome_v3.0	lncRNA	1588570	1594643	.	+	x	ID=Ptri_00000295;Parent=XLOC_000109
chr01	Phytozome_v3.0	exon	1588570	1588665	.	+	x	ID=Ptri_00000295.1;Parent=Ptri_00000295
chr01	Phytozome_v3.0	exon	1591222	1594643	.	+	x	ID=Ptri_00000295.2;Parent=Ptri_00000295
chr01	Phytozome_v3.0	lncRNA	1597676	1597977	.	+	u	ID=Ptri_00000298;Parent=XLOC_000110
chr01	Phytozome_v3.0	exon	1597676	1597977	.	+	u	ID=Ptri_00000298.1;Parent=Ptri_00000298
chr01	Phytozome_v3.0	lncRNA	3093177	3094557	.	+	u	ID=Ptri_00000585;Parent=XLOC_000211
chr01	Phytozome_v3.0	exon	3093177	3094557	.	+	u	ID=Ptri_00000585.1;Parent=Ptri_00000585
chr01	Phytozome_v3.0	lncRNA	3121555	3121862	.	+	u	ID=Ptri_00000589;Parent=XLOC_000215
chr01	Phytozome_v3.0	exon	3121555	3121862	.	+	u	ID=Ptri_00000589.1;Parent=Ptri_00000589
chr01	Phytozome_v3.0	lncRNA	3597596	3598230	.	+	x	ID=Ptri_00000640;Parent=XLOC_000235
chr01	Phytozome_v3.0	exon	3597596	3598230	.	+	x	ID=Ptri_00000640.1;Parent=Ptri_00000640
chr01	Phytozome_v3.0	lncRNA	3759680	3760099	.	+	u	ID=Ptri_00000654;Parent=XLOC_000240
chr01	Phytozome_v3.0	exon	3759680	3760099	.	+	u	ID=Ptri_00000654.1;Parent=Ptri_00000654
chr01	Phytozome_v3.0	lncRNA	3772298	3773057	.	+	x	ID=Ptri_00000656;Parent=XLOC_000242
chr01	Phytozome_v3.0	exon	3772298	3773057	.	+	x	ID=Ptri_00000656.1;Parent=Ptri_00000656
chr01	Phytozome_v3.0	lncRNA	4349546	4349855	.	+	u	ID=Ptri_00000754;Parent=XLOC_000281
chr01	Phytozome_v3.0	exon	4349546	4349855	.	+	u	ID=Ptri_00000754.1;Parent=Ptri_00000754
chr01	Phytozome_v3.0	lncRNA	4417099	4421989	.	+	x	ID=Ptri_00000771;Parent=XLOC_000286
chr01	Phytozome_v3.0	exon	4417099	4417446	.	+	x	ID=Ptri_00000771.1;Parent=Ptri_00000771
chr01	Phytozome_v3.0	exon	4418129	4418708	.	+	x	ID=Ptri_00000771.2;Parent=Ptri_00000771
chr01	Phytozome_v3.0	exon	4418798	4421989	.	+	x	ID=Ptri_00000771.3;Parent=Ptri_00000771
chr01	Phytozome_v3.0	lncRNA	4417167	4421989	.	+	x	ID=Ptri_00000772;Parent=XLOC_000286
chr01	Phytozome_v3.0	exon	4417167	4417446	.	+	x	ID=Ptri_00000772.1;Parent=Ptri_00000772
chr01	Phytozome_v3.0	exon	4418132	4418708	.	+	x	ID=Ptri_00000772.2;Parent=Ptri_00000772
chr01	Phytozome_v3.0	exon	4418805	4421989	.	+	x	ID=Ptri_00000772.3;Parent=Ptri_00000772
chr01	Phytozome_v3.0	lncRNA	4424519	4425216	.	+	x	ID=Ptri_00000773;Parent=XLOC_000287
chr01	Phytozome_v3.0	exon	4424519	4425216	.	+	x	ID=Ptri_00000773.1;Parent=Ptri_00000773
chr01	Phytozome_v3.0	lncRNA	4776288	4776778	.	+	u	ID=Ptri_00000832;Parent=XLOC_000303
chr01	Phytozome_v3.0	exon	4776288	4776778	.	+	u	ID=Ptri_00000832.1;Parent=Ptri_00000832
chr01	Phytozome_v3.0	lncRNA	4859557	4860011	.	+	u	ID=Ptri_00000844;Parent=XLOC_000310
chr01	Phytozome_v3.0	exon	4859557	4860011	.	+	u	ID=Ptri_00000844.1;Parent=Ptri_00000844
chr01	Phytozome_v3.0	lncRNA	5306018	5307412	.	+	x	ID=Ptri_00000886;Parent=XLOC_000330
chr01	Phytozome_v3.0	exon	5306018	5307412	.	+	x	ID=Ptri_00000886.1;Parent=Ptri_00000886
chr01	Phytozome_v3.0	lncRNA	5624761	5625293	.	+	u	ID=Ptri_00000934;Parent=XLOC_000355
chr01	Phytozome_v3.0	exon	5624761	5624864	.	+	u	ID=Ptri_00000934.1;Parent=Ptri_00000934
chr01	Phytozome_v3.0	exon	5625003	5625293	.	+	u	ID=Ptri_00000934.2;Parent=Ptri_00000934
chr01	Phytozome_v3.0	lncRNA	5656938	5657247	.	+	u	ID=Ptri_00000936;Parent=XLOC_000357
chr01	Phytozome_v3.0	exon	5656938	5657247	.	+	u	ID=Ptri_00000936.1;Parent=Ptri_00000936
chr01	Phytozome_v3.0	lncRNA	6179941	6181712	.	+	u	ID=Ptri_00001039;Parent=XLOC_000391
chr01	Phytozome_v3.0	exon	6179941	6181712	.	+	u	ID=Ptri_00001039.1;Parent=Ptri_00001039
chr01	Phytozome_v3.0	lncRNA	6493638	6494378	.	+	u	ID=Ptri_00001091;Parent=XLOC_000414
chr01	Phytozome_v3.0	exon	6493638	6494378	.	+	u	ID=Ptri_00001091.1;Parent=Ptri_00001091
chr01	Phytozome_v3.0	lncRNA	6885979	6886553	.	+	u	ID=Ptri_00001149;Parent=XLOC_000436
chr01	Phytozome_v3.0	exon	6885979	6886553	.	+	u	ID=Ptri_00001149.1;Parent=Ptri_00001149
chr01	Phytozome_v3.0	lncRNA	6988849	6989482	.	+	u	ID=Ptri_00001171;Parent=XLOC_000446
chr01	Phytozome_v3.0	exon	6988849	6989482	.	+	u	ID=Ptri_00001171.1;Parent=Ptri_00001171
chr01	Phytozome_v3.0	lncRNA	6990658	6991187	.	+	u	ID=Ptri_00001173;Parent=XLOC_000448
chr01	Phytozome_v3.0	exon	6990658	6991187	.	+	u	ID=Ptri_00001173.1;Parent=Ptri_00001173
chr01	Phytozome_v3.0	lncRNA	7031807	7033222	.	+	x	ID=Ptri_00001177;Parent=XLOC_000450
chr01	Phytozome_v3.0	exon	7031807	7033222	.	+	x	ID=Ptri_00001177.1;Parent=Ptri_00001177
chr01	Phytozome_v3.0	lncRNA	7146020	7146340	.	+	u	ID=Ptri_00001194;Parent=XLOC_000458
chr01	Phytozome_v3.0	exon	7146020	7146340	.	+	u	ID=Ptri_00001194.1;Parent=Ptri_00001194
chr01	Phytozome_v3.0	lncRNA	7160278	7160867	.	+	u	ID=Ptri_00001195;Parent=XLOC_000459
chr01	Phytozome_v3.0	exon	7160278	7160867	.	+	u	ID=Ptri_00001195.1;Parent=Ptri_00001195
chr01	Phytozome_v3.0	lncRNA	7342849	7343270	.	+	x	ID=Ptri_00001225;Parent=XLOC_000473
chr01	Phytozome_v3.0	exon	7342849	7343270	.	+	x	ID=Ptri_00001225.1;Parent=Ptri_00001225
chr01	Phytozome_v3.0	lncRNA	7627334	7628660	.	+	x	ID=Ptri_00001265;Parent=XLOC_000490
chr01	Phytozome_v3.0	exon	7627334	7627802	.	+	x	ID=Ptri_00001265.1;Parent=Ptri_00001265
chr01	Phytozome_v3.0	exon	7627906	7628660	.	+	x	ID=Ptri_00001265.2;Parent=Ptri_00001265
chr01	Phytozome_v3.0	lncRNA	7688876	7689517	.	+	u	ID=Ptri_00001279;Parent=XLOC_000496
chr01	Phytozome_v3.0	exon	7688876	7689517	.	+	u	ID=Ptri_00001279.1;Parent=Ptri_00001279
chr01	Phytozome_v3.0	lncRNA	7727627	7728137	.	+	u	ID=Ptri_00001285;Parent=XLOC_000500
chr01	Phytozome_v3.0	exon	7727627	7728137	.	+	u	ID=Ptri_00001285.1;Parent=Ptri_00001285
chr01	Phytozome_v3.0	lncRNA	7958848	7959377	.	+	u	ID=Ptri_00001323;Parent=XLOC_000514
chr01	Phytozome_v3.0	exon	7958848	7959377	.	+	u	ID=Ptri_00001323.1;Parent=Ptri_00001323
chr01	Phytozome_v3.0	lncRNA	8464670	8464952	.	+	u	ID=Ptri_00001429;Parent=XLOC_000545
chr01	Phytozome_v3.0	exon	8464670	8464952	.	+	u	ID=Ptri_00001429.1;Parent=Ptri_00001429
chr01	Phytozome_v3.0	lncRNA	8478154	8478626	.	+	u	ID=Ptri_00001434;Parent=XLOC_000547
chr01	Phytozome_v3.0	exon	8478154	8478626	.	+	u	ID=Ptri_00001434.1;Parent=Ptri_00001434
chr01	Phytozome_v3.0	lncRNA	8748476	8748979	.	+	u	ID=Ptri_00001467;Parent=XLOC_000564
chr01	Phytozome_v3.0	exon	8748476	8748979	.	+	u	ID=Ptri_00001467.1;Parent=Ptri_00001467
chr01	Phytozome_v3.0	lncRNA	8845381	8846772	.	+	u	ID=Ptri_00001495;Parent=XLOC_000574
chr01	Phytozome_v3.0	exon	8845381	8846772	.	+	u	ID=Ptri_00001495.1;Parent=Ptri_00001495
chr01	Phytozome_v3.0	lncRNA	9087120	9087377	.	+	u	ID=Ptri_00001529;Parent=XLOC_000586
chr01	Phytozome_v3.0	exon	9087120	9087377	.	+	u	ID=Ptri_00001529.1;Parent=Ptri_00001529
chr01	Phytozome_v3.0	lncRNA	9506009	9507621	.	+	x	ID=Ptri_00001605;Parent=XLOC_000612
chr01	Phytozome_v3.0	exon	9506009	9506228	.	+	x	ID=Ptri_00001605.1;Parent=Ptri_00001605
chr01	Phytozome_v3.0	exon	9506833	9507621	.	+	x	ID=Ptri_00001605.2;Parent=Ptri_00001605
chr01	Phytozome_v3.0	lncRNA	9559434	9559726	.	+	u	ID=Ptri_00001607;Parent=XLOC_000614
chr01	Phytozome_v3.0	exon	9559434	9559726	.	+	u	ID=Ptri_00001607.1;Parent=Ptri_00001607
chr01	Phytozome_v3.0	lncRNA	9625335	9625727	.	+	u	ID=Ptri_00001628;Parent=XLOC_000622
chr01	Phytozome_v3.0	exon	9625335	9625727	.	+	u	ID=Ptri_00001628.1;Parent=Ptri_00001628
chr01	Phytozome_v3.0	lncRNA	9721837	9722286	.	+	u	ID=Ptri_00001634;Parent=XLOC_000625
chr01	Phytozome_v3.0	exon	9721837	9722286	.	+	u	ID=Ptri_00001634.1;Parent=Ptri_00001634
chr01	Phytozome_v3.0	lncRNA	9855592	9856656	.	+	u	ID=Ptri_00001644;Parent=XLOC_000630
chr01	Phytozome_v3.0	exon	9855592	9856656	.	+	u	ID=Ptri_00001644.1;Parent=Ptri_00001644
chr01	Phytozome_v3.0	lncRNA	9964847	9965695	.	+	x	ID=Ptri_00001665;Parent=XLOC_000637
chr01	Phytozome_v3.0	exon	9964847	9965695	.	+	x	ID=Ptri_00001665.1;Parent=Ptri_00001665
chr01	Phytozome_v3.0	lncRNA	10109777	10110401	.	+	u	ID=Ptri_00001682;Parent=XLOC_000643
chr01	Phytozome_v3.0	exon	10109777	10110401	.	+	u	ID=Ptri_00001682.1;Parent=Ptri_00001682
chr01	Phytozome_v3.0	lncRNA	10344032	10344526	.	+	u	ID=Ptri_00001725;Parent=XLOC_000662
chr01	Phytozome_v3.0	exon	10344032	10344526	.	+	u	ID=Ptri_00001725.1;Parent=Ptri_00001725
chr01	Phytozome_v3.0	lncRNA	10486335	10487456	.	+	x	ID=Ptri_00001744;Parent=XLOC_000671
chr01	Phytozome_v3.0	exon	10486335	10487456	.	+	x	ID=Ptri_00001744.1;Parent=Ptri_00001744
chr01	Phytozome_v3.0	lncRNA	10942202	10942739	.	+	u	ID=Ptri_00001815;Parent=XLOC_000700
chr01	Phytozome_v3.0	exon	10942202	10942739	.	+	u	ID=Ptri_00001815.1;Parent=Ptri_00001815
chr01	Phytozome_v3.0	lncRNA	10987557	10988158	.	+	u	ID=Ptri_00001819;Parent=XLOC_000702
chr01	Phytozome_v3.0	exon	10987557	10988158	.	+	u	ID=Ptri_00001819.1;Parent=Ptri_00001819
chr01	Phytozome_v3.0	lncRNA	11022544	11022899	.	+	u	ID=Ptri_00001828;Parent=XLOC_000707
chr01	Phytozome_v3.0	exon	11022544	11022899	.	+	u	ID=Ptri_00001828.1;Parent=Ptri_00001828
chr01	Phytozome_v3.0	lncRNA	11305059	11305708	.	+	u	ID=Ptri_00001874;Parent=XLOC_000722
chr01	Phytozome_v3.0	exon	11305059	11305708	.	+	u	ID=Ptri_00001874.1;Parent=Ptri_00001874
chr01	Phytozome_v3.0	lncRNA	11488244	11488546	.	+	u	ID=Ptri_00001892;Parent=XLOC_000736
chr01	Phytozome_v3.0	exon	11488244	11488546	.	+	u	ID=Ptri_00001892.1;Parent=Ptri_00001892
chr01	Phytozome_v3.0	lncRNA	11563955	11564551	.	+	u	ID=Ptri_00001895;Parent=XLOC_000739
chr01	Phytozome_v3.0	exon	11563955	11564551	.	+	u	ID=Ptri_00001895.1;Parent=Ptri_00001895
chr01	Phytozome_v3.0	lncRNA	12022887	12024038	.	+	u	ID=Ptri_00001958;Parent=XLOC_000763
chr01	Phytozome_v3.0	exon	12022887	12024038	.	+	u	ID=Ptri_00001958.1;Parent=Ptri_00001958
chr01	Phytozome_v3.0	lncRNA	12150681	12151506	.	+	u	ID=Ptri_00001978;Parent=XLOC_000770
chr01	Phytozome_v3.0	exon	12150681	12151506	.	+	u	ID=Ptri_00001978.1;Parent=Ptri_00001978
chr01	Phytozome_v3.0	lncRNA	12638629	12639047	.	+	u	ID=Ptri_00002035;Parent=XLOC_000794
chr01	Phytozome_v3.0	exon	12638629	12639047	.	+	u	ID=Ptri_00002035.1;Parent=Ptri_00002035
chr01	Phytozome_v3.0	lncRNA	12951739	12952244	.	+	x	ID=Ptri_00002110;Parent=XLOC_000818
chr01	Phytozome_v3.0	exon	12951739	12952244	.	+	x	ID=Ptri_00002110.1;Parent=Ptri_00002110
chr01	Phytozome_v3.0	lncRNA	12970270	12970698	.	+	u	ID=Ptri_00002111;Parent=XLOC_000819
chr01	Phytozome_v3.0	exon	12970270	12970698	.	+	u	ID=Ptri_00002111.1;Parent=Ptri_00002111
chr01	Phytozome_v3.0	lncRNA	12971279	12973159	.	+	x	ID=Ptri_00002112;Parent=XLOC_000820
chr01	Phytozome_v3.0	exon	12971279	12973159	.	+	x	ID=Ptri_00002112.1;Parent=Ptri_00002112
chr01	Phytozome_v3.0	lncRNA	13077300	13078278	.	+	u	ID=Ptri_00002143;Parent=XLOC_000826
chr01	Phytozome_v3.0	exon	13077300	13078278	.	+	u	ID=Ptri_00002143.1;Parent=Ptri_00002143
chr01	Phytozome_v3.0	lncRNA	13247849	13248210	.	+	u	ID=Ptri_00002161;Parent=XLOC_000835
chr01	Phytozome_v3.0	exon	13247849	13248210	.	+	u	ID=Ptri_00002161.1;Parent=Ptri_00002161
chr01	Phytozome_v3.0	lncRNA	13832734	13833045	.	+	u	ID=Ptri_00002279;Parent=XLOC_000874
chr01	Phytozome_v3.0	exon	13832734	13833045	.	+	u	ID=Ptri_00002279.1;Parent=Ptri_00002279
chr01	Phytozome_v3.0	lncRNA	14138624	14138884	.	+	u	ID=Ptri_00002307;Parent=XLOC_000891
chr01	Phytozome_v3.0	exon	14138624	14138884	.	+	u	ID=Ptri_00002307.1;Parent=Ptri_00002307
chr01	Phytozome_v3.0	lncRNA	14210615	14211929	.	+	x	ID=Ptri_00002317;Parent=XLOC_000896
chr01	Phytozome_v3.0	exon	14210615	14211929	.	+	x	ID=Ptri_00002317.1;Parent=Ptri_00002317
chr01	Phytozome_v3.0	lncRNA	15626998	15628078	.	+	u	ID=Ptri_00002462;Parent=XLOC_000953
chr01	Phytozome_v3.0	exon	15626998	15628078	.	+	u	ID=Ptri_00002462.1;Parent=Ptri_00002462
chr01	Phytozome_v3.0	lncRNA	15628292	15628848	.	+	u	ID=Ptri_00002463;Parent=XLOC_000954
chr01	Phytozome_v3.0	exon	15628292	15628848	.	+	u	ID=Ptri_00002463.1;Parent=Ptri_00002463
chr01	Phytozome_v3.0	lncRNA	15747672	15748017	.	+	u	ID=Ptri_00002466;Parent=XLOC_000956
chr01	Phytozome_v3.0	exon	15747672	15748017	.	+	u	ID=Ptri_00002466.1;Parent=Ptri_00002466
chr01	Phytozome_v3.0	lncRNA	16186229	16186483	.	+	u	ID=Ptri_00002505;Parent=XLOC_000976
chr01	Phytozome_v3.0	exon	16186229	16186483	.	+	u	ID=Ptri_00002505.1;Parent=Ptri_00002505
chr01	Phytozome_v3.0	lncRNA	16201161	16201525	.	+	u	ID=Ptri_00002508;Parent=XLOC_000978
chr01	Phytozome_v3.0	exon	16201161	16201525	.	+	u	ID=Ptri_00002508.1;Parent=Ptri_00002508
chr01	Phytozome_v3.0	lncRNA	16389355	16389676	.	+	u	ID=Ptri_00002518;Parent=XLOC_000983
chr01	Phytozome_v3.0	exon	16389355	16389676	.	+	u	ID=Ptri_00002518.1;Parent=Ptri_00002518
chr01	Phytozome_v3.0	lncRNA	16456014	16456427	.	+	x	ID=Ptri_00002544;Parent=XLOC_000988
chr01	Phytozome_v3.0	exon	16456014	16456427	.	+	x	ID=Ptri_00002544.1;Parent=Ptri_00002544
chr01	Phytozome_v3.0	lncRNA	17405770	17406184	.	+	u	ID=Ptri_00002603;Parent=XLOC_001012
chr01	Phytozome_v3.0	exon	17405770	17406184	.	+	u	ID=Ptri_00002603.1;Parent=Ptri_00002603
chr01	Phytozome_v3.0	lncRNA	17467727	17468091	.	+	u	ID=Ptri_00002605;Parent=XLOC_001014
chr01	Phytozome_v3.0	exon	17467727	17468091	.	+	u	ID=Ptri_00002605.1;Parent=Ptri_00002605
chr01	Phytozome_v3.0	lncRNA	17649422	17649903	.	+	u	ID=Ptri_00002612;Parent=XLOC_001019
chr01	Phytozome_v3.0	exon	17649422	17649903	.	+	u	ID=Ptri_00002612.1;Parent=Ptri_00002612
chr01	Phytozome_v3.0	lncRNA	17663983	17668270	.	+	u	ID=Ptri_00002613;Parent=XLOC_001020
chr01	Phytozome_v3.0	exon	17663983	17664600	.	+	u	ID=Ptri_00002613.1;Parent=Ptri_00002613
chr01	Phytozome_v3.0	exon	17668034	17668270	.	+	u	ID=Ptri_00002613.2;Parent=Ptri_00002613
chr01	Phytozome_v3.0	lncRNA	19120227	19176349	.	+	x	ID=Ptri_00002654;Parent=XLOC_001042
chr01	Phytozome_v3.0	exon	19120227	19121046	.	+	x	ID=Ptri_00002654.1;Parent=Ptri_00002654
chr01	Phytozome_v3.0	exon	19175630	19175690	.	+	x	ID=Ptri_00002654.2;Parent=Ptri_00002654
chr01	Phytozome_v3.0	exon	19176330	19176349	.	+	x	ID=Ptri_00002654.3;Parent=Ptri_00002654
chr01	Phytozome_v3.0	lncRNA	20351019	20351441	.	+	u	ID=Ptri_00002748;Parent=XLOC_001086
chr01	Phytozome_v3.0	exon	20351019	20351441	.	+	u	ID=Ptri_00002748.1;Parent=Ptri_00002748
chr01	Phytozome_v3.0	lncRNA	20861104	20861736	.	+	x	ID=Ptri_00002800;Parent=XLOC_001101
chr01	Phytozome_v3.0	exon	20861104	20861736	.	+	x	ID=Ptri_00002800.1;Parent=Ptri_00002800
chr01	Phytozome_v3.0	lncRNA	21083806	21084148	.	+	x	ID=Ptri_00002837;Parent=XLOC_001112
chr01	Phytozome_v3.0	exon	21083806	21084148	.	+	x	ID=Ptri_00002837.1;Parent=Ptri_00002837
chr01	Phytozome_v3.0	lncRNA	21443468	21444013	.	+	u	ID=Ptri_00002861;Parent=XLOC_001122
chr01	Phytozome_v3.0	exon	21443468	21444013	.	+	u	ID=Ptri_00002861.1;Parent=Ptri_00002861
chr01	Phytozome_v3.0	lncRNA	21620829	21621423	.	+	u	ID=Ptri_00002890;Parent=XLOC_001134
chr01	Phytozome_v3.0	exon	21620829	21621423	.	+	u	ID=Ptri_00002890.1;Parent=Ptri_00002890
chr01	Phytozome_v3.0	lncRNA	22146538	22147111	.	+	u	ID=Ptri_00002933;Parent=XLOC_001151
chr01	Phytozome_v3.0	exon	22146538	22147111	.	+	u	ID=Ptri_00002933.1;Parent=Ptri_00002933
chr01	Phytozome_v3.0	lncRNA	22153472	22153847	.	+	u	ID=Ptri_00002934;Parent=XLOC_001152
chr01	Phytozome_v3.0	exon	22153472	22153847	.	+	u	ID=Ptri_00002934.1;Parent=Ptri_00002934
chr01	Phytozome_v3.0	lncRNA	22692930	22693896	.	+	u	ID=Ptri_00002987;Parent=XLOC_001178
chr01	Phytozome_v3.0	exon	22692930	22693896	.	+	u	ID=Ptri_00002987.1;Parent=Ptri_00002987
chr01	Phytozome_v3.0	lncRNA	22752736	22752998	.	+	u	ID=Ptri_00002988;Parent=XLOC_001179
chr01	Phytozome_v3.0	exon	22752736	22752998	.	+	u	ID=Ptri_00002988.1;Parent=Ptri_00002988
chr01	Phytozome_v3.0	lncRNA	22881055	22881360	.	+	u	ID=Ptri_00002989;Parent=XLOC_001180
chr01	Phytozome_v3.0	exon	22881055	22881360	.	+	u	ID=Ptri_00002989.1;Parent=Ptri_00002989
chr01	Phytozome_v3.0	lncRNA	22886002	22886288	.	+	u	ID=Ptri_00002990;Parent=XLOC_001181
chr01	Phytozome_v3.0	exon	22886002	22886288	.	+	u	ID=Ptri_00002990.1;Parent=Ptri_00002990
chr01	Phytozome_v3.0	lncRNA	23071991	23072315	.	+	u	ID=Ptri_00002995;Parent=XLOC_001184
chr01	Phytozome_v3.0	exon	23071991	23072315	.	+	u	ID=Ptri_00002995.1;Parent=Ptri_00002995
chr01	Phytozome_v3.0	lncRNA	23443072	23443608	.	+	u	ID=Ptri_00003001;Parent=XLOC_001189
chr01	Phytozome_v3.0	exon	23443072	23443608	.	+	u	ID=Ptri_00003001.1;Parent=Ptri_00003001
chr01	Phytozome_v3.0	lncRNA	23735268	23735609	.	+	u	ID=Ptri_00003035;Parent=XLOC_001204
chr01	Phytozome_v3.0	exon	23735268	23735609	.	+	u	ID=Ptri_00003035.1;Parent=Ptri_00003035
chr01	Phytozome_v3.0	lncRNA	23735914	23736446	.	+	u	ID=Ptri_00003036;Parent=XLOC_001205
chr01	Phytozome_v3.0	exon	23735914	23736446	.	+	u	ID=Ptri_00003036.1;Parent=Ptri_00003036
chr01	Phytozome_v3.0	lncRNA	23822865	23823207	.	+	u	ID=Ptri_00003051;Parent=XLOC_001213
chr01	Phytozome_v3.0	exon	23822865	23823207	.	+	u	ID=Ptri_00003051.1;Parent=Ptri_00003051
chr01	Phytozome_v3.0	lncRNA	23833062	23834601	.	+	x	ID=Ptri_00003052;Parent=XLOC_001214
chr01	Phytozome_v3.0	exon	23833062	23834601	.	+	x	ID=Ptri_00003052.1;Parent=Ptri_00003052
chr01	Phytozome_v3.0	lncRNA	23886161	23886656	.	+	u	ID=Ptri_00003057;Parent=XLOC_001217
chr01	Phytozome_v3.0	exon	23886161	23886656	.	+	u	ID=Ptri_00003057.1;Parent=Ptri_00003057
chr01	Phytozome_v3.0	lncRNA	24050875	24051410	.	+	u	ID=Ptri_00003069;Parent=XLOC_001225
chr01	Phytozome_v3.0	exon	24050875	24051410	.	+	u	ID=Ptri_00003069.1;Parent=Ptri_00003069
chr01	Phytozome_v3.0	lncRNA	24057755	24058216	.	+	u	ID=Ptri_00003073;Parent=XLOC_001227
chr01	Phytozome_v3.0	exon	24057755	24058216	.	+	u	ID=Ptri_00003073.1;Parent=Ptri_00003073
chr01	Phytozome_v3.0	lncRNA	24059158	24060395	.	+	u	ID=Ptri_00003074;Parent=XLOC_001228
chr01	Phytozome_v3.0	exon	24059158	24060395	.	+	u	ID=Ptri_00003074.1;Parent=Ptri_00003074
chr01	Phytozome_v3.0	lncRNA	24061026	24061471	.	+	u	ID=Ptri_00003075;Parent=XLOC_001229
chr01	Phytozome_v3.0	exon	24061026	24061471	.	+	u	ID=Ptri_00003075.1;Parent=Ptri_00003075
chr01	Phytozome_v3.0	lncRNA	24111608	24112788	.	+	x	ID=Ptri_00003083;Parent=XLOC_001233
chr01	Phytozome_v3.0	exon	24111608	24112788	.	+	x	ID=Ptri_00003083.1;Parent=Ptri_00003083
chr01	Phytozome_v3.0	lncRNA	24541461	24542008	.	+	u	ID=Ptri_00003127;Parent=XLOC_001251
chr01	Phytozome_v3.0	exon	24541461	24542008	.	+	u	ID=Ptri_00003127.1;Parent=Ptri_00003127
chr01	Phytozome_v3.0	lncRNA	24958261	24958680	.	+	u	ID=Ptri_00003173;Parent=XLOC_001275
chr01	Phytozome_v3.0	exon	24958261	24958680	.	+	u	ID=Ptri_00003173.1;Parent=Ptri_00003173
chr01	Phytozome_v3.0	lncRNA	25694551	25695333	.	+	u	ID=Ptri_00003279;Parent=XLOC_001318
chr01	Phytozome_v3.0	exon	25694551	25695333	.	+	u	ID=Ptri_00003279.1;Parent=Ptri_00003279
chr01	Phytozome_v3.0	lncRNA	25808050	25808544	.	+	u	ID=Ptri_00003313;Parent=XLOC_001326
chr01	Phytozome_v3.0	exon	25808050	25808544	.	+	u	ID=Ptri_00003313.1;Parent=Ptri_00003313
chr01	Phytozome_v3.0	lncRNA	26039687	26039972	.	+	u	ID=Ptri_00003360;Parent=XLOC_001346
chr01	Phytozome_v3.0	exon	26039687	26039972	.	+	u	ID=Ptri_00003360.1;Parent=Ptri_00003360
chr01	Phytozome_v3.0	lncRNA	26047807	26048707	.	+	u	ID=Ptri_00003362;Parent=XLOC_001348
chr01	Phytozome_v3.0	exon	26047807	26048707	.	+	u	ID=Ptri_00003362.1;Parent=Ptri_00003362
chr01	Phytozome_v3.0	lncRNA	26119620	26120213	.	+	x	ID=Ptri_00003373;Parent=XLOC_001353
chr01	Phytozome_v3.0	exon	26119620	26120213	.	+	x	ID=Ptri_00003373.1;Parent=Ptri_00003373
chr01	Phytozome_v3.0	lncRNA	26392299	26392746	.	+	u	ID=Ptri_00003417;Parent=XLOC_001369
chr01	Phytozome_v3.0	exon	26392299	26392746	.	+	u	ID=Ptri_00003417.1;Parent=Ptri_00003417
chr01	Phytozome_v3.0	lncRNA	26639402	26640104	.	+	u	ID=Ptri_00003442;Parent=XLOC_001383
chr01	Phytozome_v3.0	exon	26639402	26640104	.	+	u	ID=Ptri_00003442.1;Parent=Ptri_00003442
chr01	Phytozome_v3.0	lncRNA	26690563	26692346	.	+	x	ID=Ptri_00003451;Parent=XLOC_001389
chr01	Phytozome_v3.0	exon	26690563	26692346	.	+	x	ID=Ptri_00003451.1;Parent=Ptri_00003451
chr01	Phytozome_v3.0	lncRNA	26838503	26838944	.	+	u	ID=Ptri_00003476;Parent=XLOC_001398
chr01	Phytozome_v3.0	exon	26838503	26838572	.	+	u	ID=Ptri_00003476.1;Parent=Ptri_00003476
chr01	Phytozome_v3.0	exon	26838681	26838944	.	+	u	ID=Ptri_00003476.2;Parent=Ptri_00003476
chr01	Phytozome_v3.0	lncRNA	26920423	26920882	.	+	x	ID=Ptri_00003482;Parent=XLOC_001403
chr01	Phytozome_v3.0	exon	26920423	26920882	.	+	x	ID=Ptri_00003482.1;Parent=Ptri_00003482
chr01	Phytozome_v3.0	lncRNA	26952938	26953149	.	+	u	ID=Ptri_00003484;Parent=XLOC_001405
chr01	Phytozome_v3.0	exon	26952938	26953149	.	+	u	ID=Ptri_00003484.1;Parent=Ptri_00003484
chr01	Phytozome_v3.0	lncRNA	27187145	27187451	.	+	x	ID=Ptri_00003520;Parent=XLOC_001421
chr01	Phytozome_v3.0	exon	27187145	27187451	.	+	x	ID=Ptri_00003520.1;Parent=Ptri_00003520
chr01	Phytozome_v3.0	lncRNA	27614991	27615318	.	+	u	ID=Ptri_00003576;Parent=XLOC_001447
chr01	Phytozome_v3.0	exon	27614991	27615318	.	+	u	ID=Ptri_00003576.1;Parent=Ptri_00003576
chr01	Phytozome_v3.0	lncRNA	28042777	28043262	.	+	u	ID=Ptri_00003660;Parent=XLOC_001480
chr01	Phytozome_v3.0	exon	28042777	28043262	.	+	u	ID=Ptri_00003660.1;Parent=Ptri_00003660
chr01	Phytozome_v3.0	lncRNA	28171143	28172509	.	+	u	ID=Ptri_00003691;Parent=XLOC_001488
chr01	Phytozome_v3.0	exon	28171143	28171974	.	+	u	ID=Ptri_00003691.1;Parent=Ptri_00003691
chr01	Phytozome_v3.0	exon	28172094	28172509	.	+	u	ID=Ptri_00003691.2;Parent=Ptri_00003691
chr01	Phytozome_v3.0	lncRNA	28378261	28378628	.	+	u	ID=Ptri_00003725;Parent=XLOC_001499
chr01	Phytozome_v3.0	exon	28378261	28378628	.	+	u	ID=Ptri_00003725.1;Parent=Ptri_00003725
chr01	Phytozome_v3.0	lncRNA	28487844	28488451	.	+	u	ID=Ptri_00003746;Parent=XLOC_001508
chr01	Phytozome_v3.0	exon	28487844	28488451	.	+	u	ID=Ptri_00003746.1;Parent=Ptri_00003746
chr01	Phytozome_v3.0	lncRNA	29098447	29098801	.	+	u	ID=Ptri_00003830;Parent=XLOC_001546
chr01	Phytozome_v3.0	exon	29098447	29098801	.	+	u	ID=Ptri_00003830.1;Parent=Ptri_00003830
chr01	Phytozome_v3.0	lncRNA	29458719	29459154	.	+	u	ID=Ptri_00003913;Parent=XLOC_001574
chr01	Phytozome_v3.0	exon	29458719	29459154	.	+	u	ID=Ptri_00003913.1;Parent=Ptri_00003913
chr01	Phytozome_v3.0	lncRNA	30115958	30116489	.	+	u	ID=Ptri_00004036;Parent=XLOC_001612
chr01	Phytozome_v3.0	exon	30115958	30116489	.	+	u	ID=Ptri_00004036.1;Parent=Ptri_00004036
chr01	Phytozome_v3.0	lncRNA	30117173	30118142	.	+	u	ID=Ptri_00004037;Parent=XLOC_001613
chr01	Phytozome_v3.0	exon	30117173	30117914	.	+	u	ID=Ptri_00004037.1;Parent=Ptri_00004037
chr01	Phytozome_v3.0	exon	30118070	30118142	.	+	u	ID=Ptri_00004037.2;Parent=Ptri_00004037
chr01	Phytozome_v3.0	lncRNA	30141700	30141986	.	+	u	ID=Ptri_00004046;Parent=XLOC_001616
chr01	Phytozome_v3.0	exon	30141700	30141986	.	+	u	ID=Ptri_00004046.1;Parent=Ptri_00004046
chr01	Phytozome_v3.0	lncRNA	30473100	30473673	.	+	u	ID=Ptri_00004079;Parent=XLOC_001635
chr01	Phytozome_v3.0	exon	30473100	30473673	.	+	u	ID=Ptri_00004079.1;Parent=Ptri_00004079
chr01	Phytozome_v3.0	lncRNA	30524567	30526020	.	+	x	ID=Ptri_00004091;Parent=XLOC_001641
chr01	Phytozome_v3.0	exon	30524567	30526020	.	+	x	ID=Ptri_00004091.1;Parent=Ptri_00004091
chr01	Phytozome_v3.0	lncRNA	30582870	30584745	.	+	x	ID=Ptri_00004102;Parent=XLOC_001644
chr01	Phytozome_v3.0	exon	30582870	30584745	.	+	x	ID=Ptri_00004102.1;Parent=Ptri_00004102
chr01	Phytozome_v3.0	lncRNA	31079266	31079466	.	+	u	ID=Ptri_00004172;Parent=XLOC_001675
chr01	Phytozome_v3.0	exon	31079266	31079466	.	+	u	ID=Ptri_00004172.1;Parent=Ptri_00004172
chr01	Phytozome_v3.0	lncRNA	31897726	31898128	.	+	u	ID=Ptri_00004241;Parent=XLOC_001705
chr01	Phytozome_v3.0	exon	31897726	31898128	.	+	u	ID=Ptri_00004241.1;Parent=Ptri_00004241
chr01	Phytozome_v3.0	lncRNA	31899295	31902394	.	+	u	ID=Ptri_00004242;Parent=XLOC_001706
chr01	Phytozome_v3.0	exon	31899295	31899345	.	+	u	ID=Ptri_00004242.1;Parent=Ptri_00004242
chr01	Phytozome_v3.0	exon	31901935	31902038	.	+	u	ID=Ptri_00004242.2;Parent=Ptri_00004242
chr01	Phytozome_v3.0	exon	31902139	31902394	.	+	u	ID=Ptri_00004242.3;Parent=Ptri_00004242
chr01	Phytozome_v3.0	lncRNA	31899982	31900394	.	+	u	ID=Ptri_00004243;Parent=XLOC_001707
chr01	Phytozome_v3.0	exon	31899982	31900394	.	+	u	ID=Ptri_00004243.1;Parent=Ptri_00004243
chr01	Phytozome_v3.0	lncRNA	32494628	32495206	.	+	u	ID=Ptri_00004340;Parent=XLOC_001748
chr01	Phytozome_v3.0	exon	32494628	32495206	.	+	u	ID=Ptri_00004340.1;Parent=Ptri_00004340
chr01	Phytozome_v3.0	lncRNA	32610558	32610977	.	+	u	ID=Ptri_00004358;Parent=XLOC_001756
chr01	Phytozome_v3.0	exon	32610558	32610977	.	+	u	ID=Ptri_00004358.1;Parent=Ptri_00004358
chr01	Phytozome_v3.0	lncRNA	33200137	33200416	.	+	x	ID=Ptri_00004435;Parent=XLOC_001782
chr01	Phytozome_v3.0	exon	33200137	33200416	.	+	x	ID=Ptri_00004435.1;Parent=Ptri_00004435
chr01	Phytozome_v3.0	lncRNA	33708226	33708709	.	+	u	ID=Ptri_00004509;Parent=XLOC_001813
chr01	Phytozome_v3.0	exon	33708226	33708709	.	+	u	ID=Ptri_00004509.1;Parent=Ptri_00004509
chr01	Phytozome_v3.0	lncRNA	33709551	33709939	.	+	u	ID=Ptri_00004510;Parent=XLOC_001814
chr01	Phytozome_v3.0	exon	33709551	33709939	.	+	u	ID=Ptri_00004510.1;Parent=Ptri_00004510
chr01	Phytozome_v3.0	lncRNA	33710262	33711038	.	+	u	ID=Ptri_00004511;Parent=XLOC_001815
chr01	Phytozome_v3.0	exon	33710262	33711038	.	+	u	ID=Ptri_00004511.1;Parent=Ptri_00004511
chr01	Phytozome_v3.0	lncRNA	33711143	33711425	.	+	u	ID=Ptri_00004512;Parent=XLOC_001816
chr01	Phytozome_v3.0	exon	33711143	33711425	.	+	u	ID=Ptri_00004512.1;Parent=Ptri_00004512
chr01	Phytozome_v3.0	lncRNA	33711482	33712045	.	+	u	ID=Ptri_00004513;Parent=XLOC_001817
chr01	Phytozome_v3.0	exon	33711482	33712045	.	+	u	ID=Ptri_00004513.1;Parent=Ptri_00004513
chr01	Phytozome_v3.0	lncRNA	33712187	33713024	.	+	u	ID=Ptri_00004514;Parent=XLOC_001818
chr01	Phytozome_v3.0	exon	33712187	33713024	.	+	u	ID=Ptri_00004514.1;Parent=Ptri_00004514
chr01	Phytozome_v3.0	lncRNA	33714921	33715267	.	+	u	ID=Ptri_00004515;Parent=XLOC_001819
chr01	Phytozome_v3.0	exon	33714921	33715267	.	+	u	ID=Ptri_00004515.1;Parent=Ptri_00004515
chr01	Phytozome_v3.0	lncRNA	33715984	33716197	.	+	u	ID=Ptri_00004516;Parent=XLOC_001820
chr01	Phytozome_v3.0	exon	33715984	33716197	.	+	u	ID=Ptri_00004516.1;Parent=Ptri_00004516
chr01	Phytozome_v3.0	lncRNA	33866622	33867026	.	+	u	ID=Ptri_00004548;Parent=XLOC_001831
chr01	Phytozome_v3.0	exon	33866622	33867026	.	+	u	ID=Ptri_00004548.1;Parent=Ptri_00004548
chr01	Phytozome_v3.0	lncRNA	33896924	33897797	.	+	x	ID=Ptri_00004555;Parent=XLOC_001834
chr01	Phytozome_v3.0	exon	33896924	33897797	.	+	x	ID=Ptri_00004555.1;Parent=Ptri_00004555
chr01	Phytozome_v3.0	lncRNA	34123780	34124041	.	+	u	ID=Ptri_00004579;Parent=XLOC_001844
chr01	Phytozome_v3.0	exon	34123780	34124041	.	+	u	ID=Ptri_00004579.1;Parent=Ptri_00004579
chr01	Phytozome_v3.0	lncRNA	34661898	34662629	.	+	u	ID=Ptri_00004612;Parent=XLOC_001860
chr01	Phytozome_v3.0	exon	34661898	34662629	.	+	u	ID=Ptri_00004612.1;Parent=Ptri_00004612
chr01	Phytozome_v3.0	lncRNA	34662907	34663943	.	+	u	ID=Ptri_00004615;Parent=XLOC_001861
chr01	Phytozome_v3.0	exon	34662907	34663943	.	+	u	ID=Ptri_00004615.1;Parent=Ptri_00004615
chr01	Phytozome_v3.0	lncRNA	35229738	35230219	.	+	u	ID=Ptri_00004689;Parent=XLOC_001880
chr01	Phytozome_v3.0	exon	35229738	35230219	.	+	u	ID=Ptri_00004689.1;Parent=Ptri_00004689
chr01	Phytozome_v3.0	lncRNA	35670595	35671035	.	+	u	ID=Ptri_00004777;Parent=XLOC_001902
chr01	Phytozome_v3.0	exon	35670595	35671035	.	+	u	ID=Ptri_00004777.1;Parent=Ptri_00004777
chr01	Phytozome_v3.0	lncRNA	35672486	35673571	.	+	u	ID=Ptri_00004778;Parent=XLOC_001903
chr01	Phytozome_v3.0	exon	35672486	35672535	.	+	u	ID=Ptri_00004778.1;Parent=Ptri_00004778
chr01	Phytozome_v3.0	exon	35672622	35672873	.	+	u	ID=Ptri_00004778.2;Parent=Ptri_00004778
chr01	Phytozome_v3.0	exon	35672956	35673571	.	+	u	ID=Ptri_00004778.3;Parent=Ptri_00004778
chr01	Phytozome_v3.0	lncRNA	36219046	36220447	.	+	u	ID=Ptri_00004846;Parent=XLOC_001926
chr01	Phytozome_v3.0	exon	36219046	36220447	.	+	u	ID=Ptri_00004846.1;Parent=Ptri_00004846
chr01	Phytozome_v3.0	lncRNA	36274483	36275051	.	+	u	ID=Ptri_00004849;Parent=XLOC_001928
chr01	Phytozome_v3.0	exon	36274483	36275051	.	+	u	ID=Ptri_00004849.1;Parent=Ptri_00004849
chr01	Phytozome_v3.0	lncRNA	36627928	36630372	.	+	x	ID=Ptri_00004893;Parent=XLOC_001942
chr01	Phytozome_v3.0	exon	36627928	36630372	.	+	x	ID=Ptri_00004893.1;Parent=Ptri_00004893
chr01	Phytozome_v3.0	lncRNA	36630914	36631883	.	+	u	ID=Ptri_00004894;Parent=XLOC_001943
chr01	Phytozome_v3.0	exon	36630914	36631883	.	+	u	ID=Ptri_00004894.1;Parent=Ptri_00004894
chr01	Phytozome_v3.0	lncRNA	36632833	36633062	.	+	x	ID=Ptri_00004895;Parent=XLOC_001944
chr01	Phytozome_v3.0	exon	36632833	36633062	.	+	x	ID=Ptri_00004895.1;Parent=Ptri_00004895
chr01	Phytozome_v3.0	lncRNA	36648644	36649241	.	+	u	ID=Ptri_00004896;Parent=XLOC_001945
chr01	Phytozome_v3.0	exon	36648644	36649241	.	+	u	ID=Ptri_00004896.1;Parent=Ptri_00004896
chr01	Phytozome_v3.0	lncRNA	36649717	36650941	.	+	u	ID=Ptri_00004897;Parent=XLOC_001946
chr01	Phytozome_v3.0	exon	36649717	36650941	.	+	u	ID=Ptri_00004897.1;Parent=Ptri_00004897
chr01	Phytozome_v3.0	lncRNA	36652559	36654635	.	+	u	ID=Ptri_00004898;Parent=XLOC_001947
chr01	Phytozome_v3.0	exon	36652559	36654635	.	+	u	ID=Ptri_00004898.1;Parent=Ptri_00004898
chr01	Phytozome_v3.0	lncRNA	37080536	37080782	.	+	u	ID=Ptri_00004951;Parent=XLOC_001959
chr01	Phytozome_v3.0	exon	37080536	37080782	.	+	u	ID=Ptri_00004951.1;Parent=Ptri_00004951
chr01	Phytozome_v3.0	lncRNA	37225063	37225379	.	+	u	ID=Ptri_00004962;Parent=XLOC_001965
chr01	Phytozome_v3.0	exon	37225063	37225379	.	+	u	ID=Ptri_00004962.1;Parent=Ptri_00004962
chr01	Phytozome_v3.0	lncRNA	37522466	37523452	.	+	u	ID=Ptri_00004986;Parent=XLOC_001973
chr01	Phytozome_v3.0	exon	37522466	37523452	.	+	u	ID=Ptri_00004986.1;Parent=Ptri_00004986
chr01	Phytozome_v3.0	lncRNA	37547059	37548051	.	+	u	ID=Ptri_00004987;Parent=XLOC_001974
chr01	Phytozome_v3.0	exon	37547059	37548051	.	+	u	ID=Ptri_00004987.1;Parent=Ptri_00004987
chr01	Phytozome_v3.0	lncRNA	37548225	37548847	.	+	u	ID=Ptri_00004988;Parent=XLOC_001975
chr01	Phytozome_v3.0	exon	37548225	37548847	.	+	u	ID=Ptri_00004988.1;Parent=Ptri_00004988
chr01	Phytozome_v3.0	lncRNA	37958377	37959692	.	+	u	ID=Ptri_00005007;Parent=XLOC_001990
chr01	Phytozome_v3.0	exon	37958377	37959692	.	+	u	ID=Ptri_00005007.1;Parent=Ptri_00005007
chr01	Phytozome_v3.0	lncRNA	37960367	37961249	.	+	u	ID=Ptri_00005008;Parent=XLOC_001991
chr01	Phytozome_v3.0	exon	37960367	37961249	.	+	u	ID=Ptri_00005008.1;Parent=Ptri_00005008
chr01	Phytozome_v3.0	lncRNA	38072843	38073372	.	+	u	ID=Ptri_00005031;Parent=XLOC_002001
chr01	Phytozome_v3.0	exon	38072843	38073372	.	+	u	ID=Ptri_00005031.1;Parent=Ptri_00005031
chr01	Phytozome_v3.0	lncRNA	38599067	38599715	.	+	u	ID=Ptri_00005098;Parent=XLOC_002024
chr01	Phytozome_v3.0	exon	38599067	38599715	.	+	u	ID=Ptri_00005098.1;Parent=Ptri_00005098
chr01	Phytozome_v3.0	lncRNA	38658318	38659296	.	+	u	ID=Ptri_00005120;Parent=XLOC_002028
chr01	Phytozome_v3.0	exon	38658318	38659296	.	+	u	ID=Ptri_00005120.1;Parent=Ptri_00005120
chr01	Phytozome_v3.0	lncRNA	38726885	38728602	.	+	u	ID=Ptri_00005128;Parent=XLOC_002032
chr01	Phytozome_v3.0	exon	38726885	38726998	.	+	u	ID=Ptri_00005128.1;Parent=Ptri_00005128
chr01	Phytozome_v3.0	exon	38727773	38728602	.	+	u	ID=Ptri_00005128.2;Parent=Ptri_00005128
chr01	Phytozome_v3.0	lncRNA	38937320	38938094	.	+	u	ID=Ptri_00005149;Parent=XLOC_002039
chr01	Phytozome_v3.0	exon	38937320	38938094	.	+	u	ID=Ptri_00005149.1;Parent=Ptri_00005149
chr01	Phytozome_v3.0	lncRNA	38950560	38974958	.	+	x	ID=Ptri_00005150;Parent=XLOC_002040
chr01	Phytozome_v3.0	exon	38950560	38951778	.	+	x	ID=Ptri_00005150.1;Parent=Ptri_00005150
chr01	Phytozome_v3.0	exon	38974915	38974958	.	+	x	ID=Ptri_00005150.2;Parent=Ptri_00005150
chr01	Phytozome_v3.0	lncRNA	38973661	38974768	.	+	u	ID=Ptri_00005152;Parent=XLOC_002041
chr01	Phytozome_v3.0	exon	38973661	38974768	.	+	u	ID=Ptri_00005152.1;Parent=Ptri_00005152
chr01	Phytozome_v3.0	lncRNA	39022452	39023277	.	+	u	ID=Ptri_00005158;Parent=XLOC_002043
chr01	Phytozome_v3.0	exon	39022452	39023277	.	+	u	ID=Ptri_00005158.1;Parent=Ptri_00005158
chr01	Phytozome_v3.0	lncRNA	39059396	39059999	.	+	u	ID=Ptri_00005163;Parent=XLOC_002045
chr01	Phytozome_v3.0	exon	39059396	39059999	.	+	u	ID=Ptri_00005163.1;Parent=Ptri_00005163
chr01	Phytozome_v3.0	lncRNA	39696415	39696620	.	+	u	ID=Ptri_00005224;Parent=XLOC_002072
chr01	Phytozome_v3.0	exon	39696415	39696620	.	+	u	ID=Ptri_00005224.1;Parent=Ptri_00005224
chr01	Phytozome_v3.0	lncRNA	39815323	39815975	.	+	x	ID=Ptri_00005234;Parent=XLOC_002076
chr01	Phytozome_v3.0	exon	39815323	39815975	.	+	x	ID=Ptri_00005234.1;Parent=Ptri_00005234
chr01	Phytozome_v3.0	lncRNA	40128549	40129366	.	+	u	ID=Ptri_00005268;Parent=XLOC_002093
chr01	Phytozome_v3.0	exon	40128549	40129366	.	+	u	ID=Ptri_00005268.1;Parent=Ptri_00005268
chr01	Phytozome_v3.0	lncRNA	40130189	40130783	.	+	u	ID=Ptri_00005269;Parent=XLOC_002094
chr01	Phytozome_v3.0	exon	40130189	40130783	.	+	u	ID=Ptri_00005269.1;Parent=Ptri_00005269
chr01	Phytozome_v3.0	lncRNA	40130967	40131458	.	+	u	ID=Ptri_00005270;Parent=XLOC_002095
chr01	Phytozome_v3.0	exon	40130967	40131458	.	+	u	ID=Ptri_00005270.1;Parent=Ptri_00005270
chr01	Phytozome_v3.0	lncRNA	40167487	40167972	.	+	u	ID=Ptri_00005277;Parent=XLOC_002099
chr01	Phytozome_v3.0	exon	40167487	40167972	.	+	u	ID=Ptri_00005277.1;Parent=Ptri_00005277
chr01	Phytozome_v3.0	lncRNA	40168419	40169216	.	+	u	ID=Ptri_00005278;Parent=XLOC_002100
chr01	Phytozome_v3.0	exon	40168419	40169216	.	+	u	ID=Ptri_00005278.1;Parent=Ptri_00005278
chr01	Phytozome_v3.0	lncRNA	40169270	40170075	.	+	u	ID=Ptri_00005279;Parent=XLOC_002101
chr01	Phytozome_v3.0	exon	40169270	40170075	.	+	u	ID=Ptri_00005279.1;Parent=Ptri_00005279
chr01	Phytozome_v3.0	lncRNA	40843988	40844514	.	+	x	ID=Ptri_00005332;Parent=XLOC_002131
chr01	Phytozome_v3.0	exon	40843988	40844514	.	+	x	ID=Ptri_00005332.1;Parent=Ptri_00005332
chr01	Phytozome_v3.0	lncRNA	41092250	41092602	.	+	x	ID=Ptri_00005361;Parent=XLOC_002140
chr01	Phytozome_v3.0	exon	41092250	41092602	.	+	x	ID=Ptri_00005361.1;Parent=Ptri_00005361
chr01	Phytozome_v3.0	lncRNA	41217933	41218367	.	+	u	ID=Ptri_00005378;Parent=XLOC_002145
chr01	Phytozome_v3.0	exon	41217933	41218367	.	+	u	ID=Ptri_00005378.1;Parent=Ptri_00005378
chr01	Phytozome_v3.0	lncRNA	41489343	41489766	.	+	u	ID=Ptri_00005399;Parent=XLOC_002156
chr01	Phytozome_v3.0	exon	41489343	41489766	.	+	u	ID=Ptri_00005399.1;Parent=Ptri_00005399
chr01	Phytozome_v3.0	lncRNA	41533981	41534707	.	+	u	ID=Ptri_00005401;Parent=XLOC_002158
chr01	Phytozome_v3.0	exon	41533981	41534707	.	+	u	ID=Ptri_00005401.1;Parent=Ptri_00005401
chr01	Phytozome_v3.0	lncRNA	41792449	41793607	.	+	u	ID=Ptri_00005421;Parent=XLOC_002171
chr01	Phytozome_v3.0	exon	41792449	41793607	.	+	u	ID=Ptri_00005421.1;Parent=Ptri_00005421
chr01	Phytozome_v3.0	lncRNA	41806507	41806974	.	+	u	ID=Ptri_00005422;Parent=XLOC_002172
chr01	Phytozome_v3.0	exon	41806507	41806974	.	+	u	ID=Ptri_00005422.1;Parent=Ptri_00005422
chr01	Phytozome_v3.0	lncRNA	42022291	42022599	.	+	u	ID=Ptri_00005446;Parent=XLOC_002180
chr01	Phytozome_v3.0	exon	42022291	42022599	.	+	u	ID=Ptri_00005446.1;Parent=Ptri_00005446
chr01	Phytozome_v3.0	lncRNA	42519242	42520011	.	+	u	ID=Ptri_00005522;Parent=XLOC_002206
chr01	Phytozome_v3.0	exon	42519242	42520011	.	+	u	ID=Ptri_00005522.1;Parent=Ptri_00005522
chr01	Phytozome_v3.0	lncRNA	42727545	42727747	.	+	u	ID=Ptri_00005527;Parent=XLOC_002211
chr01	Phytozome_v3.0	exon	42727545	42727747	.	+	u	ID=Ptri_00005527.1;Parent=Ptri_00005527
chr01	Phytozome_v3.0	lncRNA	42758838	42759107	.	+	u	ID=Ptri_00005528;Parent=XLOC_002212
chr01	Phytozome_v3.0	exon	42758838	42759107	.	+	u	ID=Ptri_00005528.1;Parent=Ptri_00005528
chr01	Phytozome_v3.0	lncRNA	43091714	43092001	.	+	u	ID=Ptri_00005565;Parent=XLOC_002229
chr01	Phytozome_v3.0	exon	43091714	43092001	.	+	u	ID=Ptri_00005565.1;Parent=Ptri_00005565
chr01	Phytozome_v3.0	lncRNA	43092200	43092772	.	+	u	ID=Ptri_00005566;Parent=XLOC_002230
chr01	Phytozome_v3.0	exon	43092200	43092772	.	+	u	ID=Ptri_00005566.1;Parent=Ptri_00005566
chr01	Phytozome_v3.0	lncRNA	43502113	43502312	.	+	u	ID=Ptri_00005589;Parent=XLOC_002244
chr01	Phytozome_v3.0	exon	43502113	43502312	.	+	u	ID=Ptri_00005589.1;Parent=Ptri_00005589
chr01	Phytozome_v3.0	lncRNA	43502365	43502750	.	+	u	ID=Ptri_00005590;Parent=XLOC_002245
chr01	Phytozome_v3.0	exon	43502365	43502750	.	+	u	ID=Ptri_00005590.1;Parent=Ptri_00005590
chr01	Phytozome_v3.0	lncRNA	43726631	43727077	.	+	x	ID=Ptri_00005615;Parent=XLOC_002256
chr01	Phytozome_v3.0	exon	43726631	43727077	.	+	x	ID=Ptri_00005615.1;Parent=Ptri_00005615
chr01	Phytozome_v3.0	lncRNA	44794931	44795828	.	+	u	ID=Ptri_00005743;Parent=XLOC_002315
chr01	Phytozome_v3.0	exon	44794931	44795828	.	+	u	ID=Ptri_00005743.1;Parent=Ptri_00005743
chr01	Phytozome_v3.0	lncRNA	44796136	44798121	.	+	u	ID=Ptri_00005744;Parent=XLOC_002316
chr01	Phytozome_v3.0	exon	44796136	44798121	.	+	u	ID=Ptri_00005744.1;Parent=Ptri_00005744
chr01	Phytozome_v3.0	lncRNA	44798184	44799492	.	+	u	ID=Ptri_00005745;Parent=XLOC_002317
chr01	Phytozome_v3.0	exon	44798184	44799492	.	+	u	ID=Ptri_00005745.1;Parent=Ptri_00005745
chr01	Phytozome_v3.0	lncRNA	44824233	44827300	.	+	u	ID=Ptri_00005769;Parent=XLOC_002319
chr01	Phytozome_v3.0	exon	44824233	44827300	.	+	u	ID=Ptri_00005769.1;Parent=Ptri_00005769
chr01	Phytozome_v3.0	lncRNA	44827471	44828176	.	+	u	ID=Ptri_00005770;Parent=XLOC_002320
chr01	Phytozome_v3.0	exon	44827471	44828176	.	+	u	ID=Ptri_00005770.1;Parent=Ptri_00005770
chr01	Phytozome_v3.0	lncRNA	45672928	45673993	.	+	u	ID=Ptri_00005810;Parent=XLOC_002344
chr01	Phytozome_v3.0	exon	45672928	45673993	.	+	u	ID=Ptri_00005810.1;Parent=Ptri_00005810
chr01	Phytozome_v3.0	lncRNA	45756953	45757654	.	+	u	ID=Ptri_00005812;Parent=XLOC_002346
chr01	Phytozome_v3.0	exon	45756953	45757654	.	+	u	ID=Ptri_00005812.1;Parent=Ptri_00005812
chr01	Phytozome_v3.0	lncRNA	47144713	47145173	.	+	u	ID=Ptri_00005884;Parent=XLOC_002387
chr01	Phytozome_v3.0	exon	47144713	47145173	.	+	u	ID=Ptri_00005884.1;Parent=Ptri_00005884
chr01	Phytozome_v3.0	lncRNA	47181118	47181561	.	+	u	ID=Ptri_00005888;Parent=XLOC_002391
chr01	Phytozome_v3.0	exon	47181118	47181561	.	+	u	ID=Ptri_00005888.1;Parent=Ptri_00005888
chr01	Phytozome_v3.0	lncRNA	47209636	47210059	.	+	u	ID=Ptri_00005895;Parent=XLOC_002393
chr01	Phytozome_v3.0	exon	47209636	47210059	.	+	u	ID=Ptri_00005895.1;Parent=Ptri_00005895
chr01	Phytozome_v3.0	lncRNA	47272024	47273231	.	+	u	ID=Ptri_00005911;Parent=XLOC_002402
chr01	Phytozome_v3.0	exon	47272024	47273231	.	+	u	ID=Ptri_00005911.1;Parent=Ptri_00005911
chr01	Phytozome_v3.0	lncRNA	47492243	47492687	.	+	u	ID=Ptri_00005949;Parent=XLOC_002417
chr01	Phytozome_v3.0	exon	47492243	47492687	.	+	u	ID=Ptri_00005949.1;Parent=Ptri_00005949
chr01	Phytozome_v3.0	lncRNA	47513723	47514472	.	+	u	ID=Ptri_00005954;Parent=XLOC_002420
chr01	Phytozome_v3.0	exon	47513723	47514472	.	+	u	ID=Ptri_00005954.1;Parent=Ptri_00005954
chr01	Phytozome_v3.0	lncRNA	47740599	47743421	.	+	u	ID=Ptri_00005980;Parent=XLOC_002429
chr01	Phytozome_v3.0	exon	47740599	47740861	.	+	u	ID=Ptri_00005980.1;Parent=Ptri_00005980
chr01	Phytozome_v3.0	exon	47743235	47743421	.	+	u	ID=Ptri_00005980.2;Parent=Ptri_00005980
chr01	Phytozome_v3.0	lncRNA	47912281	47912711	.	+	u	ID=Ptri_00005987;Parent=XLOC_002433
chr01	Phytozome_v3.0	exon	47912281	47912711	.	+	u	ID=Ptri_00005987.1;Parent=Ptri_00005987
chr01	Phytozome_v3.0	lncRNA	47942638	47942849	.	+	u	ID=Ptri_00005990;Parent=XLOC_002436
chr01	Phytozome_v3.0	exon	47942638	47942849	.	+	u	ID=Ptri_00005990.1;Parent=Ptri_00005990
chr01	Phytozome_v3.0	lncRNA	48466863	48467493	.	+	u	ID=Ptri_00006036;Parent=XLOC_002464
chr01	Phytozome_v3.0	exon	48466863	48467493	.	+	u	ID=Ptri_00006036.1;Parent=Ptri_00006036
chr01	Phytozome_v3.0	lncRNA	48469816	48471555	.	+	u	ID=Ptri_00006041;Parent=XLOC_002466
chr01	Phytozome_v3.0	exon	48469816	48471555	.	+	u	ID=Ptri_00006041.1;Parent=Ptri_00006041
chr01	Phytozome_v3.0	lncRNA	48528694	48529252	.	+	u	ID=Ptri_00006050;Parent=XLOC_002470
chr01	Phytozome_v3.0	exon	48528694	48529252	.	+	u	ID=Ptri_00006050.1;Parent=Ptri_00006050
chr01	Phytozome_v3.0	lncRNA	48531826	48532658	.	+	u	ID=Ptri_00006052;Parent=XLOC_002472
chr01	Phytozome_v3.0	exon	48531826	48532658	.	+	u	ID=Ptri_00006052.1;Parent=Ptri_00006052
chr01	Phytozome_v3.0	lncRNA	48532853	48535215	.	+	u	ID=Ptri_00006053;Parent=XLOC_002473
chr01	Phytozome_v3.0	exon	48532853	48535215	.	+	u	ID=Ptri_00006053.1;Parent=Ptri_00006053
chr01	Phytozome_v3.0	lncRNA	48769449	48770769	.	+	u	ID=Ptri_00006057;Parent=XLOC_002477
chr01	Phytozome_v3.0	exon	48769449	48770769	.	+	u	ID=Ptri_00006057.1;Parent=Ptri_00006057
chr01	Phytozome_v3.0	lncRNA	48771884	48772525	.	+	u	ID=Ptri_00006058;Parent=XLOC_002478
chr01	Phytozome_v3.0	exon	48771884	48772525	.	+	u	ID=Ptri_00006058.1;Parent=Ptri_00006058
chr01	Phytozome_v3.0	lncRNA	49047975	49048500	.	+	u	ID=Ptri_00006104;Parent=XLOC_002496
chr01	Phytozome_v3.0	exon	49047975	49048500	.	+	u	ID=Ptri_00006104.1;Parent=Ptri_00006104
chr01	Phytozome_v3.0	lncRNA	49303647	49304516	.	+	u	ID=Ptri_00006142;Parent=XLOC_002518
chr01	Phytozome_v3.0	exon	49303647	49304516	.	+	u	ID=Ptri_00006142.1;Parent=Ptri_00006142
chr01	Phytozome_v3.0	lncRNA	49311073	49311792	.	+	u	ID=Ptri_00006143;Parent=XLOC_002519
chr01	Phytozome_v3.0	exon	49311073	49311792	.	+	u	ID=Ptri_00006143.1;Parent=Ptri_00006143
chr01	Phytozome_v3.0	lncRNA	49598356	49598660	.	+	u	ID=Ptri_00006188;Parent=XLOC_002539
chr01	Phytozome_v3.0	exon	49598356	49598660	.	+	u	ID=Ptri_00006188.1;Parent=Ptri_00006188
chr01	Phytozome_v3.0	lncRNA	49739450	49739692	.	+	u	ID=Ptri_00006208;Parent=XLOC_002554
chr01	Phytozome_v3.0	exon	49739450	49739692	.	+	u	ID=Ptri_00006208.1;Parent=Ptri_00006208
chr01	Phytozome_v3.0	lncRNA	49740729	49741015	.	+	u	ID=Ptri_00006209;Parent=XLOC_002555
chr01	Phytozome_v3.0	exon	49740729	49741015	.	+	u	ID=Ptri_00006209.1;Parent=Ptri_00006209
chr01	Phytozome_v3.0	lncRNA	50187723	50188047	.	+	u	ID=Ptri_00006281;Parent=XLOC_002598
chr01	Phytozome_v3.0	exon	50187723	50188047	.	+	u	ID=Ptri_00006281.1;Parent=Ptri_00006281
chr01	Phytozome_v3.0	lncRNA	87865	88222	.	-	x	ID=Ptri_00006365;Parent=XLOC_002623
chr01	Phytozome_v3.0	exon	87865	88222	.	-	x	ID=Ptri_00006365.1;Parent=Ptri_00006365
chr01	Phytozome_v3.0	lncRNA	507909	508565	.	-	u	ID=Ptri_00006447;Parent=XLOC_002658
chr01	Phytozome_v3.0	exon	507909	508565	.	-	u	ID=Ptri_00006447.1;Parent=Ptri_00006447
chr01	Phytozome_v3.0	lncRNA	512843	514510	.	-	u	ID=Ptri_00006455;Parent=XLOC_002659
chr01	Phytozome_v3.0	exon	512843	513852	.	-	u	ID=Ptri_00006455.1;Parent=Ptri_00006455
chr01	Phytozome_v3.0	exon	513940	514121	.	-	u	ID=Ptri_00006455.2;Parent=Ptri_00006455
chr01	Phytozome_v3.0	exon	514245	514510	.	-	u	ID=Ptri_00006455.3;Parent=Ptri_00006455
chr01	Phytozome_v3.0	lncRNA	789204	789663	.	-	u	ID=Ptri_00006526;Parent=XLOC_002687
chr01	Phytozome_v3.0	exon	789204	789663	.	-	u	ID=Ptri_00006526.1;Parent=Ptri_00006526
chr01	Phytozome_v3.0	lncRNA	926060	926399	.	-	u	ID=Ptri_00006544;Parent=XLOC_002696
chr01	Phytozome_v3.0	exon	926060	926399	.	-	u	ID=Ptri_00006544.1;Parent=Ptri_00006544
chr01	Phytozome_v3.0	lncRNA	1064324	1064902	.	-	u	ID=Ptri_00006558;Parent=XLOC_002701
chr01	Phytozome_v3.0	exon	1064324	1064902	.	-	u	ID=Ptri_00006558.1;Parent=Ptri_00006558
chr01	Phytozome_v3.0	lncRNA	1100725	1102157	.	-	u	ID=Ptri_00006564;Parent=XLOC_002704
chr01	Phytozome_v3.0	exon	1100725	1101682	.	-	u	ID=Ptri_00006564.1;Parent=Ptri_00006564
chr01	Phytozome_v3.0	exon	1101872	1101943	.	-	u	ID=Ptri_00006564.2;Parent=Ptri_00006564
chr01	Phytozome_v3.0	exon	1102056	1102157	.	-	u	ID=Ptri_00006564.3;Parent=Ptri_00006564
chr01	Phytozome_v3.0	lncRNA	1100725	1102204	.	-	u	ID=Ptri_00006565;Parent=XLOC_002704
chr01	Phytozome_v3.0	exon	1100725	1101682	.	-	u	ID=Ptri_00006565.1;Parent=Ptri_00006565
chr01	Phytozome_v3.0	exon	1101904	1101943	.	-	u	ID=Ptri_00006565.2;Parent=Ptri_00006565
chr01	Phytozome_v3.0	exon	1102056	1102204	.	-	u	ID=Ptri_00006565.3;Parent=Ptri_00006565
chr01	Phytozome_v3.0	lncRNA	1223730	1224117	.	-	u	ID=Ptri_00006582;Parent=XLOC_002714
chr01	Phytozome_v3.0	exon	1223730	1224117	.	-	u	ID=Ptri_00006582.1;Parent=Ptri_00006582
chr01	Phytozome_v3.0	lncRNA	1747660	1748019	.	-	u	ID=Ptri_00006645;Parent=XLOC_002739
chr01	Phytozome_v3.0	exon	1747660	1748019	.	-	u	ID=Ptri_00006645.1;Parent=Ptri_00006645
chr01	Phytozome_v3.0	lncRNA	1945131	1946300	.	-	x	ID=Ptri_00006698;Parent=XLOC_002767
chr01	Phytozome_v3.0	exon	1945131	1946300	.	-	x	ID=Ptri_00006698.1;Parent=Ptri_00006698
chr01	Phytozome_v3.0	lncRNA	2005948	2006711	.	-	u	ID=Ptri_00006708;Parent=XLOC_002773
chr01	Phytozome_v3.0	exon	2005948	2006711	.	-	u	ID=Ptri_00006708.1;Parent=Ptri_00006708
chr01	Phytozome_v3.0	lncRNA	2192600	2193166	.	-	u	ID=Ptri_00006722;Parent=XLOC_002781
chr01	Phytozome_v3.0	exon	2192600	2193166	.	-	u	ID=Ptri_00006722.1;Parent=Ptri_00006722
chr01	Phytozome_v3.0	lncRNA	2250422	2252645	.	-	x	ID=Ptri_00006737;Parent=XLOC_002786
chr01	Phytozome_v3.0	exon	2250422	2252645	.	-	x	ID=Ptri_00006737.1;Parent=Ptri_00006737
chr01	Phytozome_v3.0	lncRNA	2627304	2627789	.	-	u	ID=Ptri_00006826;Parent=XLOC_002821
chr01	Phytozome_v3.0	exon	2627304	2627789	.	-	u	ID=Ptri_00006826.1;Parent=Ptri_00006826
chr01	Phytozome_v3.0	lncRNA	2756538	2756890	.	-	u	ID=Ptri_00006850;Parent=XLOC_002829
chr01	Phytozome_v3.0	exon	2756538	2756890	.	-	u	ID=Ptri_00006850.1;Parent=Ptri_00006850
chr01	Phytozome_v3.0	lncRNA	2813792	2814993	.	-	x	ID=Ptri_00006851;Parent=XLOC_002830
chr01	Phytozome_v3.0	exon	2813792	2814993	.	-	x	ID=Ptri_00006851.1;Parent=Ptri_00006851
chr01	Phytozome_v3.0	lncRNA	2912781	2912984	.	-	u	ID=Ptri_00006869;Parent=XLOC_002842
chr01	Phytozome_v3.0	exon	2912781	2912984	.	-	u	ID=Ptri_00006869.1;Parent=Ptri_00006869
chr01	Phytozome_v3.0	lncRNA	3291511	3292519	.	-	u	ID=Ptri_00006941;Parent=XLOC_002873
chr01	Phytozome_v3.0	exon	3291511	3292014	.	-	u	ID=Ptri_00006941.1;Parent=Ptri_00006941
chr01	Phytozome_v3.0	exon	3292232	3292519	.	-	u	ID=Ptri_00006941.2;Parent=Ptri_00006941
chr01	Phytozome_v3.0	lncRNA	3309823	3310243	.	-	u	ID=Ptri_00006944;Parent=XLOC_002875
chr01	Phytozome_v3.0	exon	3309823	3310243	.	-	u	ID=Ptri_00006944.1;Parent=Ptri_00006944
chr01	Phytozome_v3.0	lncRNA	3353859	3354439	.	-	u	ID=Ptri_00006948;Parent=XLOC_002879
chr01	Phytozome_v3.0	exon	3353859	3354439	.	-	u	ID=Ptri_00006948.1;Parent=Ptri_00006948
chr01	Phytozome_v3.0	lncRNA	3688684	3689067	.	-	u	ID=Ptri_00006998;Parent=XLOC_002897
chr01	Phytozome_v3.0	exon	3688684	3689067	.	-	u	ID=Ptri_00006998.1;Parent=Ptri_00006998
chr01	Phytozome_v3.0	lncRNA	3975326	3975791	.	-	u	ID=Ptri_00007061;Parent=XLOC_002915
chr01	Phytozome_v3.0	exon	3975326	3975791	.	-	u	ID=Ptri_00007061.1;Parent=Ptri_00007061
chr01	Phytozome_v3.0	lncRNA	4186960	4187988	.	-	x	ID=Ptri_00007094;Parent=XLOC_002932
chr01	Phytozome_v3.0	exon	4186960	4187988	.	-	x	ID=Ptri_00007094.1;Parent=Ptri_00007094
chr01	Phytozome_v3.0	lncRNA	4275591	4276675	.	-	u	ID=Ptri_00007115;Parent=XLOC_002941
chr01	Phytozome_v3.0	exon	4275591	4276675	.	-	u	ID=Ptri_00007115.1;Parent=Ptri_00007115
chr01	Phytozome_v3.0	lncRNA	4349190	4349435	.	-	u	ID=Ptri_00007138;Parent=XLOC_002945
chr01	Phytozome_v3.0	exon	4349190	4349435	.	-	u	ID=Ptri_00007138.1;Parent=Ptri_00007138
chr01	Phytozome_v3.0	lncRNA	4353634	4353985	.	-	u	ID=Ptri_00007139;Parent=XLOC_002946
chr01	Phytozome_v3.0	exon	4353634	4353985	.	-	u	ID=Ptri_00007139.1;Parent=Ptri_00007139
chr01	Phytozome_v3.0	lncRNA	4404448	4405007	.	-	x	ID=Ptri_00007146;Parent=XLOC_002949
chr01	Phytozome_v3.0	exon	4404448	4405007	.	-	x	ID=Ptri_00007146.1;Parent=Ptri_00007146
chr01	Phytozome_v3.0	lncRNA	4610118	4610937	.	-	u	ID=Ptri_00007170;Parent=XLOC_002962
chr01	Phytozome_v3.0	exon	4610118	4610937	.	-	u	ID=Ptri_00007170.1;Parent=Ptri_00007170
chr01	Phytozome_v3.0	lncRNA	4725861	4726920	.	-	x	ID=Ptri_00007194;Parent=XLOC_002971
chr01	Phytozome_v3.0	exon	4725861	4726244	.	-	x	ID=Ptri_00007194.1;Parent=Ptri_00007194
chr01	Phytozome_v3.0	exon	4726869	4726920	.	-	x	ID=Ptri_00007194.2;Parent=Ptri_00007194
chr01	Phytozome_v3.0	lncRNA	4747099	4747468	.	-	u	ID=Ptri_00007195;Parent=XLOC_002972
chr01	Phytozome_v3.0	exon	4747099	4747468	.	-	u	ID=Ptri_00007195.1;Parent=Ptri_00007195
chr01	Phytozome_v3.0	lncRNA	4747681	4748083	.	-	u	ID=Ptri_00007196;Parent=XLOC_002973
chr01	Phytozome_v3.0	exon	4747681	4748083	.	-	u	ID=Ptri_00007196.1;Parent=Ptri_00007196
chr01	Phytozome_v3.0	lncRNA	4833114	4833390	.	-	u	ID=Ptri_00007207;Parent=XLOC_002978
chr01	Phytozome_v3.0	exon	4833114	4833390	.	-	u	ID=Ptri_00007207.1;Parent=Ptri_00007207
chr01	Phytozome_v3.0	lncRNA	4893160	4893675	.	-	u	ID=Ptri_00007211;Parent=XLOC_002982
chr01	Phytozome_v3.0	exon	4893160	4893675	.	-	u	ID=Ptri_00007211.1;Parent=Ptri_00007211
chr01	Phytozome_v3.0	lncRNA	5045632	5046158	.	-	u	ID=Ptri_00007231;Parent=XLOC_002994
chr01	Phytozome_v3.0	exon	5045632	5046158	.	-	u	ID=Ptri_00007231.1;Parent=Ptri_00007231
chr01	Phytozome_v3.0	lncRNA	5108683	5109519	.	-	u	ID=Ptri_00007244;Parent=XLOC_002999
chr01	Phytozome_v3.0	exon	5108683	5109253	.	-	u	ID=Ptri_00007244.1;Parent=Ptri_00007244
chr01	Phytozome_v3.0	exon	5109375	5109519	.	-	u	ID=Ptri_00007244.2;Parent=Ptri_00007244
chr01	Phytozome_v3.0	lncRNA	5527563	5529437	.	-	x	ID=Ptri_00007318;Parent=XLOC_003023
chr01	Phytozome_v3.0	exon	5527563	5529437	.	-	x	ID=Ptri_00007318.1;Parent=Ptri_00007318
chr01	Phytozome_v3.0	lncRNA	5782295	5782778	.	-	x	ID=Ptri_00007350;Parent=XLOC_003037
chr01	Phytozome_v3.0	exon	5782295	5782778	.	-	x	ID=Ptri_00007350.1;Parent=Ptri_00007350
chr01	Phytozome_v3.0	lncRNA	5922226	5922517	.	-	u	ID=Ptri_00007386;Parent=XLOC_003048
chr01	Phytozome_v3.0	exon	5922226	5922517	.	-	u	ID=Ptri_00007386.1;Parent=Ptri_00007386
chr01	Phytozome_v3.0	lncRNA	6134272	6134745	.	-	u	ID=Ptri_00007454;Parent=XLOC_003066
chr01	Phytozome_v3.0	exon	6134272	6134745	.	-	u	ID=Ptri_00007454.1;Parent=Ptri_00007454
chr01	Phytozome_v3.0	lncRNA	6150190	6150862	.	-	u	ID=Ptri_00007463;Parent=XLOC_003069
chr01	Phytozome_v3.0	exon	6150190	6150862	.	-	u	ID=Ptri_00007463.1;Parent=Ptri_00007463
chr01	Phytozome_v3.0	lncRNA	6151127	6151558	.	-	u	ID=Ptri_00007464;Parent=XLOC_003070
chr01	Phytozome_v3.0	exon	6151127	6151558	.	-	u	ID=Ptri_00007464.1;Parent=Ptri_00007464
chr01	Phytozome_v3.0	lncRNA	6452648	6453463	.	-	x	ID=Ptri_00007526;Parent=XLOC_003091
chr01	Phytozome_v3.0	exon	6452648	6453463	.	-	x	ID=Ptri_00007526.1;Parent=Ptri_00007526
chr01	Phytozome_v3.0	lncRNA	6488651	6489179	.	-	u	ID=Ptri_00007534;Parent=XLOC_003094
chr01	Phytozome_v3.0	exon	6488651	6489179	.	-	u	ID=Ptri_00007534.1;Parent=Ptri_00007534
chr01	Phytozome_v3.0	lncRNA	6736886	6737579	.	-	x	ID=Ptri_00007575;Parent=XLOC_003112
chr01	Phytozome_v3.0	exon	6736886	6737579	.	-	x	ID=Ptri_00007575.1;Parent=Ptri_00007575
chr01	Phytozome_v3.0	lncRNA	7347723	7348014	.	-	u	ID=Ptri_00007736;Parent=XLOC_003162
chr01	Phytozome_v3.0	exon	7347723	7348014	.	-	u	ID=Ptri_00007736.1;Parent=Ptri_00007736
chr01	Phytozome_v3.0	lncRNA	7414058	7414651	.	-	u	ID=Ptri_00007754;Parent=XLOC_003170
chr01	Phytozome_v3.0	exon	7414058	7414651	.	-	u	ID=Ptri_00007754.1;Parent=Ptri_00007754
chr01	Phytozome_v3.0	lncRNA	7633011	7634431	.	-	u	ID=Ptri_00007779;Parent=XLOC_003183
chr01	Phytozome_v3.0	exon	7633011	7634431	.	-	u	ID=Ptri_00007779.1;Parent=Ptri_00007779
chr01	Phytozome_v3.0	lncRNA	7693107	7693686	.	-	u	ID=Ptri_00007787;Parent=XLOC_003187
chr01	Phytozome_v3.0	exon	7693107	7693686	.	-	u	ID=Ptri_00007787.1;Parent=Ptri_00007787
chr01	Phytozome_v3.0	lncRNA	7725004	7725404	.	-	u	ID=Ptri_00007788;Parent=XLOC_003188
chr01	Phytozome_v3.0	exon	7725004	7725404	.	-	u	ID=Ptri_00007788.1;Parent=Ptri_00007788
chr01	Phytozome_v3.0	lncRNA	7746849	7747110	.	-	u	ID=Ptri_00007795;Parent=XLOC_003192
chr01	Phytozome_v3.0	exon	7746849	7747110	.	-	u	ID=Ptri_00007795.1;Parent=Ptri_00007795
chr01	Phytozome_v3.0	lncRNA	7939327	7939576	.	-	u	ID=Ptri_00007817;Parent=XLOC_003201
chr01	Phytozome_v3.0	exon	7939327	7939576	.	-	u	ID=Ptri_00007817.1;Parent=Ptri_00007817
chr01	Phytozome_v3.0	lncRNA	7958685	7959812	.	-	u	ID=Ptri_00007821;Parent=XLOC_003204
chr01	Phytozome_v3.0	exon	7958685	7958990	.	-	u	ID=Ptri_00007821.1;Parent=Ptri_00007821
chr01	Phytozome_v3.0	exon	7959109	7959812	.	-	u	ID=Ptri_00007821.2;Parent=Ptri_00007821
chr01	Phytozome_v3.0	lncRNA	8417189	8417769	.	-	u	ID=Ptri_00007890;Parent=XLOC_003230
chr01	Phytozome_v3.0	exon	8417189	8417769	.	-	u	ID=Ptri_00007890.1;Parent=Ptri_00007890
chr01	Phytozome_v3.0	lncRNA	8543431	8543720	.	-	x	ID=Ptri_00007901;Parent=XLOC_003236
chr01	Phytozome_v3.0	exon	8543431	8543720	.	-	x	ID=Ptri_00007901.1;Parent=Ptri_00007901
chr01	Phytozome_v3.0	lncRNA	8599352	8600425	.	-	x	ID=Ptri_00007910;Parent=XLOC_003243
chr01	Phytozome_v3.0	exon	8599352	8600425	.	-	x	ID=Ptri_00007910.1;Parent=Ptri_00007910
chr01	Phytozome_v3.0	lncRNA	8716958	8717216	.	-	x	ID=Ptri_00007932;Parent=XLOC_003253
chr01	Phytozome_v3.0	exon	8716958	8717216	.	-	x	ID=Ptri_00007932.1;Parent=Ptri_00007932
chr01	Phytozome_v3.0	lncRNA	9272773	9273271	.	-	u	ID=Ptri_00007996;Parent=XLOC_003282
chr01	Phytozome_v3.0	exon	9272773	9273271	.	-	u	ID=Ptri_00007996.1;Parent=Ptri_00007996
chr01	Phytozome_v3.0	lncRNA	9279139	9279525	.	-	u	ID=Ptri_00007997;Parent=XLOC_003283
chr01	Phytozome_v3.0	exon	9279139	9279525	.	-	u	ID=Ptri_00007997.1;Parent=Ptri_00007997
chr01	Phytozome_v3.0	lncRNA	9280783	9283875	.	-	x	ID=Ptri_00007998;Parent=XLOC_003284
chr01	Phytozome_v3.0	exon	9280783	9283875	.	-	x	ID=Ptri_00007998.1;Parent=Ptri_00007998
chr01	Phytozome_v3.0	lncRNA	9432059	9432603	.	-	u	ID=Ptri_00008026;Parent=XLOC_003297
chr01	Phytozome_v3.0	exon	9432059	9432603	.	-	u	ID=Ptri_00008026.1;Parent=Ptri_00008026
chr01	Phytozome_v3.0	lncRNA	9638400	9640531	.	-	x	ID=Ptri_00008063;Parent=XLOC_003309
chr01	Phytozome_v3.0	exon	9638400	9638503	.	-	x	ID=Ptri_00008063.1;Parent=Ptri_00008063
chr01	Phytozome_v3.0	exon	9638742	9640531	.	-	x	ID=Ptri_00008063.2;Parent=Ptri_00008063
chr01	Phytozome_v3.0	lncRNA	9717578	9719050	.	-	u	ID=Ptri_00008077;Parent=XLOC_003315
chr01	Phytozome_v3.0	exon	9717578	9719050	.	-	u	ID=Ptri_00008077.1;Parent=Ptri_00008077
chr01	Phytozome_v3.0	lncRNA	9720460	9720955	.	-	u	ID=Ptri_00008078;Parent=XLOC_003316
chr01	Phytozome_v3.0	exon	9720460	9720955	.	-	u	ID=Ptri_00008078.1;Parent=Ptri_00008078
chr01	Phytozome_v3.0	lncRNA	10607120	10607530	.	-	x	ID=Ptri_00008205;Parent=XLOC_003374
chr01	Phytozome_v3.0	exon	10607120	10607530	.	-	x	ID=Ptri_00008205.1;Parent=Ptri_00008205
chr01	Phytozome_v3.0	lncRNA	11155919	11157389	.	-	x	ID=Ptri_00008317;Parent=XLOC_003420
chr01	Phytozome_v3.0	exon	11155919	11157389	.	-	x	ID=Ptri_00008317.1;Parent=Ptri_00008317
chr01	Phytozome_v3.0	lncRNA	11199109	11199696	.	-	u	ID=Ptri_00008328;Parent=XLOC_003424
chr01	Phytozome_v3.0	exon	11199109	11199696	.	-	u	ID=Ptri_00008328.1;Parent=Ptri_00008328
chr01	Phytozome_v3.0	lncRNA	11272087	11272495	.	-	u	ID=Ptri_00008329;Parent=XLOC_003425
chr01	Phytozome_v3.0	exon	11272087	11272495	.	-	u	ID=Ptri_00008329.1;Parent=Ptri_00008329
chr01	Phytozome_v3.0	lncRNA	11458327	11460175	.	-	u	ID=Ptri_00008352;Parent=XLOC_003437
chr01	Phytozome_v3.0	exon	11458327	11460175	.	-	u	ID=Ptri_00008352.1;Parent=Ptri_00008352
chr01	Phytozome_v3.0	lncRNA	11491569	11491834	.	-	u	ID=Ptri_00008362;Parent=XLOC_003439
chr01	Phytozome_v3.0	exon	11491569	11491834	.	-	u	ID=Ptri_00008362.1;Parent=Ptri_00008362
chr01	Phytozome_v3.0	lncRNA	11496518	11497104	.	-	u	ID=Ptri_00008363;Parent=XLOC_003440
chr01	Phytozome_v3.0	exon	11496518	11497104	.	-	u	ID=Ptri_00008363.1;Parent=Ptri_00008363
chr01	Phytozome_v3.0	lncRNA	11563959	11564371	.	-	u	ID=Ptri_00008373;Parent=XLOC_003444
chr01	Phytozome_v3.0	exon	11563959	11564371	.	-	u	ID=Ptri_00008373.1;Parent=Ptri_00008373
chr01	Phytozome_v3.0	lncRNA	11968624	11969253	.	-	u	ID=Ptri_00008474;Parent=XLOC_003469
chr01	Phytozome_v3.0	exon	11968624	11969253	.	-	u	ID=Ptri_00008474.1;Parent=Ptri_00008474
chr01	Phytozome_v3.0	lncRNA	12277229	12283956	.	-	x	ID=Ptri_00008493;Parent=XLOC_003478
chr01	Phytozome_v3.0	exon	12277229	12277396	.	-	x	ID=Ptri_00008493.1;Parent=Ptri_00008493
chr01	Phytozome_v3.0	exon	12277487	12277581	.	-	x	ID=Ptri_00008493.2;Parent=Ptri_00008493
chr01	Phytozome_v3.0	exon	12283140	12283956	.	-	x	ID=Ptri_00008493.3;Parent=Ptri_00008493
chr01	Phytozome_v3.0	lncRNA	12281345	12281790	.	-	x	ID=Ptri_00008494;Parent=XLOC_003479
chr01	Phytozome_v3.0	exon	12281345	12281790	.	-	x	ID=Ptri_00008494.1;Parent=Ptri_00008494
chr01	Phytozome_v3.0	lncRNA	12281899	12282901	.	-	x	ID=Ptri_00008495;Parent=XLOC_003478
chr01	Phytozome_v3.0	exon	12281899	12282901	.	-	x	ID=Ptri_00008495.1;Parent=Ptri_00008495
chr01	Phytozome_v3.0	lncRNA	12281899	12284007	.	-	x	ID=Ptri_00008496;Parent=XLOC_003478
chr01	Phytozome_v3.0	exon	12281899	12282700	.	-	x	ID=Ptri_00008496.1;Parent=Ptri_00008496
chr01	Phytozome_v3.0	exon	12283140	12284007	.	-	x	ID=Ptri_00008496.2;Parent=Ptri_00008496
chr01	Phytozome_v3.0	lncRNA	12500343	12500706	.	-	x	ID=Ptri_00008529;Parent=XLOC_003493
chr01	Phytozome_v3.0	exon	12500343	12500706	.	-	x	ID=Ptri_00008529.1;Parent=Ptri_00008529
chr01	Phytozome_v3.0	lncRNA	12528339	12529466	.	-	u	ID=Ptri_00008537;Parent=XLOC_003495
[truncated: 9,017 more rows]

## Sheet: S.lycopersicum
sl2.40ch00	iTAGv2.4	lncRNA	574390	575349	.	+	x	ID=Slyc_00000005;Parent=XLOC_000004
[truncated: 12,876 more rows]

[truncated: 4 more sheets: O.sativa, Z.mays, S.moellendorffii, C.reinhardtii]
