# Supplementary material for: Revealing the novel complexity of plant long non-coding RNA by strand-specific and whole transcriptome sequencing for evolutionarily representative plant species
Source: BMC Genomics. 2022 May 19;23(Suppl 4):381. doi: 10.1186/s12864-022-08602-9 (PMC9118565; doi:10.1186/s12864-022-08602-9)
Supplement: Supplementary file 5 — Additional file 5. ChIP-seq datasets. [file 12864_2022_8602_MOESM5_ESM.xlsx]

## Sheet: data
Experiment Accession		Organism Name	Instrument	Total Bases	Library Name	Library	TF	bowtie2	Peak No.	Coding gene	lncRNA
SRX6478743	SRR9721138	Arabidopsis	Illumina NextSeq 500	670269744	ChIP_input_NLP7_5min	ChIP-Seq	NLP7	62.39	494	157	37
SRX6478717	SRR9721164	Arabidopsis	Illumina NextSeq 500	797348637	ChIP_NLP7_5min	ChIP-Seq	NLP7	79.62
SRX2655921	SRR5360107	Arabidopsis thaliana	Illumina HiSeq 2000	2405238598	LFYGR_input	ChIP-Seq	LFYGR	96.27	828	438	71
SRX2655920	SRR5360106	Arabidopsis thaliana	Illumina HiSeq 2000	2177203868	LFYGR	ChIP-Seq	LFYGR	91.59
SRX2024336	SRR4033003	Arabidopsis thaliana	Illumina HiSeq 2000	1965659172	HSFA1b	ChIP-Seq	HSFA1b	58.87	135	78	17
SRX2024335	SRR4033002	Arabidopsis thaliana	Illumina HiSeq 2000	2385736554	HSFA1b	ChIP-Seq	HSFA1b	70.43
SRX2024340	SRR4033007	Arabidopsis thaliana	Illumina HiSeq 2000	1913321174	control	ChIP-Seq	HSFA1b	39.57
SRX2024339	SRR4033006	Arabidopsis thaliana	Illumina HiSeq 2000	2155218598	control	ChIP-Seq	HSFA1b	40.65
SRX814181	SRR1719116	Arabidopsis thaliana	Illumina GA II	2073633450	control	ChIP-Seq	LFYTERE	20.96	4675	2761	542
SRX814180	SRR1719115	Arabidopsis thaliana	Illumina GA II	1848505350	control	ChIP-Seq	LFYTERE	8.61
SRX814179	SRR1719114	Arabidopsis thaliana	Illumina GA II	1990442800	LFYTERE	ChIP-Seq	LFYTERE	27.63
SRX814178	SRR1719113	Arabidopsis thaliana	Illumina GA II	1998050200	LFYTERE	ChIP-Seq	LFYTERE	16.93
SRX029442	SRR070385	Arabidopsis thaliana	Illumina GA II	1167968000	lfy-samp-rep2	ChIP-Seq	lfy	83.39	8092	4593	890
SRX029441	SRR070384	Arabidopsis thaliana	Illumina GA II	397916904	lfy-samp-rep1	ChIP-Seq	lfy	92.85
SRX029440	SRR070383	Arabidopsis thaliana	Illumina GA II	763095800	lfy-ctrl-rep2	ChIP-Seq	lfy	75.26
SRX029439	SRR070382	Arabidopsis thaliana	Illumina GA II	333721710	lfy-ctrl-rep1	ChIP-Seq	lfy	72.76
SRX1034082	SRR2033876	Arabidopsis lyrata	Illumina MiSeq	1242096599	lySEP3	ChIP-Seq	lySEP3	87.41	31622	6778	811
SRX763957	SRR1657481	Arabidopsis lyrata	Illumina HiSeq 2000	2376828400	control	ChIP-Seq	lySEP3	90.79
SRX763955	SRR1657479	Arabidopsis lyrata	Illumina HiSeq 2000	1049330200	lySEP3	ChIP-Seq	lySEP3	81.95
SRX2481520	SRR5164448	Oryza sativa	Illumina HiSeq 2000	832028586	Nontransgenic α-myc	ChIP-Seq	a-myc	65.94	377	41	11
SRX2481519	SRR5164447	Oryza sativa	Illumina HiSeq 2000	1008095427	Nontransgenic input	ChIP-Seq	input	98.69
SRX204118	SRR616063	Oryza sativa	Illumina GA	1480334112	control	ChIP-Seq	MADS29	93.54	14689	3039	315
SRX204117	SRR616062	Oryza sativa	Illumina GA	424508904	CHIP	ChIP-Seq	MADS29	72.98
SRX151996	SRR504833	Zea mays	Illumina GA IIx	357586650	control	ChIP-Seq	P1	83.93	1314	238	31
SRX151995	SRR504832	Zea mays	Illumina GA IIx	244374075	Pericarp_P-rr_14DAP	ChIP-Seq	P1	78.03
SRX151994	SRR504831	Zea mays	Illumina GA IIx	184735158	control	ChIP-Seq	P1	79.06
SRX151993	SRR504830	Zea mays	Illumina GA IIx	279553491	Pericarp_P-rr_14DAP	ChIP-Seq	P1	90.37

## Sheet: lncRNA-TE-TF
TF_peak	Peak_loci	Peak_point	Pileup	lncRNA	Antisense_gene	Chr	Loci	Strand	TE	TE_superfamily
Alyr_lySEP3_peak_19	170775-171244	171085	63.17	Alyr_00005116	918772|918772.v1.107	scaffold_1	168423-170388	-	ATREP4	RC/Helitron
Alyr_lySEP3_peak_218	1090123-1090391	1090185	56.67	Alyr_00005366	-	scaffold_1	1089336-1089927	-	HARB-4_ALy	DNA/PIF-Harbinger
Alyr_lySEP3_peak_252	1246918-1247151	1247025	65.96	Alyr_00000330	-	scaffold_1	1247791-1248115	+	HATN2_ALy	DNA/hAT-Ac
Alyr_lySEP3_peak_272	1385945-1386478	1386296	70.61	Alyr_00000360	-	scaffold_1	1386858-1391137	+	ArnoldY2	DNA/MULE-MuDR
Alyr_lySEP3_peak_569	3328531-3328807	3328676	48.31	Alyr_00000807	-	scaffold_1	3329267-3329746	+	AT9TSD1	DNA/MULE-MuDR
Alyr_lySEP3_peak_570	3329211-3329813	3329551	50.17	Alyr_00000807	-	scaffold_1	3329267-3329746	+	Vandal8	DNA/MULE-MuDR
Alyr_lySEP3_peak_570	3329211-3329813	3329551	50.17	Alyr_00000807	-	scaffold_1	3329267-3329746	+	Vandal7	DNA/MULE-MuDR
Alyr_lySEP3_peak_853	5224501-5224743	5224620	42.74	Alyr_00001246	-	scaffold_1	5225492-5226584	+	TNAT1A	DNA
Alyr_lySEP3_peak_1003	5950743-5951284	5951070	56.67	Alyr_00006595	911203|911203.v1.107	scaffold_1	5948419-5950432	-	BRODYAGA2	DNA/MULE-MuDR
Alyr_lySEP3_peak_1003	5950743-5951284	5951070	56.67	Alyr_00006595	911203|911203.v1.107	scaffold_1	5948419-5950432	-	ArnoldY1	DNA/MULE-MuDR
Alyr_lySEP3_peak_1003	5950743-5951284	5951070	56.67	Alyr_00006595	911203|911203.v1.107	scaffold_1	5948419-5950432	-	ArnoldY2	DNA/MULE-MuDR
Alyr_lySEP3_peak_1020	6031122-6031868	6031337	78.04	Alyr_00006622	-	scaffold_1	6030698-6031180	-	HelitronY2	RC/Helitron
Alyr_lySEP3_peak_1061	6213016-6213345	6213237	55.74	Alyr_00006659	471652|471652.v1.107	scaffold_1	6211671-6212352	-	HelitronY3	RC/Helitron
Alyr_lySEP3_peak_1061	6213016-6213345	6213237	55.74	Alyr_00006659	471652|471652.v1.107	scaffold_1	6211671-6212352	-	ArnoldY2	DNA/MULE-MuDR
Alyr_lySEP3_peak_1122	6500617-6500809	6500716	37.16	Alyr_00006754	334826|334826.v1.107	scaffold_1	6499376-6500013	-	ATMUN1	DNA/MULE-MuDR
Alyr_lySEP3_peak_1534	8951874-8952567	8952196	132.85	Alyr_00002149	-	scaffold_1	8952566-8952790	+	ATHPOGON3	DNA/TcMar-Pogo
Alyr_lySEP3_peak_1603	9226918-9227425	9227127	117.99	Alyr_00007360	-	scaffold_1	9225419-9226532	-	ATENSPM10	DNA/CMC-EnSpm
Alyr_lySEP3_peak_1616	9290125-9290311	9290197	41.81	Alyr_00002209	-	scaffold_1	9290716-9292359	+	HelitronY3	RC/Helitron
Alyr_lySEP3_peak_2016	11430834-11431094	11430949	39.02	Alyr_00007805	-	scaffold_1	11428881-11430666	-	HARB-9_ALy	DNA/PIF-Harbinger
Alyr_lySEP3_peak_2119	11930232-11930545	11930421	58.53	Alyr_00002709	-	scaffold_1	11930604-11931875	+	ATREP8	RC/Helitron
Alyr_lySEP3_peak_2169	12257975-12258353	12258165	55.74	Alyr_00002786	921839|921839.v1.107	scaffold_1	12258458-12259656	+	HARB-10_ALy	DNA/PIF-Harbinger
Alyr_lySEP3_peak_2556	13978069-13978381	13978201	61.32	Alyr_00003088	-	scaffold_1	13978340-13979022	+	ATREP3	RC/Helitron
Alyr_lySEP3_peak_2562	13984100-13984861	13984668	68.75	Alyr_00003089	-	scaffold_1	13984602-13985165	+	hAT-N5_ALy	DNA/hAT-Ac
Alyr_lySEP3_peak_2562	13984100-13984861	13984668	68.75	Alyr_00003089	-	scaffold_1	13984602-13985165	+	ATHAT10	DNA/hAT-Ac
Alyr_lySEP3_peak_2639	14445907-14446146	14445995	44.59	Alyr_00003153	-	scaffold_1	14446806-14447049	+	DT1	DNA/TcMar-Stowaway
Alyr_lySEP3_peak_3289	17904223-17904413	17904302	53.88	Alyr_00003648	-	scaffold_1	17904659-17905332	+	HATN3_ALy	DNA/hAT-Ac
Alyr_lySEP3_peak_3302	17969655-17970312	17970194	72.46	Alyr_00003651	913492|913492.v1.107	scaffold_1	17970352-17970611	+	ATMUNX1	DNA/MULE-MuDR
Alyr_lySEP3_peak_3412	21918359-21918720	21918515	55.74	Alyr_00003710	913553|913553.v1.107	scaffold_1	21919139-21921309	+	ATENSPM11	DNA/CMC-EnSpm
Alyr_lySEP3_peak_3591	22874788-22874951	22874824	42.74	Alyr_00008930	-	scaffold_1	22873191-22874546	-	HelitronY1D	RC/Helitron
Alyr_lySEP3_peak_3671	23198622-23198945	23198775	60.39	Alyr_00008976	-	scaffold_1	23197697-23198362	-	Helitron2	RC/Helitron
Alyr_lySEP3_peak_3846	24113295-24113631	24113498	40.88	Alyr_00009090	-	scaffold_1	24111479-24112895	-	ATREP10C	RC/Helitron
Alyr_lySEP3_peak_3996	24930713-24931040	24930831	44.59	Alyr_00004052	337011|337011.v1.107	scaffold_1	24931546-24932018	+	BRODYAGA1	DNA/MULE-MuDR
Alyr_lySEP3_peak_3996	24930713-24931040	24930831	44.59	Alyr_00004052	337011|337011.v1.107	scaffold_1	24931546-24932018	+	BRODYAGA1A	DNA/MULE-MuDR
Alyr_lySEP3_peak_4122	25528765-25529403	25529230	67.82	Alyr_00009295	337082|337082.v1.107	scaffold_1	25509754-25528599	-	HelitronY1D	RC/Helitron
Alyr_lySEP3_peak_4122	25528765-25529403	25529230	67.82	Alyr_00009295	337082|337082.v1.107	scaffold_1	25509754-25528599	-	ATREP11	RC/Helitron
Alyr_lySEP3_peak_4156	25675136-25675329	25675208	40.88	Alyr_00004152	914043|914043.v1.107	scaffold_1	25675624-25676233	+	Sadhu10-1	SINE
Alyr_lySEP3_peak_4290	26496465-26496817	26496622	109.63	Alyr_00004286	-	scaffold_1	26497020-26497930	+	HATN1_ALy	DNA/hAT-Ac
Alyr_lySEP3_peak_4564	27930143-27930993	27930450	157.94	Alyr_00009684	-	scaffold_1	27929963-27930495	-	ATCopia21I	LTR/Copia
Alyr_lySEP3_peak_4644	28316193-28316521	28316321	41.81	Alyr_00009772	-	scaffold_1	28314668-28315644	-	ATREP15	RC/Helitron
Alyr_lySEP3_peak_4698	28459129-28459591	28459403	47.38	Alyr_00004559	914519|914519.v1.107	scaffold_1	28459700-28462660	+	ATREP3	RC/Helitron
Alyr_lySEP3_peak_4958	30698923-30699152	30698962	45.52	Alyr_00010078	-	scaffold_1	30695571-30698902	-	Helitron1	RC/Helitron
Alyr_lySEP3_peak_4972	30771380-30772523	30771943	120.77	Alyr_00010096	-	scaffold_1	30771663-30772256	-	DT1	DNA/TcMar-Stowaway
Alyr_lySEP3_peak_5086	31562013-31562629	31562034	44.59	Alyr_00004926	-	scaffold_1	31562742-31565453	+	ATLINE1A	LINE/L1
Alyr_lySEP3_peak_5408	41855-42194	42013	62.25	Alyr_00010449	359364|359364.v1.107	scaffold_144	40945-41712	-	Cassandra_AT-LTR	LTR/Cassandra
Alyr_lySEP3_peak_5677	1218452-1218624	1218581	52.95	Alyr_00010780	-	scaffold_2	1219315-1219748	+	ATHATN4	DNA/hAT-Ac
Alyr_lySEP3_peak_5870	2026603-2026776	2026697	37.16	Alyr_00013752	907240|907240.v1.107	scaffold_2	2025217-2025928	-	TNAT1A	DNA
Alyr_lySEP3_peak_6053	2914181-2914390	2914242	39.02	Alyr_00013898	-	scaffold_2	2910983-2913592	-	Mariner-N2_ALy	DNA
Alyr_lySEP3_peak_6089	3144077-3144239	3144173	46.45	Alyr_00011143	-	scaffold_2	3144753-3145836	+	ATREP10D	RC/Helitron
Alyr_lySEP3_peak_6283	4082326-4082523	4082426	47.38	Alyr_00011279	-	scaffold_2	4082672-4084103	+	ATENSPM11	DNA/CMC-EnSpm
Alyr_lySEP3_peak_6432	4885322-4885907	4885765	55.74	Alyr_00014159	-	scaffold_2	4884854-4885239	-	Mariner-N2_ALy	DNA
Alyr_lySEP3_peak_6432	4885322-4885907	4885765	55.74	Alyr_00014159	-	scaffold_2	4884854-4885239	-	Helitron2	RC/Helitron
Alyr_lySEP3_peak_6562	8038176-8038337	8038247	35.3	Alyr_00011473	-	scaffold_2	8038595-8038986	+	ATDNAI27T9A	DNA/MULE-MuDR
Alyr_lySEP3_peak_6608	8424853-8425516	8424994	64.1	Alyr_00014289	-	scaffold_2	8424557-8424803	-	ArnoldY2	DNA/MULE-MuDR
Alyr_lySEP3_peak_6608	8424853-8425516	8424994	64.1	Alyr_00014289	-	scaffold_2	8424557-8424803	-	HelitronY3	RC/Helitron
Alyr_lySEP3_peak_6768	9666040-9666211	9666102	37.16	Alyr_00011661	-	scaffold_2	9666811-9667451	+	ATREP3	RC/Helitron
Alyr_lySEP3_peak_6884	10333401-10333600	10333470	83.61	Alyr_00014492	475693|475693.v1.107	scaffold_2	10332881-10333084	-	HATN1_ALy	DNA/hAT-Ac
Alyr_lySEP3_peak_7204	11906774-11907284	11907147	44.59	Alyr_00014646	925909|925909.v1.107	scaffold_2	11905146-11906598	-	HARB-10_ALy	DNA/PIF-Harbinger
Alyr_lySEP3_peak_7274	12237545-12237880	12237666	39.02	Alyr_00011943	-	scaffold_2	12237991-12238207	+	ATMUNX1	DNA/MULE-MuDR
Alyr_lySEP3_peak_7465	13076176-13076345	13076239	47.38	Alyr_00014871	926120|926120.v1.107	scaffold_2	13075819-13076099	-	HelitronY3	RC/Helitron
Alyr_lySEP3_peak_7466	13076750-13077165	13076867	40.88	Alyr_00012097	-	scaffold_2	13077685-13078889	+	ArnoldY1	DNA/MULE-MuDR
Alyr_lySEP3_peak_7465	13076176-13076345	13076239	47.38	Alyr_00014871	926120|926120.v1.107	scaffold_2	13075819-13076099	-	ArnoldY1	DNA/MULE-MuDR
Alyr_lySEP3_peak_7466	13076750-13077165	13076867	40.88	Alyr_00012097	-	scaffold_2	13077685-13078889	+	HelitronY3	RC/Helitron
Alyr_lySEP3_peak_7471	13099006-13099264	13099187	37.16	Alyr_00014874	-	scaffold_2	13097930-13098624	-	DT1	DNA/TcMar-Stowaway
Alyr_lySEP3_peak_7767	14248194-14248702	14248441	78.97	Alyr_00012300	926331|926331.v1.107	scaffold_2	14248602-14249252	+	ATLINEIII	LINE/L1
Alyr_lySEP3_peak_7957	15134124-15134287	15134193	43.66	Alyr_00015247	316160|316160.v1.107	scaffold_2	15133428-15134059	-	ATREP4	RC/Helitron
Alyr_lySEP3_peak_8146	16124736-16124982	16124828	49.24	Alyr_00015483	926787|926787.v1.107	scaffold_2	16123398-16124179	-	ATREP8	RC/Helitron
Alyr_lySEP3_peak_8346	17118655-17118834	17118735	48.31	Alyr_00012964	909257|909257.v1.107	scaffold_2	17119180-17119783	+	Mariner-N2_ALy	DNA
Alyr_lySEP3_peak_8533	17979678-17980213	17979910	67.82	Alyr_00015922	-	scaffold_2	17978931-17979297	-	ATLINE1_4	LINE/L1
Alyr_lySEP3_peak_8603	18376530-18376864	18376667	87.33	Alyr_00016002	-	scaffold_2	18374252-18376179	-	HATN1_ALy	DNA/hAT-Ac
Alyr_lySEP3_peak_9078	1577532-1577741	1577630	48.31	Alyr_00016943	-	scaffold_3	1577967-1578756	+	hAT-N7_ALy	DNA/hAT-Tag1
Alyr_lySEP3_peak_9096	1700749-1700957	1700867	39.02	Alyr_00020953	-	scaffold_3	1699545-1699962	-	Mariner-N2_ALy	DNA
Alyr_lySEP3_peak_9410	4411739-4412094	4411859	52.03	Alyr_00017625	-	scaffold_3	4412287-4412526	+	ATREP5	RC/Helitron
Alyr_lySEP3_peak_9410	4411739-4412094	4411859	52.03	Alyr_00017625	-	scaffold_3	4412287-4412526	+	HelitronY1D	RC/Helitron
Alyr_lySEP3_peak_9411	4415999-4417214	4416291	79.9	Alyr_00021635	928811|928811.v1.107	scaffold_3	4415188-4416383	-	ATTIRTA1	DNA/TcMar-Stowaway
Alyr_lySEP3_peak_9411	4415999-4417214	4416291	79.9	Alyr_00021635	928811|928811.v1.107	scaffold_3	4415188-4416383	-	BOMZH1	DNA/MULE-MuDR
Alyr_lySEP3_peak_9829	6974132-6974429	6974210	38.09	Alyr_00018226	479112|479112.v1.107	scaffold_3	6975003-6976346	+	ATREP11A	RC/Helitron
Alyr_lySEP3_peak_9830	6974556-6974717	6974646	37.16	Alyr_00018226	479112|479112.v1.107	scaffold_3	6975003-6976346	+	ATREP11A	RC/Helitron
Alyr_lySEP3_peak_10099	8985364-8985892	8985745	63.17	Alyr_00018704	-	scaffold_3	8985965-8986338	+	ATREP10	RC/Helitron
Alyr_lySEP3_peak_10250	9885453-9885681	9885540	39.95	Alyr_00022900	-	scaffold_3	9884249-9884928	-	ATTIR16T3A	DNA
Alyr_lySEP3_peak_10566	11454162-11454361	11454311	42.74	Alyr_00023127	-	scaffold_3	11452366-11453723	-	ATMU7	DNA/MULE-MuDR
Alyr_lySEP3_peak_10663	11920545-11921016	11920907	49.24	Alyr_00023195	479964|479964.v1.107	scaffold_3	11918861-11920453	-	ATRAN	DNA?
Alyr_lySEP3_peak_11036	14313722-14313961	14313864	39.95	Alyr_00019512	480195|480195.v1.107	scaffold_3	14314465-14316292	+	HATN1_ALy	DNA/hAT-Ac
Alyr_lySEP3_peak_11248	17504344-17504808	17504659	41.81	Alyr_00019635	-	scaffold_3	17504393-17504751	+	ATREP3	RC/Helitron
Alyr_lySEP3_peak_11248	17504344-17504808	17504659	41.81	Alyr_00019635	-	scaffold_3	17504393-17504751	+	ATREP15	RC/Helitron
Alyr_lySEP3_peak_11303	17931356-17931879	17931479	49.24	Alyr_00023591	-	scaffold_3	17930328-17930989	-	ATREP3	RC/Helitron
Alyr_lySEP3_peak_11303	17931356-17931879	17931479	49.24	Alyr_00023591	-	scaffold_3	17930328-17930989	-	ATREP1	RC/Helitron
Alyr_lySEP3_peak_11375	18450962-18451295	18451059	38.09	Alyr_00019720	-	scaffold_3	18451893-18457068	+	HARB-7_ALy	DNA/PIF-Harbinger
Alyr_lySEP3_peak_11406	18579899-18580364	18580045	84.54	Alyr_00019737	-	scaffold_3	18580857-18581300	+	HelitronY3	RC/Helitron
Alyr_lySEP3_peak_11655	19823322-19823507	19823409	37.16	Alyr_00023785	480399|480399.v1.107	scaffold_3	19821144-19823116	-	ATREP3	RC/Helitron
Alyr_lySEP3_peak_11808	20768437-20768758	20768558	60.39	Alyr_00023890	-	scaffold_3	20767537-20768189	-	ATMU11	DNA/MULE-MuDR
Alyr_lySEP3_peak_11859	21053494-21054123	21054002	64.1	Alyr_00020061	-	scaffold_3	21054151-21054542	+	hAT-N1_ALy	DNA/hAT-Tag1
Alyr_lySEP3_peak_12317	23207586-23207819	23207728	61.32	Alyr_00024246	906756|906756.v1.107	scaffold_3	23205545-23206964	-	ATHATN4	DNA/hAT-Ac
Alyr_lySEP3_peak_12672	672869-673030	672899	39.95	Alyr_00024797	-	scaffold_4	673595-674428	+	ATREP3	RC/Helitron
Alyr_lySEP3_peak_12784	1181383-1181700	1181569	46.45	Alyr_00024881	-	scaffold_4	1181956-1189819	+	ATHATN10	DNA/hAT
Alyr_lySEP3_peak_12855	1523364-1523682	1523557	72.46	Alyr_00028329	343859|343859.v1.107	scaffold_4	1522089-1522749	-	hAT-N6_ALy	DNA/hAT-Ac
Alyr_lySEP3_peak_12855	1523364-1523682	1523557	72.46	Alyr_00028329	343859|343859.v1.107	scaffold_4	1522089-1522749	-	hAT-5_ALy	DNA/hAT-Ac
Alyr_lySEP3_peak_13518	4918946-4919384	4919052	49.24	Alyr_00028775	-	scaffold_4	4918080-4918480	-	HelitronY1A	RC/Helitron
Alyr_lySEP3_peak_13518	4918946-4919384	4919052	49.24	Alyr_00028775	-	scaffold_4	4918080-4918480	-	ATREP5	RC/Helitron
Alyr_lySEP3_peak_13601	5501160-5501377	5501272	43.66	Alyr_00028841	-	scaffold_4	5499415-5500529	-	hAT-N1_ALy	DNA/hAT-Tag1
Alyr_lySEP3_peak_13693	6092122-6092499	6092444	39.95	Alyr_00028912	-	scaffold_4	6091747-6092006	-	ATDNAI27T9B	DNA/MULE-MuDR
Alyr_lySEP3_peak_14049	11057578-11057782	11057720	38.09	Alyr_00025688	900393|900393.v1.107	scaffold_4	11057860-11059106	+	ATTIRX1B	DNA
Alyr_lySEP3_peak_14308	12603639-12603833	12603742	35.3	Alyr_00025858	-	scaffold_4	12604156-12606691	+	HelitronY1D	RC/Helitron
Alyr_lySEP3_peak_14736	15112157-15112392	15112267	60.39	Alyr_00026272	344960|344960.v1.107	scaffold_4	15112864-15113567	+	HATN2_ALy	DNA/hAT-Ac
Alyr_lySEP3_peak_14884	16011171-16011653	16011354	91.97	Alyr_00029979	-	scaffold_4	16010661-16011000	-	ArnoldY2	DNA/MULE-MuDR
Alyr_lySEP3_peak_15432	19333718-19334065	19333871	70.61	Alyr_00027144	-	scaffold_4	19334276-19334521	+	HelitronY3	RC/Helitron
Alyr_lySEP3_peak_15432	19333718-19334065	19333871	70.61	Alyr_00027144	-	scaffold_4	19334276-19334521	+	ArnoldY2	DNA/MULE-MuDR
Alyr_lySEP3_peak_16652	2320267-2320461	2320389	41.81	Alyr_00032164	-	scaffold_5	2320785-2321191	+	HARB-9_ALy	DNA/PIF-Harbinger
Alyr_lySEP3_peak_16682	2399138-2399434	2399386	52.95	Alyr_00035320	-	scaffold_5	2398170-2399063	-	ATMU7	DNA/MULE-MuDR
Alyr_lySEP3_peak_16682	2399138-2399434	2399386	52.95	Alyr_00035320	-	scaffold_5	2398170-2399063	-	BRODYAGA1	DNA/MULE-MuDR
Alyr_lySEP3_peak_16683	2399772-2400010	2400010	57.6	Alyr_00035320	-	scaffold_5	2398170-2399063	-	ATMU6N1	DNA/MULE-MuDR
Alyr_lySEP3_peak_16683	2399772-2400010	2400010	57.6	Alyr_00035320	-	scaffold_5	2398170-2399063	-	ATMU7	DNA/MULE-MuDR
Alyr_lySEP3_peak_16992	3756500-3756764	3756646	72.46	Alyr_00032401	-	scaffold_5	3757179-3757385	+	HATN1_ALy	DNA/hAT-Ac
Alyr_lySEP3_peak_17273	4875263-4875712	4875422	44.59	Alyr_00032558	-	scaffold_5	4875858-4876309	+	ATREP5	RC/Helitron
Alyr_lySEP3_peak_17386	5379547-5379711	5379610	41.81	Alyr_00035771	-	scaffold_5	5378428-5379166	-	hAT-N7_ALy	DNA/hAT-Tag1
Alyr_lySEP3_peak_17724	9824865-9825303	9824958	48.31	Alyr_00035979	-	scaffold_5	9823543-9824378	-	ATREP1	RC/Helitron
Alyr_lySEP3_peak_17724	9824865-9825303	9824958	48.31	Alyr_00035979	-	scaffold_5	9823543-9824378	-	ATREP3	RC/Helitron
Alyr_lySEP3_peak_17883	10760117-10760399	10760279	53.88	Alyr_00036096	-	scaffold_5	10759638-10760086	-	ArnoldY1	DNA/MULE-MuDR
Alyr_lySEP3_peak_17883	10760117-10760399	10760279	53.88	Alyr_00036096	-	scaffold_5	10759638-10760086	-	HelitronY3	RC/Helitron
Alyr_lySEP3_peak_17883	10760117-10760399	10760279	53.88	Alyr_00036096	-	scaffold_5	10759638-10760086	-	ArnoldY2	DNA/MULE-MuDR
Alyr_lySEP3_peak_17884	10760658-10760949	10760809	35.3	Alyr_00036096	-	scaffold_5	10759638-10760086	-	ArnoldY2	DNA/MULE-MuDR
Alyr_lySEP3_peak_17884	10760658-10760949	10760809	35.3	Alyr_00036096	-	scaffold_5	10759638-10760086	-	HelitronY3	RC/Helitron
Alyr_lySEP3_peak_17884	10760658-10760949	10760809	35.3	Alyr_00036096	-	scaffold_5	10759638-10760086	-	HARB-1_ALy	DNA/PIF-Harbinger
Alyr_lySEP3_peak_17922	10912478-10912821	10912676	65.96	Alyr_00036111	-	scaffold_5	10911399-10911984	-	HelitronY1D	RC/Helitron
Alyr_lySEP3_peak_17922	10912478-10912821	10912676	65.96	Alyr_00036111	-	scaffold_5	10911399-10911984	-	ATREP5	RC/Helitron
Alyr_lySEP3_peak_18085	11797666-11797845	11797804	41.81	Alyr_00033035	-	scaffold_5	11798228-11799106	+	ATMUN1	DNA/MULE-MuDR
Alyr_lySEP3_peak_18407	13547205-13547895	13547516	57.6	Alyr_00033291	897639|897639.v1.107	scaffold_5	13548158-13549260	+	hAT-N5_ALy	DNA/hAT-Ac
Alyr_lySEP3_peak_18407	13547205-13547895	13547516	57.6	Alyr_00033291	897639|897639.v1.107	scaffold_5	13548158-13549260	+	ATHAT10	DNA/hAT-Ac
Alyr_lySEP3_peak_18553	14397660-14398007	14397838	109.63	Alyr_00036712	485287|485287.v1.107	scaffold_5	14396119-14397089	-	ATHATN2	DNA/hAT-Ac
Alyr_lySEP3_peak_18576	14556935-14557331	14557195	60.39	Alyr_00036756	-	scaffold_5	14556125-14556418	-	HelitronY1E	RC/Helitron
Alyr_lySEP3_peak_18576	14556935-14557331	14557195	60.39	Alyr_00036756	-	scaffold_5	14556125-14556418	-	HelitronY1B	RC/Helitron
Alyr_lySEP3_peak_18601	14660967-14661151	14661054	40.88	Alyr_00036773	-	scaffold_5	14659818-14660266	-	Mariner-N2_ALy	DNA
Alyr_lySEP3_peak_18611	14719705-14719919	14719845	41.81	Alyr_00033534	485337|485337.v1.107	scaffold_5	14720514-14721539	+	HARB-7_ALy	DNA/PIF-Harbinger
Alyr_lySEP3_peak_18884	15877770-15878226	15878069	56.67	Alyr_00033754	-	scaffold_5	15878236-15879796	+	Vandal20	DNA/MULE-MuDR
Alyr_lySEP3_peak_18976	16334820-16335476	16335088	53.88	Alyr_00033890	-	scaffold_5	16335301-16335649	+	ArnoldY1	DNA/MULE-MuDR
Alyr_lySEP3_peak_18976	16334820-16335476	16335088	53.88	Alyr_00033890	-	scaffold_5	16335301-16335649	+	HelitronY3	RC/Helitron
Alyr_lySEP3_peak_18981	16357677-16357840	16357726	43.66	Alyr_00033895	-	scaffold_5	16358419-16359033	+	ATTIRTA1	DNA/TcMar-Stowaway
Alyr_lySEP3_peak_19000	16487982-16488858	16488521	290.79	Alyr_00037146	-	scaffold_5	16487368-16488279	-	ATCopia27_I-int	LTR/Copia
Alyr_lySEP3_peak_19068	16907191-16907548	16907318	48.31	Alyr_00034044	485818|485818.v1.107	scaffold_5	16907866-16909633	+	ATREP3	RC/Helitron
Alyr_lySEP3_peak_19068	16907191-16907548	16907318	48.31	Alyr_00034044	485818|485818.v1.107	scaffold_5	16907866-16909633	+	HelitronY1C	RC/Helitron
Alyr_lySEP3_peak_19447	19474581-19474949	19474804	48.31	Alyr_00037884	898924|898924.v1.107	scaffold_5	19473339-19474228	-	hAT-2_ALy	DNA/hAT-Tip100
Alyr_lySEP3_peak_19595	20359302-20359757	20359695	52.95	Alyr_00038105	486651|486651.v1.107	scaffold_5	20357801-20358841	-	ATHATN10	DNA/hAT
Alyr_lySEP3_peak_19595	20359302-20359757	20359695	52.95	Alyr_00038105	486651|486651.v1.107	scaffold_5	20357801-20358841	-	hAT-N5_ALy	DNA/hAT-Ac
Alyr_lySEP3_peak_19741	21110646-21110844	21110764	52.95	Alyr_00034959	486827|486827.v1.107	scaffold_5	21110907-21113188	+	Mariner-N2_ALy	DNA
Alyr_lySEP3_peak_19799	70256-70552	70352	49.24	Alyr_00038465	486884|486884.v1.107	scaffold_6	70795-71660	+	DT1	DNA/TcMar-Stowaway
Alyr_lySEP3_peak_19806	92092-92315	92182	54.81	Alyr_00042605	939481|939481.v1.107	scaffold_6	90608-91580	-	ATHATN4	DNA/hAT-Ac
Alyr_lySEP3_peak_20427	3670238-3670535	3670365	55.74	Alyr_00043365	-	scaffold_6	3669766-3670206	-	HATN5_ALy	DNA/hAT-Ac
Alyr_lySEP3_peak_20428	3670617-3671173	3671012	45.52	Alyr_00043365	-	scaffold_6	3669766-3670206	-	HelitronY1D	RC/Helitron
Alyr_lySEP3_peak_20428	3670617-3671173	3671012	45.52	Alyr_00043365	-	scaffold_6	3669766-3670206	-	ATREP15	RC/Helitron
Alyr_lySEP3_peak_20487	4036724-4037119	4037006	46.45	Alyr_00039479	487839|487839.v1.107	scaffold_6	4037487-4037957	+	HARB-6_ALy	DNA/PIF-Harbinger
Alyr_lySEP3_peak_20487	4036724-4037119	4037006	46.45	Alyr_00039479	487839|487839.v1.107	scaffold_6	4037487-4037957	+	HARB-7_ALy	DNA/PIF-Harbinger
Alyr_lySEP3_peak_20611	4676060-4676640	4676180	53.88	Alyr_00039620	-	scaffold_6	4676871-4677529	+	hAT-N5_ALy	DNA/hAT-Ac
Alyr_lySEP3_peak_20724	5347224-5347515	5347367	40.88	Alyr_00039752	-	scaffold_6	5347378-5348580	+	ATREP11	RC/Helitron
Alyr_lySEP3_peak_21002	7200351-7200602	7200485	43.66	Alyr_00040169	-	scaffold_6	7200752-7201272	+	Mariner-N2_ALy	DNA
Alyr_lySEP3_peak_21975	12038543-12038732	12038657	39.02	Alyr_00045178	-	scaffold_6	12037589-12038059	-	ATREP1	RC/Helitron
Alyr_lySEP3_peak_21975	12038543-12038732	12038657	39.02	Alyr_00045178	-	scaffold_6	12037589-12038059	-	ArnoldY2	DNA/MULE-MuDR
Alyr_lySEP3_peak_22051	12435155-12435624	12435527	48.31	Alyr_00041121	489527|489527.v1.107	scaffold_6	12436093-12437310	+	ATHATN5	DNA/hAT-Ac
Alyr_lySEP3_peak_22051	12435155-12435624	12435527	48.31	Alyr_00041121	489527|489527.v1.107	scaffold_6	12436093-12437310	+	ATHATN6	DNA/hAT-Ac
Alyr_lySEP3_peak_22103	12711672-12711853	12711763	44.59	Alyr_00045275	-	scaffold_6	12710009-12710987	-	ATREP20	RC/Helitron
Alyr_lySEP3_peak_22156	13034248-13034838	13034551	91.04	Alyr_00045335	-	scaffold_6	13033477-13034222	-	ATENSPM8	DNA/CMC-EnSpm
Alyr_lySEP3_peak_22163	13095541-13095789	13095650	48.31	Alyr_00045344	-	scaffold_6	13094917-13095204	-	ATHPOGON1	DNA/TcMar-Pogo
Alyr_lySEP3_peak_22295	13903818-13904067	13903940	60.39	Alyr_00041285	-	scaffold_6	13904533-13906091	+	hAT-N7_ALy	DNA/hAT-Tag1
Alyr_lySEP3_peak_22570	18581164-18581430	18581198	37.16	Alyr_00045619	-	scaffold_6	18580574-18581018	-	META1_I-int	LTR/Copia
Alyr_lySEP3_peak_22713	19336200-19336382	19336309	44.59	Alyr_00045675	-	scaffold_6	19335204-19335846	-	TNAT2A	DNA
Alyr_lySEP3_peak_23166	21597447-21597659	21597549	51.1	Alyr_00041862	-	scaffold_6	21597734-21598164	+	ATTIRTA1	DNA/TcMar-Stowaway
Alyr_lySEP3_peak_23217	21829371-21829819	21829671	57.6	Alyr_00046030	-	scaffold_6	21828658-21829085	-	Mariner-N2_ALy	DNA
Alyr_lySEP3_peak_23316	22321436-22321686	22321570	47.38	Alyr_00046090	-	scaffold_6	22320862-22321215	-	ATHATN5	DNA/hAT-Ac
Alyr_lySEP3_peak_23331	22389832-22390154	22390040	43.66	Alyr_00046100	490095|490095.v1.107	scaffold_6	22389221-22389960	-	ATTIRTA1	DNA/TcMar-Stowaway
Alyr_lySEP3_peak_23445	23058114-23058531	23058288	66.89	Alyr_00042146	-	scaffold_6	23058916-23059418	+	HARB-N1_ALy	DNA/PIF-Harbinger
Alyr_lySEP3_peak_23602	24020088-24020285	24020212	51.1	Alyr_00046394	-	scaffold_6	24019188-24019991	-	ATREP5	RC/Helitron
Alyr_lySEP3_peak_23603	24020346-24020714	24020614	49.24	Alyr_00046394	-	scaffold_6	24019188-24019991	-	ATREP3	RC/Helitron
Alyr_lySEP3_peak_23686	24380635-24380899	24380743	70.61	Alyr_00042411	943606|943606.v1.107	scaffold_6	24381574-24382422	+	HATN2_ALy	DNA/hAT-Ac
Alyr_lySEP3_peak_23699	24437891-24438202	24438089	57.6	Alyr_00046486	490447|490447.v1.107	scaffold_6	24436952-24437627	-	TNAT1A	DNA
Alyr_lySEP3_peak_23724	24599357-24599540	24599402	47.38	Alyr_00046527	895931|895931.v1.107	scaffold_6	24597072-24599209	-	ATREP15	RC/Helitron
Alyr_lySEP3_peak_23830	45993-46391	46077	37.16	Alyr_00046710	-	scaffold_65	46639-47315	+	ATENSPM11	DNA/CMC-EnSpm
Alyr_lySEP3_peak_25230	7158884-7159160	7159085	52.95	Alyr_00048410	-	scaffold_7	7159236-7159938	+	ATREP11A	RC/Helitron
Alyr_lySEP3_peak_25600	9188521-9188798	9188667	41.81	Alyr_00052840	-	scaffold_7	9187384-9187865	-	ATREP11	RC/Helitron
Alyr_lySEP3_peak_25600	9188521-9188798	9188667	41.81	Alyr_00052840	-	scaffold_7	9187384-9187865	-	HelitronY1B	RC/Helitron
Alyr_lySEP3_peak_25600	9188521-9188798	9188667	41.81	Alyr_00052840	-	scaffold_7	9187384-9187865	-	ATREP5	RC/Helitron
Alyr_lySEP3_peak_25958	10994420-10994584	10994486	41.81	Alyr_00049179	-	scaffold_7	10995225-10996088	+	ATHPOGON3	DNA/TcMar-Pogo
Alyr_lySEP3_peak_25958	10994420-10994584	10994486	41.81	Alyr_00049179	-	scaffold_7	10995225-10996088	+	Mariner-N1_ALy	DNA
Alyr_lySEP3_peak_26064	11443739-11444080	11443808	45.52	Alyr_00049280	-	scaffold_7	11444678-11445174	+	DT1	DNA/TcMar-Stowaway
Alyr_lySEP3_peak_26142	11930960-11931121	11930989	48.31	Alyr_00049404	-	scaffold_7	11931254-11932036	+	Mariner-N2_ALy	DNA
Alyr_lySEP3_peak_26216	12390371-12390623	12390514	44.59	Alyr_00049510	890648|890648.v1.107	scaffold_7	12391188-12391863	+	HATN1_ALy	DNA/hAT-Ac
Alyr_lySEP3_peak_26243	12523797-12524208	12523944	38.09	Alyr_00049527	329916|329916.v1.107	scaffold_7	12524769-12525343	+	HelitronY1D	RC/Helitron
Alyr_lySEP3_peak_26261	12619952-12620291	12620140	51.1	Alyr_00049541	-	scaffold_7	12620362-12621416	+	ATREP6	RC/Helitron
Alyr_lySEP3_peak_26304	12856036-12856208	12856160	39.02	Alyr_00053530	-	scaffold_7	12855654-12855999	-	ATLINE1A	LINE/L1
Alyr_lySEP3_peak_26434	13641682-13641977	13641826	36.23	Alyr_00049673	-	scaffold_7	13642566-13642896	+	ATDNA2T9C	DNA/MULE-MuDR
Alyr_lySEP3_peak_26468	13800106-13800503	13800388	57.6	Alyr_00049699	-	scaffold_7	13800526-13800814	+	SIMPLEHAT3_ALy	DNA/hAT-Charlie
Alyr_lySEP3_peak_26468	13800106-13800503	13800388	57.6	Alyr_00049699	-	scaffold_7	13800526-13800814	+	HARB-N1_ALy	DNA/PIF-Harbinger
Alyr_lySEP3_peak_26492	13960643-13961115	13960889	50.17	Alyr_00053670	-	scaffold_7	13960459-13960779	-	HelitronY1D	RC/Helitron
Alyr_lySEP3_peak_26492	13960643-13961115	13960889	50.17	Alyr_00053670	-	scaffold_7	13960459-13960779	-	ATREP5	RC/Helitron
Alyr_lySEP3_peak_26966	19184899-19186235	19185423	298.22	Alyr_00050078	-	scaffold_7	19185437-19185827	+	ATCopia27_I-int	LTR/Copia
Alyr_lySEP3_peak_27155	20421864-20422183	20422017	35.3	Alyr_00054099	-	scaffold_7	20420798-20421651	-	ATREP5	RC/Helitron
Alyr_lySEP3_peak_27564	22565322-22565536	22565424	36.23	Alyr_00054474	947764|947764.v1.107	scaffold_7	22563518-22564829	-	HelitronY1A	RC/Helitron
Alyr_lySEP3_peak_27564	22565322-22565536	22565424	36.23	Alyr_00054474	947764|947764.v1.107	scaffold_7	22563518-22564829	-	ATREP5	RC/Helitron
Alyr_lySEP3_peak_27771	23632280-23632614	23632482	41.81	Alyr_00054628	-	scaffold_7	23631943-23632165	-	ATREP10C	RC/Helitron
Alyr_lySEP3_peak_27860	24293295-24293459	24293376	50.17	Alyr_00050721	891956|891956.v1.107	scaffold_7	24293994-24295783	+	Mariner-N2_ALy	DNA
Alyr_lySEP3_peak_27937	24645904-24646110	24645966	37.16	Alyr_00050770	948113|948113.v1.107	scaffold_7	24646467-24647575	+	ATREP3	RC/Helitron
Alyr_lySEP3_peak_27988	191714-192295	191921	65.03	Alyr_00054913	-	scaffold_8	192192-192440	+	ATREP14	RC/Helitron
Alyr_lySEP3_peak_28067	506407-506987	506523	50.17	Alyr_00058333	356287|356287.v1.107	scaffold_8	504112-506251	-	ATREP11A	RC/Helitron
Alyr_lySEP3_peak_28351	1720683-1720873	1720811	40.88	Alyr_00058514	-	scaffold_8	1720182-1720574	-	ATREP5	RC/Helitron
Alyr_lySEP3_peak_28558	3511961-3512277	3512170	40.88	Alyr_00058742	-	scaffold_8	3510583-3511604	-	HelitronY1B	RC/Helitron
Alyr_lySEP3_peak_28558	3511961-3512277	3512170	40.88	Alyr_00058742	-	scaffold_8	3510583-3511604	-	HelitronY1D	RC/Helitron
Alyr_lySEP3_peak_28608	3725624-3725986	3725737	57.6	Alyr_00058772	-	scaffold_8	3725109-3725727	-	HARB-9_ALy	DNA/PIF-Harbinger
Alyr_lySEP3_peak_28609	3726048-3726284	3726156	39.02	Alyr_00058772	-	scaffold_8	3725109-3725727	-	HARB-9_ALy	DNA/PIF-Harbinger
Alyr_lySEP3_peak_28697	4290010-4290824	4290401	275.92	Alyr_00058845	-	scaffold_8	4289789-4290331	-	ATCopia27_I-int	LTR/Copia
Alyr_lySEP3_peak_28839	5431037-5431438	5431271	55.74	Alyr_00058919	-	scaffold_8	5430932-5431349	-	ATREP15	RC/Helitron
Alyr_lySEP3_peak_29004	6637703-6637975	6637863	47.38	Alyr_00055741	-	scaffold_8	6638337-6639096	+	ATREP3	RC/Helitron
Alyr_lySEP3_peak_29055	7050022-7050236	7050149	44.59	Alyr_00059085	-	scaffold_8	7048443-7049344	-	ATREP4	RC/Helitron
Alyr_lySEP3_peak_29316	11782745-11783000	11782864	47.38	Alyr_00055986	916354|916354.v1.107	scaffold_8	11783248-11784924	+	BRODYAGA2	DNA/MULE-MuDR
Alyr_lySEP3_peak_29317	11783042-11783446	11783175	45.52	Alyr_00055986	916354|916354.v1.107	scaffold_8	11783248-11784924	+	BRODYAGA2	DNA/MULE-MuDR
Alyr_lySEP3_peak_29356	12088986-12090258	12089451	295.43	Alyr_00059296	-	scaffold_8	12088483-12089376	-	ATCopia27_I-int	LTR/Copia
Alyr_lySEP3_peak_29405	12352110-12352333	12352216	43.66	Alyr_00059335	494958|494958.v1.107	scaffold_8	12351117-12351532	-	ATHATN10	DNA/hAT
Alyr_lySEP3_peak_29543	13101736-13101897	13101832	39.95	Alyr_00059403	949437|949437.v1.107	scaffold_8	13098488-13100906	-	ATREP1	RC/Helitron
Alyr_lySEP3_peak_29804	14651622-14651800	14651694	39.02	Alyr_00059627	916784|916784.v1.107	scaffold_8	14649234-14650979	-	HATN7_ALy	DNA/hAT-Ac
Alyr_lySEP3_peak_30344	17571607-17571921	17571702	65.96	Alyr_00060113	-	scaffold_8	17570706-17571405	-	TNAT1A	DNA
Alyr_lySEP3_peak_30444	18114198-18114395	18114266	46.45	Alyr_00060219	-	scaffold_8	18113310-18113827	-	hAT-N7_ALy	DNA/hAT-Tag1
Alyr_lySEP3_peak_30496	18329060-18329491	18329191	41.81	Alyr_00057141	-	scaffold_8	18329463-18329989	+	HelitronY1A	RC/Helitron
Alyr_lySEP3_peak_31152	22267387-22268356	22267831	78.97	Alyr_00061147	951466|951466.v1.107	scaffold_8	22266760-22267505	-	ATREP15	RC/Helitron
Alyr_lySEP3_peak_31285	3134-3595	3445	56.67	Alyr_00061336	-	scaffold_834	2040-2961	-	ArnoldY2	DNA/MULE-MuDR
Alyr_lySEP3_peak_31298	3315-3483	3398	46.45	Alyr_00061358	-	scaffold_855	3192-3462	-	HATN7_ALy	DNA/hAT-Ac
Alyr_lySEP3_peak_31317	6255-6759	6564	47.38	Alyr_00061407	-	scaffold_9	6914-7215	+	ATREP8	RC/Helitron
Alyr_lySEP3_peak_31317	6255-6759	6564	47.38	Alyr_00061407	-	scaffold_9	6914-7215	+	hAT-N4_ALy	DNA/hAT-Charlie
Alyr_lySEP3_peak_31401	429471-429786	429585	87.33	Alyr_00061641	-	scaffold_9	427865-429084	-	HARB-7_ALy	DNA/PIF-Harbinger
Alyr_lySEP3_peak_31401	429471-429786	429585	87.33	Alyr_00061641	-	scaffold_9	427865-429084	-	HATN1_ALy	DNA/hAT-Ac
Alyr_lySEP3_peak_31403	434008-434611	434471	52.95	Alyr_00061457	-	scaffold_9	434876-435211	+	ATHAT10	DNA/hAT-Ac
Alyr_lySEP3_peak_31403	434008-434611	434471	52.95	Alyr_00061457	-	scaffold_9	434876-435211	+	hAT-N5_ALy	DNA/hAT-Ac
Alyr_lySEP3_peak_31404	434817-435227	434980	46.45	Alyr_00061457	-	scaffold_9	434876-435211	+	hAT-N5_ALy	DNA/hAT-Ac
Alyr_lySEP3_peak_31409	449329-449575	449488	37.16	Alyr_00061643	-	scaffold_9	447696-448871	-	HATN7_ALy	DNA/hAT-Ac
Alyr_lySEP3_peak_31421	502234-502901	502469	54.81	Alyr_00061648	-	scaffold_9	500470-502125	-	HelitronY1B	RC/Helitron
Alyr_lySEP3_peak_31421	502234-502901	502469	54.81	Alyr_00061648	-	scaffold_9	500470-502125	-	Athila4D_LTR	LTR/Gypsy
Alyr_lySEP3_peak_31462	813202-813516	813412	82.68	Alyr_00061503	-	scaffold_9	813761-814831	+	HelitronY3	RC/Helitron
Alyr_lySEP3_peak_31578	1699868-1700223	1700070	56.67	Alyr_00061780	-	scaffold_9	1695364-1699384	-	HATN5_ALy	DNA/hAT-Ac
Atha_LFYGR_peak_160	26578203-26578528	26578382	197	Atha_00018611	AT1G70510|AT1G70510.1	Chr1	26577119-26578325	-	Mariner-N2_ALy	DNA
Atha_lfy_peak_515	5681706-5681853	5681759	15.58	Atha_00002266	AT1G16630|AT1G16630.1	Chr1	5682010-5682386	+	TAG2	DNA/hAT-Ac
Atha_lfy_peak_2318	623251-623493	623376	23.18	Atha_00026796	AT2G02370|AT2G02370.1	Chr2	622853-623376	-	HARB-3_ALy	DNA/PIF-Harbinger
Atha_lfy_peak_2340	1018738-1018935	1018840	17.1	Atha_00020375	AT2G03350|AT2G03350.1	Chr2	1019589-1019990	+	ATLINE1_2	LINE/L1
Atha_lfy_peak_2676	10824911-10825542	10825439	30.4	Atha_00029478	AT2G25430|AT2G25430.1	Chr2	10824406-10824989	-	HATN2_ALy	DNA/hAT-Ac
Atha_lfy_peak_2704	11277440-11277873	11277588	32.68	Atha_00023326	-	Chr2	11277977-11279069	+	HARB-2_ALy	DNA/PIF-Harbinger
Atha_lfy_peak_2780	12413972-12414262	12414118	18.24	Atha_00023653	AT2G28900|AT2G28900.1	Chr2	12414125-12414957	+	ATMU10	DNA/MULE-MuDR
Atha_lfy_peak_3388	18430783-18431127	18430957	32.68	Atha_00032342	AT2G44690|AT2G44690.1	Chr2	18430551-18431030	-	hAT-N4_ALy	DNA/hAT-Charlie
Atha_lfy_peak_5266	8173204-8173368	8173279	13.68	Atha_00056360	AT4G14160|AT4G14160.2	Chr4	8172909-8173333	-	ATMUNX1	DNA/MULE-MuDR
Atha_lfy_peak_6449	1868220-1868453	1868336	26.98	AT5G06165.1	-	Chr5	1868092-1867631	-	ATCopia95LTR	LTR/Copia
Atha_lfy_peak_6607	3760584-3761449	3761024	76.01	Atha_00070695	AT5G11680|AT5G11680.1	Chr5	3760274-3760837	-	Vandal7	DNA/MULE-MuDR
Atha_lfy_peak_7115	15629857-15630430	15630185	53.21	Atha_00073968	AT5G39040|AT5G39040.1	Chr5	15629446-15629765	-	ATENSPM2	DNA/CMC-EnSpm
Atha_lfy_peak_7119	15636172-15636437	15636292	21.28	Atha_00073970	AT5G39050|AT5G39050.1	Chr5	15634337-15635921	-	TAG2	DNA/hAT-Ac
Atha_lfy_peak_7506	21243470-21243615	21243529	11.02	Atha_00075806	AT5G52310|AT5G52310.1	Chr5	21243116-21243469	-	hAT-2_ALy	DNA/hAT-Tip100
Atha_LFYTERE_peak_325	5681665-5681809	5681708	20.97	Atha_00002266	AT1G16630|AT1G16630.1	Chr1	5682010-5682386	+	TAG2	DNA/hAT-Ac
Atha_LFYTERE_peak_895	25332695-25332849	25332760	29.23	Atha_00008075	AT1G67590|AT1G67590.2	Chr1	25333073-25334652	+	TAT1_ATH_LTR	LTR/Gypsy
Atha_LFYTERE_peak_1506	11354283-11354411	11354335	19.06	Atha_00023351	-	Chr2	11355113-11355357	+	Sadhu8-1	SINE
Atha_LFYTERE_peak_2178	4466102-4466256	4466180	20.97	Atha_00042450	AT3G13660|AT3G13660.1	Chr3	4464667-4465572	-	ATLINE1_11	LINE/L1
Atha_LFYTERE_peak_2707	20167579-20167731	20167655	32.4	Atha_00039227	AT3G54470|AT3G54470.1	Chr3	20168083-20168416	+	SIMPLEHAT1	DNA/hAT
Atha_LFYTERE_peak_4132	15636245-15636423	15636346	50.83	Atha_00073970	AT5G39050|AT5G39050.1	Chr5	15634337-15635921	-	TAG2	DNA/hAT-Ac
Atha_LFYTERE_peak_4477	24301215-24301452	24301292	27.32	Atha_00076869	AT5G60410|AT5G60410.1	Chr5	24300537-24301132	-	ATIS112A	DNA/PIF-Harbinger
Atha_NLP7_5_peak_233	22966-23223	23034	128.39	Atha_00078031	-	ChrM	22976-23209	+	ATCopia82_I-int	LTR/Copia
Osat_MADS29_peak_10	220098-220295	220193	20	Osat_00000091	-	1	220953-221229	+	EnSpm-11_OS	DNA/CMC-EnSpm
Osat_MADS29_peak_185	3431372-3431518	3431422	16	Osat_00007032	-	1	3429648-3431171	-	MERMITEJ	DNA/MULE-MuDR
Osat_MADS29_peak_638	16220454-16220697	16220600	29	Osat_00008725	-	1	16219848-16220666	-	RETROSAT2_I-int	LTR/Gypsy
Osat_MADS29_peak_1073	27571406-27571637	27571531	17	Osat_00009965	-	1	27571023-27571535	-	MERMITE18E	DNA/MULE-MuDR
Osat_MADS29_peak_1286	30239013-30239258	30239129	17	Osat_00010399	-	1	30238568-30238926	-	SZ-55_LTR	LTR/Copia
Osat_MADS29_peak_1287	30239381-30239746	30239471	19	Osat_00010399	-	1	30238568-30238926	-	SZ-55_LTR	LTR/Copia
Osat_MADS29_peak_1474	32547217-32547376	32547285	14	Osat_00010790	gene:OS01G0771200|transcript:OS01T0771200-01	1	32544184-32546418	-	SETARIA1	DNA/MULE-MuDR
Osat_MADS29_peak_1839	37246206-37246376	37246279	15	Osat_00011630	-	1	37245656-37246194	-	SZ-48_LTR	LTR/Gypsy
Osat_MADS29_peak_2246	858348-858517	858431	19	Osat_00012829	-	10	858724-861739	+	SZ-43_LTR	LTR/Gypsy
Osat_MADS29_peak_2357	5264122-5264330	5264257	97	Osat_00013199	-	10	5264141-5264452	+	TRUNCATOR2_OS	LTR/Gypsy
Osat_MADS29_peak_2421	7358906-7359133	7359002	20	Osat_00015936	-	10	7357222-7358205	-	TRUNCATOR2_OS	LTR/Gypsy
Osat_MADS29_peak_2465	8864556-8864749	8864611	13	Osat_00013449	-	10	8864794-8865000	+	SC-3_int-int	LTR/Copia
Osat_MADS29_peak_2925	21602595-21602818	21602675	18	Osat_00017578	-	10	21600916-21602541	-	MERMITE18D	DNA/MULE-MuDR
Osat_MADS29_peak_2925	21602595-21602818	21602675	18	Osat_00017578	-	10	21600916-21602541	-	MERMITE18B	DNA/MULE-MuDR
Osat_MADS29_peak_3140	2003478-2003666	2003576	18	Osat_00018242	-	11	2003726-2004800	+	MERMITE18B	DNA/MULE-MuDR
Osat_MADS29_peak_3152	2352472-2352618	2352548	16	Osat_00018302	-	11	2353467-2356014	+	MERMITE18B	DNA/MULE-MuDR
Osat_MADS29_peak_3818	4832505-4832715	4832622	15	Osat_00024726	-	12	4832978-4834154	+	RETROSAT4_LTR	LTR/Gypsy
Osat_MADS29_peak_3891	9864473-9864736	9864679	18	Osat_00025150	-	12	9864533-9864958	+	EnSpm-N2_OS	DNA/CMC-EnSpm
Osat_MADS29_peak_4700	13547146-13547292	13547207	12	Osat_00036940	-	2	13546459-13546956	-	SZ-50_int-int	LTR/Gypsy
Osat_MADS29_peak_4768	16635992-16636150	16636031	12	Osat_00037266	gene:OS02G0482200|transcript:OS02T0482200-00	2	16634890-16636008	-	LINE-6_OS	LINE/L1
Osat_MADS29_peak_5817	33489830-33490040	33489922	17	Osat_00034473	gene:OS02G0788133|transcript:OS02T0788133-00	2	33490206-33490699	+	MERMITED	DNA/MULE-MuDR
Osat_MADS29_peak_7087	13460360-13460558	13460514	36	Osat_00048279	-	3	13459670-13460377	-	RIRE3_LTR	LTR/Gypsy
Osat_MADS29_peak_7435	25968841-25968987	25968911	16	Osat_00044031	-	3	25969261-25970344	+	MERMITEJ	DNA/MULE-MuDR
Osat_MADS29_peak_7554	28375446-28375592	28375553	15	Osat_00049954	-	3	28374490-28375265	-	MERMITE18B	DNA/MULE-MuDR
Osat_MADS29_peak_8081	2066547-2066852	2066672	32	Osat_00055568	-	4	2065450-2066113	-	RIREX_I-int	LTR/Gypsy
Osat_MADS29_peak_8179	8234441-8235017	8234830	42	Osat_00052005	-	4	8234643-8234879	+	SZ-5_LTR	LTR/Copia
Osat_MADS29_peak_8179	8234441-8235017	8234830	42	Osat_00052005	-	4	8234643-8234879	+	COPIA1-LTR_OS	LTR/Copia
Osat_MADS29_peak_8350	16367847-16367993	16367949	16	Osat_00056506	-	4	16367428-16367807	-	CACTA-I	DNA/CMC-EnSpm
Osat_MADS29_peak_8420	19403862-19404160	19403991	72	Osat_00056763	-	4	19402444-19403804	-	SZ-40_LTR	LTR/Gypsy
Osat_MADS29_peak_8421	19404345-19404635	19404502	76	Osat_00056763	-	4	19402444-19403804	-	SZ-40_LTR	LTR/Gypsy
Osat_MADS29_peak_8424	19443482-19443628	19443547	16	Osat_00056767	-	4	19442495-19443319	-	JINHUA	DNA/hAT-Ac
Osat_MADS29_peak_8589	22410709-22410855	22410812	16	Osat_00057208	-	4	22409055-22409908	-	MERMITE18D	DNA/MULE-MuDR
Osat_MADS29_peak_9587	35279624-35279942	35279734	15	Osat_00059589	gene:OS04G0689500|transcript:OS04T0689500-02	4	35278637-35279254	-	OLO24B	DNA/PIF-Harbinger
Osat_MADS29_peak_9587	35279624-35279942	35279734	15	Osat_00059589	gene:OS04G0689500|transcript:OS04T0689500-02	4	35278637-35279254	-	SZ-16_LTR	LTR/Gypsy
Osat_MADS29_peak_9633	679558-679955	679816	21	Osat_00059764	-	5	680116-680593	+	EnSpm-11_OS	DNA/CMC-EnSpm
Osat_MADS29_peak_10020	12109579-12109779	12109644	17	Osat_00060825	-	5	12109761-12110196	+	RIRE3A_LTR	LTR/Gypsy
Osat_MADS29_peak_10232	19709852-19710128	19709989	22	Osat_00061531	-	5	19710236-19710578	+	GYPSY1-LTR_OS	LTR/Gypsy
Osat_MADS29_peak_10517	23668927-23669203	23669111	18	Osat_00065863	-	5	23668145-23669095	-	DITTO	DNA/PIF-Harbinger
Osat_MADS29_peak_10901	29035178-29035324	29035248	14	Osat_00066728	-	5	29034450-29035071	-	MERMITE18B	DNA/MULE-MuDR
Osat_MADS29_peak_11068	2456262-2456444	2456365	14	Osat_00067290	-	6	2456289-2456687	+	SETARIA	DNA/MULE-MuDR
Osat_MADS29_peak_11118	3211621-3211767	3211751	15	Osat_00067487	-	6	3212430-3213359	+	SC-3_int-int	LTR/Copia
Osat_MADS29_peak_11526	19182820-19183058	19182943	22	Osat_00072854	-	6	19182554-19182767	-	MERMITE18B	DNA/MULE-MuDR
Osat_MADS29_peak_11882	29011731-29011900	29011828	21	Osat_00074109	gene:OS06G0694900|transcript:OS06T0694900-01	6	29010194-29011518	-	MERMITE18B	DNA/MULE-MuDR
Osat_MADS29_peak_12048	1985149-1985364	1985262	19	Osat_00078446	-	7	1981689-1985102	-	MERMITED	DNA/MULE-MuDR
Osat_MADS29_peak_12496	21861808-21861997	21861901	15	Osat_00076903	-	7	21862104-21862723	+	MERMITE18B	DNA/MULE-MuDR
Osat_MADS29_peak_12496	21861808-21861997	21861901	15	Osat_00076903	-	7	21862104-21862723	+	MERMITE-18	DNA/MULE-MuDR
Osat_MADS29_peak_12531	22356091-22356491	22356162	23	Osat_00076960	-	7	22356546-22357270	+	MULEX_OS	DNA/MULE-MuDR
Osat_MADS29_peak_12864	28117642-28117829	28117751	16	Osat_00081228	-	7	28116885-28117590	-	MERMITE	DNA/MULE-MuDR
Osat_MADS29_peak_13173	7124568-7124781	7124680	16	Osat_00085751	-	8	7123849-7124075	-	RIRE3_LTR	LTR/Gypsy
Osat_MADS29_peak_13306	13891856-13892049	13891933	22	Osat_00086286	-	8	13891103-13891802	-	RIRE3_I-int	LTR/Gypsy
Osat_MADS29_peak_13743	26298629-26298800	26298747	14	Osat_00084446	-	8	26299384-26299729	+	MERMITED	DNA/MULE-MuDR
Osat_MADS29_peak_13744	26299876-26300053	26299941	17	Osat_00087647	-	8	26299536-26299748	-	MERMITED	DNA/MULE-MuDR
Osat_MADS29_peak_13992	7662532-7662695	7662612	15	Osat_00091180	-	9	7661619-7661828	-	RIRE3A_LTR	LTR/Gypsy
Osat_MADS29_peak_14122	13223869-13224132	13224060	18	Osat_00091622	-	9	13222883-13223483	-	RIRE3A_LTR	LTR/Gypsy
Osat_MADS29_peak_14542	20958107-20958253	20958180	17	Osat_00092820	-	9	20956221-20958047	-	MERMITE	DNA/MULE-MuDR
Osat_myc_peak_139	26178347-26178402	26178367	19	Osat_00033275	-	2	26178604-26178986	+	SZ-48_LTR	LTR/Gypsy
Osat_myc_peak_258	6363254-6363330	6363293	34	Osat_00067930	-	6	6363868-6364115	+	RETROSAT4_LTR	LTR/Gypsy
Zmay_P1_peak_1182	484936-485028	484970	17.8	Zmay_00185442	-	Mt	485433-485732	+	Copia-45_ZM-I	LTR/Copia
